# Supplementary material for: A Pyrosequencing Investigation of Differences in the Feline Subgingival Microbiota in Health, Gingivitis and Mild Periodontitis
Source: PLoS One. 2015 Nov 25;10(11):e0136986. doi: 10.1371/journal.pone.0136986 (PMC4659563; doi:10.1371/journal.pone.0136986)
Supplement: S1 Table — (XLSX) [file pone.0136986.s005.xlsx]

## Sheet: Sheet1
Name as in 267 tree	Phylum/Class	Subgroup	Representative	Rep Name for tree	Silva string	Member count	Sig member count	Sum H	Sum G	Sum PD	Avg abundance	H	G	PD
OTU7091 Chloroflexi bacterium FOT-333	Chloflexi	1	OTU7091 Chloroflexi bacterium FOT-333	Anaerolineaceae genus	Bacteria;Chloroflexi;Anaerolineae;Anaerolineales;Anaerolineaceae;uncultured;Chloroflexi_bacterium_strain_7229_feline_oral_taxon_333	2	1	0.00400965	0.013641	0.0219291	0.0126137	0.00381426	0.0133299	0.0206971
OTU7982 Chloroflexi bacterium COT-408	Chloflexi	1			Bacteria;Chloroflexi;Anaerolineae;Anaerolineales;Anaerolineaceae;uncultured;Chloroflexi_bacterium_canine_oral_taxon_408						0.000579501	0.000195394	0.000311108	0.001232
OTU3022 Synergistales bacterium COT-138	Synergistales	1	OTU3022 Synergistales bacterium COT-138	Candidatus Tammella	Bacteria;Synergistetes;Synergistia;Synergistales;Synergistaceae;Candidatus_Tammella;Synergistales_bacterium_canine_oral_taxon_138	1	0	0.00067981	0.000962952	0.00122427	0.000955677	0.00067981	0.000962952	0.00122427
OTU5191 Fretibacterium sp. FOT-215	Synergistales	2	OTU5191 Fretibacterium sp. FOT-215	Fretibacterium	Bacteria;Synergistetes;Synergistia;Synergistales;Synergistaceae;uncultured;Fretibacterium_sp._clone_UJ060_feline_oral_taxon_215	4	1	0.00877241	0.0155883	0.0269378	0.0121025	0.00536927	0.0100986	0.0208395
OTU1564 Synergistales bacterium COT-205	Synergistales	2			Bacteria;Synergistetes;Synergistia;Synergistales;Synergistaceae;uncultured;Synergistales_bacterium_canine_oral_taxon_205						0.000627573	0.000573971	0.000558018	0.000750731
OTU8496 Fretibacterium sp. FOT-222	Synergistales	2			Bacteria;Synergistetes;Synergistia;Synergistales;Synergistaceae;uncultured;Fretibacterium_sp._clone_UJ018_feline_oral_taxon_222						0.00100092	0.000724602	0.00113088	0.00114727
OTU6848 Fretibacterium sp. FOT-218	Synergistales	2			Bacteria;Synergistetes;Synergistia;Synergistales;Synergistaceae;uncultured;Fretibacterium_sp._clone_UJ035_feline_oral_taxon_218						0.00336853	0.00210456	0.00380078	0.00420024
OTU5195 Spirochaeta sp. COT-314	Spirochaetia	1	OTU5195 Spirochaeta sp. COT-314	Spirochaeta	Bacteria;Spirochaetae;Spirochaetes;Spirochaetales;Spirochaetaceae;Spirochaeta;Spirochaeta_sp._canine_oral_taxon_314	1	0	0.000455922	0.000681493	0.000820038	0.000652484	0.000455922	0.000681493	0.000820038
OTU5762 Treponema sp. FOT-211	Spirochaetia	2	OTU5762 Treponema sp. FOT-211	Treponema group A	Bacteria;Spirochaetae;Spirochaetes;Spirochaetales;Spirochaetaceae;Treponema;Treponema_sp._clone_UJ017_feline_oral_taxon_211	3	0	0.00111945	0.00253824	0.00482008	0.00137281	0.000496627	0.00133496	0.00228684
OTU6770 Treponema sp. FOT-144	Spirochaetia	2			Bacteria;Spirochaetae;Spirochaetes;Spirochaetales;Spirochaetaceae;Treponema;Treponema_sp._clone_TL120_feline_oral_taxon_144						0.000611652	0.000240172	0.000539912	0.00105487
OTU9326 Treponema sp. COT-201	Spirochaetia	2			Bacteria;Spirochaetae;Spirochaetes;Spirochaetales;Spirochaetaceae;Treponema;Treponema_sp._canine_oral_taxon_201						0.000841461	0.000382647	0.000663367	0.00147837
OTU8764 Treponema sp. COT-249	Spirochaetia	3			Bacteria;Spirochaetae;Spirochaetes;Spirochaetales;Spirochaetaceae;Treponema;Treponema_sp._canine_oral_taxon_249						0.0113865	0.00714005	0.00820896	0.0188106
OTU3989 Treponema sp. FOT-201	Spirochaetia	3	OTU3989 Treponema sp. FOT-201	Treponema group B	Bacteria;Spirochaetae;Spirochaetes;Spirochaetales;Spirochaetaceae;Treponema;Treponema_sp._clone_UJ059_feline_oral_taxon_201	4	1	0.0268894	0.0357956	0.070457	0.0207712	0.0150884	0.0202337	0.0269916
OTU2378 Treponema sp. COT-397	Spirochaetia	3			Bacteria;Spirochaetae;Spirochaetes;Spirochaetales;Spirochaetaceae;Treponema;Treponema_sp._canine_oral_taxon_397						0.0005555	0.000346011	0.000477361	0.000843128
OTU4910 Treponema sp. COT-207	Spirochaetia	3			Bacteria;Spirochaetae;Spirochaetes;Spirochaetales;Spirochaetaceae;Treponema;Treponema_sp._canine_oral_taxon_207						0.0116674	0.00431496	0.00687564	0.0238116
OTU5711 Treponema sp. COT-209	Spirochaetia	4			Bacteria;Spirochaetae;Spirochaetes;Spirochaetales;Spirochaetaceae;Treponema;Treponema_sp._canine_oral_taxon_209						0.00165002	0.000700169	0.00112758	0.00312232
OTU4246 Treponema sp. FOT-142	Spirochaetia	4			Bacteria;Spirochaetae;Spirochaetes;Spirochaetales;Spirochaetaceae;Treponema;Treponema_sp._clone_TL015_feline_oral_taxon_142						0.00216821	0.00114794	0.0014683	0.0038884
OTU6760 Treponema sp. COT-356	Spirochaetia	4	OTU6760 Treponema sp. COT-356	Treponema group C	Bacteria;Spirochaetae;Spirochaetes;Spirochaetales;Spirochaetaceae;Treponema;Treponema_sp._canine_oral_taxon_356	5	3	0.00779951	0.00907316	0.0225104	0.00574202	0.00420913	0.00401971	0.00899722
OTU2392 Treponema sp. COT-356	Spirochaetia	4			Bacteria;Spirochaetae;Spirochaetes;Spirochaetales;Spirochaetaceae;Treponema;Treponema_sp._canine_oral_taxon_356						0.00193868	0.00062282	0.00105842	0.00413479
OTU7447 Treponema sp. FOT-212	Spirochaetia	4			Bacteria;Spirochaetae;Spirochaetes;Spirochaetales;Spirochaetaceae;Treponema;Treponema_sp._clone_UJ012_feline_oral_taxon_212						0.00162877	0.00111945	0.00139916	0.00236769
OTU3623 Treponema sp. FOT-210	Spirochaetia	5			Bacteria;Spirochaetae;Spirochaetes;Spirochaetales;Spirochaetaceae;Treponema;Treponema_sp._clone_UJ057_feline_oral_taxon_210						0.000955419	0.000162829	0.000370366	0.00233306
OTU2089 Treponema sp. COT-199	Spirochaetia	5			Bacteria;Spirochaetae;Spirochaetes;Spirochaetales;Spirochaetaceae;Treponema;Treponema_sp._canine_oral_taxon_199						0.00253684	0.000899628	0.00164443	0.00506647
OTU3614 Treponema sp. FOT-209	Spirochaetia	5			Bacteria;Spirochaetae;Spirochaetes;Spirochaetales;Spirochaetaceae;Treponema;Treponema_sp._clone_UJ022_feline_oral_taxon_209						0.000548647	0.00039486	0.000523451	0.000727631
OTU7524 Treponema sp. COT-208	Spirochaetia	5			Bacteria;Spirochaetae;Spirochaetes;Spirochaetales;Spirochaetaceae;Treponema;Treponema_sp._canine_oral_taxon_208						0.0031166	0.000838568	0.00200491	0.00650633
OTU9420 Treponema sp. FOT-208	Spirochaetia	5	OTU9420 Treponema sp. FOT-208	Treponema group D	Bacteria;Spirochaetae;Spirochaetes;Spirochaetales;Spirochaetaceae;Treponema;Treponema_sp._clone_UJ076_feline_oral_taxon_208	9	5	0.0109099	0.0154155	0.0389072	0.00706405	0.00417683	0.00496127	0.012054
OTU9480 Treponema sp. COT-247	Spirochaetia	5			Bacteria;Spirochaetae;Spirochaetes;Spirochaetales;Spirochaetaceae;Treponema;Treponema_sp._canine_oral_taxon_247						0.00146149	0.000346011	0.000739086	0.00329936
OTU8495 Treponema sp. FOT-206	Spirochaetia	5			Bacteria;Spirochaetae;Spirochaetes;Spirochaetales;Spirochaetaceae;Treponema;Treponema_sp._clone_UJ078_feline_oral_taxon_206						0.000639961	0.000179112	0.000451024	0.00128975
OTU4882 Treponema sp. FOT-205	Spirochaetia	5			Bacteria;Spirochaetae;Spirochaetes;Spirochaetales;Spirochaetaceae;Treponema;Treponema_sp._clone_UJ046_feline_oral_taxon_205						0.00151164	0.000944482	0.00158849	0.00200195
OTU9407 Treponema sp. FOT-207	Spirochaetia	5			Bacteria;Spirochaetae;Spirochaetes;Spirochaetales;Spirochaetaceae;Treponema;Treponema_sp._clone_UJ009_feline_oral_taxon_207						0.00390953	0.00296755	0.00313247	0.00562855
OTU6629 Fusobacteriales bacterium	Fusobacteria	1	OTU6629 Fusobacteriales bacterium	Fusobacteriales genus	Bacteria;Fusobacteria;Fusobacteriia;Fusobacteriales;Leptotrichiaceae;Leptotrichia;uncultured_bacterium	2	0	0.00663542	0.0070568	0.00280273	0.00282123	0.00163236	0.00469464	0.0021367
OTU8046 Leptotrichia sp. COT-294	Fusobacteria	1			Bacteria;Fusobacteria;Fusobacteriia;Fusobacteriales;Leptotrichiaceae;Leptotrichia;Leptotrichia_sp._canine_oral_taxon_294						0.00267709	0.00500306	0.00236216	0.000666033
OTU1062 Fusobacterium sp. FOT-120	Fusobacteria	2	OTU1062 Fusobacterium sp. FOT-120	Fusobacterium	Bacteria;Fusobacteria;Fusobacteriia;Fusobacteriales;Fusobacteriaceae;Fusobacterium;Fusobacterium_sp._clone_UI078_feline_oral_taxon_120	4	1	0.0441675	0.0310897	0.019084	0.0227025	0.0343733	0.0225118	0.0112225
OTU5748 Fusobacterium sp.	Fusobacteria	2			Bacteria;Fusobacteria;Fusobacteriia;Fusobacteriales;Fusobacteriaceae;Fusobacterium;Fusobacterium_russii						0.00622892	0.00868286	0.00411353	0.00589035
OTU4855 Fusobacterium sp. COT-169	Fusobacteria	2			Bacteria;Fusobacteria;Fusobacteriia;Fusobacteriales;Fusobacteriaceae;Fusobacterium;Fusobacterium_sp._canine_oral_taxon_169						0.00076534	0.000346011	0.000567895	0.00138211
OTU8957 Fusobacterium sp.	Fusobacteria	2			Bacteria;Fusobacteria;Fusobacteriia;Fusobacteriales;Fusobacteriaceae;Fusobacterium;uncultured_bacterium						0.00175029	0.000765295	0.00389653	0.000589035
OTU4874 Clostridiales bacterium COT-100	Clostridia	1	OTU4874 Clostridiales bacterium COT-100	Ruminococcaceae genus	Bacteria;Firmicutes;Clostridia;Clostridiales;Ruminococcaceae;uncultured;Clostridiales_bacterium_canine_oral_taxon_100	1	0	0.000260526	0.000518517	0.000685282	0.000488108	0.000260526	0.000518517	0.000685282
OTU6168 Ruminococcaceae bacterium	Clostridia	2			Bacteria;Firmicutes;Clostridia;Clostridiales;Ruminococcaceae;uncultured;uncultured_bacterium						0.0012202	0.000223889	0.0003144	0.00312231
OTU7170 Clostridiales IV [G-1] bacterium FOT-118	Clostridia	2	OTU7170 Clostridiales IV [G-1] bacterium FOT-118	Clostridiales IV [G-1]	Bacteria;Firmicutes;Clostridia;Clostridiales;Ruminococcaceae;Incertae_Sedis;Clostridiales_IV_[G-1]_bacterium_clone_TE169_feline_oral_taxon_118	2	0	0.00181148	0.00344853	0.00446977	0.00202306	0.00158759	0.00313413	0.00134746
OTU2581 Ruminococcaceae bacterium	Clostridia	3			Bacteria;Firmicutes;Clostridia;Clostridiales;Ruminococcaceae;Fastidiosipila;uncultured_bacterium						0.000581959	0.000362294	0.0007753	0.000608284
OTU3226 Clostridiales III [G-1] bacterium FOT-339	Clostridia	3	OTU3226 Clostridiales III [G-1] bacterium FOT-339	Fastidiosipila	Bacteria;Firmicutes;Clostridia;Clostridiales;Ruminococcaceae;Fastidiosipila;Clostridiales_III_[G-1]_sp._strain_6940_feline_oral_taxon_339	2	1	0.000675739	0.00235553	0.00258713	0.00129084	0.000313445	0.00158023	0.00197885
OTU5758 Lachnospiraceae XIVa [G-6] bacterium FOT-001	Clostridia	4	OTU5758 Lachnospiraceae XIVa [G-6] bacterium FOT-001	Lachnospiraceae XIVa [G-6]	Bacteria;Firmicutes;Clostridia;Clostridiales;Defluviitaleaceae;uncultured;Lachnospiraceae_XIVa_[G-6]_bacterium_clone_TE151_feline_oral_taxon_001	1	0	0.00106653	0.00129381	0.000916276	0.00109221	0.00106653	0.00129381	0.000916276
OTU7613 Lachnospiraceae XIVa [G-5] bacterium FOT-021	Clostridia	5	OTU7613 Lachnospiraceae XIVa [G-5] bacterium FOT-021	Roseburia	Bacteria;Firmicutes;Clostridia;Clostridiales;Lachnospiraceae;Roseburia;Lachnospiraceae_XIVa_[G-5]_bacterium_clone_TE107_feline_oral_taxon_021	1	1	0.00523922	0.0109778	0.0205392	0.0122521	0.00523922	0.0109778	0.0205392
OTU7305 Lachnospiraceae XIVa [G-3] bacterium FOT-156	Clostridia	6	OTU7305 Lachnospiraceae XIVa [G-3] bacterium FOT-156	Johnsonella	Bacteria;Firmicutes;Clostridia;Clostridiales;Lachnospiraceae;Johnsonella;Lachnospiraceae_XIVa_[G-3]_bacterium_clone_TM118_feline_oral_taxon_156	1	1	0.00602873	0.00877521	0.0175902	0.010798	0.00602873	0.00877521	0.0175902
OTU3522 Lachnospiraceae XIVa [G-2] bacterium FOT-008	Clostridia	7			Bacteria;Firmicutes;Clostridia;Clostridiales;Lachnospiraceae;uncultured;Lachnospiraceae_XIVa_[G-2]_bacterium_clone_TE037_feline_oral_taxon_008						0.00215859	0.00139218	0.00208064	0.00300293
OTU9414 Lachnospiraceae XIVa [G-2] bacterium FOT-007	Clostridia	7	OTU9414 Lachnospiraceae XIVa [G-2] bacterium FOT-007	Lachnospiraceae XIVa [G-2]	Bacteria;Firmicutes;Clostridia;Clostridiales;Lachnospiraceae;uncultured;Lachnospiraceae_XIVa_[G-2]_bacterium_clone_TE121_feline_oral_taxon_007	2	0	0.0132135	0.0118089	0.0109607	0.0098358	0.0118214	0.00972828	0.00795774
OTU8513 Catonella sp. COT-025	Clostridia	8			Bacteria;Firmicutes;Clostridia;Clostridiales;Lachnospiraceae;Catonella;Catonella_sp._canine_oral_taxon_025						0.00147718	0.00205572	0.00121316	0.00116267
OTU6213 Catonella sp. COT-160	Clostridia	8			Bacteria;Firmicutes;Clostridia;Clostridiales;Lachnospiraceae;Catonella;Catonella_sp._canine_oral_taxon_160						0.00054922	0.000207607	0.000851019	0.000589035
OTU3633 Catonella sp. FOT-011	Clostridia	8			Bacteria;Firmicutes;Clostridia;Clostridiales;Lachnospiraceae;Catonella;Catonella_sp._clone_TL006_feline_oral_taxon_011						0.00330374	0.00594747	0.0025547	0.00140906
OTU1552 Catonella sp. FOT-010	Clostridia	8	OTU1552 Catonella sp. FOT-010	Catonella	Bacteria;Firmicutes;Clostridia;Clostridiales;Lachnospiraceae;Catonella;Catonella_sp._clone_TE057_feline_oral_taxon_010	5	0	0.0158597	0.0164899	0.0114843	0.00521384	0.00517391	0.00573991	0.00472769
OTU3549 Catonella sp. COT-340	Clostridia	8			Bacteria;Firmicutes;Clostridia;Clostridiales;Lachnospiraceae;Catonella;Catonella_sp._canine_oral_taxon_340						0.00406729	0.002475	0.00613108	0.00359581
OTU906 Clostridiales [F-1][G-2] bacterium FOT-072	Clostridia	9	OTU906 Clostridiales [F-1][G-2] bacterium FOT-072	Christensenellaceae genus	Bacteria;Firmicutes;Clostridia;Clostridiales;Christensenellaceae;uncultured;Clostridiales_[F-1][G-2]_bacterium_clone_TL081_feline_oral_taxon_072	5	1	0.00899222	0.024278	0.0286433	0.0155496	0.00667597	0.0191372	0.0208357
OTU4355 Clostridiales bacterium COT-027	Clostridia	9			Bacteria;Firmicutes;Clostridia;Clostridiales;Christensenellaceae;uncultured;Clostridiales_bacterium_canine_oral_taxon_027						0.00267236	0.000806007	0.00251034	0.00470073
OTU741 Clostridiales bacterium COT-386	Clostridia	9			Bacteria;Firmicutes;Clostridia;Clostridiales;Christensenellaceae;uncultured;Clostridiales_bacterium_canine_oral_taxon_386						0.000497727	0.000317516	0.000786824	0.00038884
OTU5217 Clostridiales bacterium COT-142	Clostridia	9			Bacteria;Firmicutes;Clostridia;Clostridiales;Christensenellaceae;uncultured;Clostridiales_bacterium_canine_oral_taxon_142						0.00118299	0.000749012	0.000936615	0.00186335
OTU9129 Clostridiales bacterium COT-157	Clostridia	9			Bacteria;Firmicutes;Clostridia;Clostridiales;Christensenellaceae;uncultured;Clostridiales_bacterium_canine_oral_taxon_157						0.000735124	0.000443708	0.000906986	0.000854678
OTU473 Helcococcus sp. COT-140	Clostridia	10	OTU473 Helcococcus sp. COT-140	Helcococcus	Bacteria;Firmicutes;Clostridia;Clostridiales;Family_XI;Helcococcus;Helcococcus_sp._canine_oral_taxon_140	2	0	0.00557287	0.0196822	0.0262641	0.0110423	0.00150209	0.015228	0.0163968
OTU8008 Helcococcus sp. FOT-023	Clostridia	10			Bacteria;Firmicutes;Clostridia;Clostridiales;Family_XI;Helcococcus;Helcococcus_sp._clone_TE091_feline_oral_taxon_023						0.00613078	0.00407077	0.00445427	0.00986729
OTU583 Peptostreptococcaceae XIII [G-2] bacterium FOT-027	Clostridia	11	OTU583 Peptostreptococcaceae XIII [G-2] bacterium FOT-027	Peptostreptococcaceae XIII [G-2]	Bacteria;Firmicutes;Clostridia;Clostridiales;Family_XI;uncultured;Peptostreptococcaceae_XIII_[G-2]_bacterium_clone_TE028_feline_oral_taxon_027	2	1	0.00513731	0.00803951	0.0244123	0.00742955	0.000175041	0.00316055	0.0189531
OTU703 Tissierella sp. FOT-025	Clostridia	11			Bacteria;Firmicutes;Clostridia;Clostridiales;Family_XI;Tissierella;Tissierella_sp._clone_UI016_feline_oral_taxon_025						0.00510014	0.00496227	0.00487896	0.00545921
OTU8255 Peptostreptococcaceae XIII [G-1] bacterium FOT-028	Clostridia	12	OTU8255 Peptostreptococcaceae XIII [G-1] bacterium FOT-028	Parvimonas	Bacteria;Firmicutes;Clostridia;Clostridiales;Family_XI;Parvimonas;Peptostreptococcaceae_XIII_[G-1]_bacterium_clone_TE013_feline_oral_taxon_028	4	1	0.00896949	0.0329585	0.0588884	0.0284066	0.00552961	0.0308466	0.0488437
OTU2315 Parvimonas sp.	Clostridia	12			Bacteria;Firmicutes;Clostridia;Clostridiales;Family_XI;Parvimonas;uncultured_Parvimonas_sp.						0.000921245	0.00085485	0.000981059	0.000927826
OTU3813 Parvimonas sp. COT-035	Clostridia	12			Bacteria;Firmicutes;Clostridia;Clostridiales;Family_XI;Parvimonas;Parvimonas_sp._canine_oral_taxon_035						0.00140721	0.000606537	0.000454316	0.00316078
OTU7495 Parvimonas sp. FOT-132	Clostridia	12			Bacteria;Firmicutes;Clostridia;Clostridiales;Family_XI;Parvimonas;Parvimonas_sp._clone_TL096_feline_oral_taxon_132						0.00287039	0.00197849	0.000676539	0.00595613
OTU3476 Peptostreptococcaceae XI [G-3] bacterium FOT-062	Clostridia	13			Bacteria;Firmicutes;Clostridia;Clostridiales;Family_XII;Fusibacter;Peptostreptococcaceae_XI_[G-3]_bacterium_clone_TF002_feline_oral_taxon_062						0.000816157	0.000875205	0.000803283	0.000769983
OTU6183 Peptostreptococcaceae XI [G-3] bacterium FOT-061	Clostridia	13			Bacteria;Firmicutes;Clostridia;Clostridiales;Family_XII;Fusibacter;Peptostreptococcaceae_XI_[G-3]_bacterium_clone_TF080_feline_oral_taxon_061						0.00319094	0.00208014	0.00386991	0.00362276
OTU2279 Peptostreptococcaceae XI [G-3] bacterium FOT-054	Clostridia	13			Bacteria;Firmicutes;Clostridia;Clostridiales;Family_XII;Fusibacter;Peptostreptococcaceae_XI_[G-3]_bacterium_clone_TE043_feline_oral_taxon_054						0.00782054	0.00743769	0.00790444	0.0081195
OTU9507 Peptostreptococcaceae XI [G-3] bacterium FOT-060	Clostridia	13			Bacteria;Firmicutes;Clostridia;Clostridiales;Family_XII;Fusibacter;Peptostreptococcaceae_XI_[G-3]_bacterium_clone_TE150_feline_oral_taxon_060						0.000593885	0.000325657	0.00108641	0.00036959
OTU2914 Peptostreptococcaceae bacterium COT-096	Clostridia	13			Bacteria;Firmicutes;Clostridia;Clostridiales;Family_XII;Fusibacter;Peptostreptococcaceae_bacterium_canine_oral_taxon_096						0.00184826	0.00195431	0.00228148	0.00130898
OTU7270 Peptostreptococcaceae XI [G-5] bacterium FOT-068	Clostridia	13			Bacteria;Firmicutes;Clostridia;Clostridiales;Family_XII;Fusibacter;Peptostreptococcaceae_XI_[G-5]_bacterium_clone_TF167_feline_oral_taxon_068						0.00318682	0.00317516	0.00350943	0.00287588
OTU8729 Peptostreptococcaceae XI [G-4] bacterium FOT-065	Clostridia	13	OTU8729 Peptostreptococcaceae XI [G-4] bacterium FOT-065	Fusibacter	Bacteria;Firmicutes;Clostridia;Clostridiales;Family_XII;Fusibacter;Peptostreptococcaceae_XI_[G-4]_bacterium_clone_TF071_feline_oral_taxon_065	9	1	0.0264768	0.0406549	0.0523437	0.0121804	0.00489709	0.0123095	0.0193346
OTU516 Peptostreptococcaceae XI [G-4] bacterium FOT-071	Clostridia	13			Bacteria;Firmicutes;Clostridia;Clostridiales;Family_XII;Fusibacter;Peptostreptococcaceae_XI_[G-4]_bacterium_clone_TE060_feline_oral_taxon_071						0.000951053	0.000667598	0.00119999	0.000985574
OTU7974 Peptostreptococcaceae XI [G-4] bacterium FOT-069	Clostridia	13			Bacteria;Firmicutes;Clostridia;Clostridiales;Family_XII;Fusibacter;Peptostreptococcaceae_XI_[G-4]_bacterium_clone_TE034_feline_oral_taxon_069						0.00923712	0.00506399	0.00769049	0.0149569
OTU6035 Peptostreptococcaceae bacterium COT-303	Clostridia	14			Bacteria;Firmicutes;Clostridia;Clostridiales;Family_XIII;uncultured;Peptostreptococcaceae_bacterium_canine_oral_taxon_303						0.00135128	0.000590254	0.00218928	0.00127432
OTU799 Peptostreptococcaceae XI [G-11] bacterium FOT-064	Clostridia	14	OTU799 Peptostreptococcaceae XI [G-11] bacterium FOT-064	Peptostreptococcaceae XI [G-11]	Bacteria;Firmicutes;Clostridia;Clostridiales;Family_XIII;uncultured;Peptostreptococcaceae_XI_[G-11]_bacterium_clone_TE156_feline_oral_taxon_064	6	2	0.00331764	0.00829128	0.0107874	0.00234649	0.000390789	0.00261397	0.00403469
OTU7786 Clostridiales bacterium	Clostridia	14			Bacteria;Firmicutes;Clostridia;Clostridiales;Family_XIII;Anaerovorax;uncultured_Clostridiales_bacterium						0.000430012	0.000215748	0.000396704	0.000677585
OTU9199 Peptostreptococcaceae bacterium COT-124	Clostridia	14			Bacteria;Firmicutes;Clostridia;Clostridiales;Family_XIII;uncultured;Peptostreptococcaceae_bacterium_canine_oral_taxon_124						0.000892955	0.00056583	0.000707815	0.00140522
OTU3308 Peptostreptococcaceae XI [G-13] bacterium FOT-137	Clostridia	14			Bacteria;Firmicutes;Clostridia;Clostridiales;Family_XIII;uncultured;Peptostreptococcaceae_XI_[G-13]_bacterium_clone_TL039_feline_oral_taxon_137						0.000765063	0.000276809	0.000493821	0.00152456
OTU5856 Peptostreptococcaceae XI [G-10] bacterium FOT-134	Clostridia	14			Bacteria;Firmicutes;Clostridia;Clostridiales;Family_XIII;uncultured;Peptostreptococcaceae_XI_[G-10]_bacterium_clone_TL11o_feline_oral_taxon_134						0.00167965	0.0012782	0.00188969	0.00187105
OTU7582 Peptostreptococcus sp. FOT-053	Clostridia	15	OTU7582 Peptostreptococcus sp. FOT-053	Peptostreptococcus	Bacteria;Firmicutes;Clostridia;Clostridiales;Peptostreptococcaceae;Peptostreptococcus;Peptostreptococcus_sp._clone_TE154_feline_oral_taxon_053	1	1	0.000240172	0.00125266	0.00410784	0.00186689	0.000240172	0.00125266	0.00410784
OTU574 Filifactor villosus FOT-044	Clostridia	16	OTU574 Filifactor villosus FOT-044	Filifactor	Bacteria;Firmicutes;Clostridia;Clostridiales;Peptostreptococcaceae;Filifactor;Filifactor_villosus_clone_TM005_feline_oral_taxon_044	2	1	0.0151162	0.0226089	0.0355039	0.0151616	0.00773187	0.0120279	0.0257252
OTU2425 Filifactor sp. FOT-129	Clostridia	16			Bacteria;Firmicutes;Clostridia;Clostridiales;Peptostreptococcaceae;Filifactor;Filifactor_sp._clone_TL101_feline_oral_taxon_129						0.00924802	0.00738432	0.010581	0.00977875
OTU1129 Peptostreptococcaceae XI [G-2] bacterium FOT-015	Clostridia	17			Bacteria;Firmicutes;Clostridia;Clostridiales;Peptostreptococcaceae;Incertae_Sedis;Peptostreptococcaceae_XI_[G-2]_bacterium_clone_TF160_feline_oral_taxon_015						0.00623348	0.00535726	0.00542761	0.00791558
OTU7641 Peptostreptococcaceae XI [G-2] bacterium FOT-017	Clostridia	17	OTU7641 Peptostreptococcaceae XI [G-2] bacterium FOT-017	Peptostreptococcaceae XI [G-2]	Bacteria;Firmicutes;Clostridia;Clostridiales;Peptostreptococcaceae;Incertae_Sedis;Peptostreptococcaceae_XI_[G-2]_bacterium_clone_TE033_feline_oral_taxon_017	2	0	0.0146874	0.0121354	0.0160196	0.0080473	0.00933013	0.00670774	0.00810404
OTU2679 Proteocatella sp. FOT-127	Clostridia	18	OTU2679 Proteocatella sp. FOT-127	Proteocatella	Bacteria;Firmicutes;Clostridia;Clostridiales;Peptostreptococcaceae;Proteocatella;Proteocatella_sp._clone_TM022_feline_oral_taxon_127	4	0	0.0157415	0.0132081	0.0205316	0.0099429	0.00595139	0.00856616	0.0153111
OTU7080 Frigovirgula sp. COT-007	Clostridia	18			Bacteria;Firmicutes;Clostridia;Clostridiales;Peptostreptococcaceae;Proteocatella;Frigovirgula_sp._canine_oral_taxon_007						0.000667452	0.00152652	0.000190944	0.000284893
OTU399 Proteocatella sp. FOT-050	Clostridia	18			Bacteria;Firmicutes;Clostridia;Clostridiales;Peptostreptococcaceae;Proteocatella;Proteocatella_sp._clone_TM029_feline_oral_taxon_050						0.00432807	0.00665162	0.00300244	0.00333017
OTU3526 Proteocatella sp. FOT-051	Clostridia	18			Bacteria;Firmicutes;Clostridia;Clostridiales;Peptostreptococcaceae;Proteocatella;Proteocatella_sp._clone_TL002_feline_oral_taxon_051						0.00155533	0.00161202	0.00144855	0.00160541
OTU298 Peptostreptococcaceae XI [G-1] bacterium FOT-035	Clostridia	19			Bacteria;Firmicutes;Clostridia;Clostridiales;Peptostreptococcaceae;uncultured;Peptostreptococcaceae_XI_[G-1]_bacterium_clone_TE147_feline_oral_taxon_035						0.00972168	0.0128106	0.00950936	0.00684512
OTU1079 Peptostreptococcaceae XI [G-1] bacterium FOT-036	Clostridia	19	OTU1079 Peptostreptococcaceae XI [G-1] bacterium FOT-036	Peptostreptococcaceae XI [G-1]	Bacteria;Firmicutes;Clostridia;Clostridiales;Peptostreptococcaceae;uncultured;Peptostreptococcaceae_XI_[G-1]_bacterium_clone_TM051_feline_oral_taxon_036	6	0	0.035086	0.0451229	0.0392767	0.0193834	0.0134456	0.0222326	0.0224719
OTU883 Peptostreptococcaceae XI [G-1] bacterium FOT-040	Clostridia	19			Bacteria;Firmicutes;Clostridia;Clostridiales;Peptostreptococcaceae;uncultured;Peptostreptococcaceae_XI_[G-1]_bacterium_clone_TM013_feline_oral_taxon_040						0.00836036	0.0068391	0.0107077	0.00753426
OTU3244 Peptostreptococcaceae bacterium COT-057	Clostridia	19			Bacteria;Firmicutes;Clostridia;Clostridiales;Peptostreptococcaceae;uncultured;Peptostreptococcaceae_bacterium_canine_oral_taxon_057						0.0007762	0.000765295	0.000827974	0.000735331
OTU4437 Peptostreptococcaceae bacterium COT-129	Clostridia	19			Bacteria;Firmicutes;Clostridia;Clostridiales;Peptostreptococcaceae;uncultured;Peptostreptococcaceae_bacterium_canine_oral_taxon_129						0.000901682	0.000765363	0.000981059	0.000958625
OTU5236 Peptostreptococcaceae bacterium COT-166	Clostridia	19			Bacteria;Firmicutes;Clostridia;Clostridiales;Peptostreptococcaceae;uncultured;Peptostreptococcaceae_bacterium_canine_oral_taxon_166						0.000685221	0.000459991	0.000864191	0.000731481
OTU2284 Peptococcus sp. FOT-012	Clostridia	20	OTU2284 Peptococcus sp. FOT-012	Peptococcus	Bacteria;Firmicutes;Clostridia;Clostridiales;Peptococcaceae;Peptococcus;Peptococcus_sp._clone_TE089_feline_oral_taxon_012	1	1	0.0019743	0.00252507	0.00658718	0.00369552	0.0019743	0.00252507	0.00658718
OTU4474 Schwartzia sp. FOT-014	Negativicutes	1	OTU4474 Schwartzia sp. FOT-014	Schwartzia	Bacteria;Firmicutes;Negativicutes;Selenomonadales;Veillonellaceae;Schwartzia;Schwartzia_sp._clone_TE152_feline_oral_taxon_014	1	0	0.000512913	0.00071275	0.000970175	0.000731946	0.000512913	0.00071275	0.000970175
OTU2819 Erysipelotrichales bacterium	Erysipelotrichia	1			Bacteria;Firmicutes;Erysipelotrichia;Erysipelotrichales;Erysipelotrichaceae;uncultured;uncultured_bacterium						0.000557347	0.000191324	0.000167899	0.00131282
OTU4774 Erysipelotrichaceae bacterium	Erysipelotrichia	1	OTU4774 Erysipelotrichaceae bacterium	Erysipelotrichaceae group A	Bacteria;Firmicutes;Erysipelotrichia;Erysipelotrichales;Erysipelotrichaceae;uncultured;uncultured_bacterium	2	0	0.000834497	0.00269462	0.00401187	0.00195631	0.000643173	0.00252672	0.00269905
OTU3469 Erysipelotrichaceae bacterium COT-302	Erysipelotrichia	2			Bacteria;Firmicutes;Erysipelotrichia;Erysipelotrichales;Erysipelotrichaceae;uncultured;Erysipelotrichaceae_bacterium_canine_oral_taxon_302						0.0010921	0.000549547	0.00119834	0.00152841
OTU4392 Erysipelotrichaceae [G] bacterium FOT-121	Erysipelotrichia	2	OTU4392 Erysipelotrichaceae [G] bacterium FOT-121	Erysipelotrichaceae group B	Bacteria;Firmicutes;Erysipelotrichia;Erysipelotrichales;Erysipelotrichaceae;uncultured;Erysipelotrichaceae_[G]_bacterium_clone_TF043_feline_oral_taxon_121	3	0	0.00646024	0.00925594	0.0109414	0.00659579	0.0048808	0.00663699	0.00826959
OTU8910 Erysipelotrichaceae bacterium COT-255	Erysipelotrichia	2			Bacteria;Firmicutes;Erysipelotrichia;Erysipelotrichales;Erysipelotrichaceae;uncultured;Erysipelotrichaceae_bacterium_canine_oral_taxon_255						0.00119798	0.00102989	0.00142061	0.00114343
OTU2474 Streptococcus minor	Bacilli	1	OTU2474 Streptococcus minor	Streptococcus	Bacteria;Firmicutes;Bacilli;Lactobacillales;Streptococcaceae;Streptococcus;Streptococcus_minor	2	0	0.00192952	0.00211685	0.0037308	0.00154238	0.00137997	0.000786822	0.00246033
OTU4478 Streptococcus sp. FOT-345	Bacilli	1			Bacteria;Firmicutes;Bacilli;Lactobacillales;Streptococcaceae;Streptococcus;Streptococcus_sp._strain_356_feline_oral_taxon_345						0.00105001	0.000549547	0.00133003	0.00127047
OTU2699 Granulicatella sp. COT-095	Bacilli	2	OTU2699 Granulicatella sp. COT-095	Granulicatella	Bacteria;Firmicutes;Bacilli;Lactobacillales;Carnobacteriaceae;Granulicatella;Granulicatella_sp._canine_oral_taxon_095	1	0	0.00140847	0.00245758	0.000481238	0.0014491	0.00140847	0.00245758	0.000481238
OTU1709 Globicatella sp. COT-107	Bacilli	3			Bacteria;Firmicutes;Bacilli;Lactobacillales;Aerococcaceae;uncultured;Globicatella_sp._canine_oral_taxon_107						0.000665132	0.000260526	0.000610696	0.00112417
OTU3475 Globicatella sp. FOT-122	Bacilli	3	OTU3475 Globicatella sp. FOT-122	Globicatella	Bacteria;Firmicutes;Bacilli;Lactobacillales;Aerococcaceae;Globicatella;Globicatella_sp._strain_7138_feline_oral_taxon_122	3	0	0.00652536	0.00574315	0.00487398	0.00341907	0.00467725	0.00311601	0.00246394
OTU9320 Lactobacillales bacterium	Bacilli	3			Bacteria;Firmicutes;Bacilli;Lactobacillales;Aerococcaceae;Globicatella;Globicatella_sp._strain_7138_feline_oral_taxon_122						0.00162996	0.00158758	0.00201644	0.00128587
OTU3778 SR1 bacterium	SR1	1	OTU3778 SR1 bacterium	SR1 group A	Bacteria;Candidate_division_SR1;uncultured_bacterium	1	0	0.00137997	0.00143702	0.000246394	0.00102113	0.00137997	0.00143702	0.000246394
OTU2180 SR1 bacterium COT-382	SR1	2	OTU2180 SR1 bacterium COT-382	SR1 group B	Bacteria;Candidate_division_SR1;SR1_bacterium_canine_oral_taxon_382	1	1	0.000435567	0.00134978	0.00109723	0.000960859	0.000435567	0.00134978	0.00109723
OTU731 SR1 bacterium COT-380	SR1	3			Bacteria;Candidate_division_SR1;SR1_bacterium_canine_oral_taxon_380						0.00126514	0.00188067	0.00152591	0.00038884
OTU8388 SR1 [G] bacterium FOT-313	SR1	3	OTU8388 SR1 [G] bacterium FOT-313	SR1 group C	Bacteria;Candidate_division_SR1;SR1_[G]_bacterium_clone_UI063_feline_oral_taxon_313	2	0	0.00632182	0.00850033	0.00815409	0.00639361	0.00444115	0.00697442	0.00776525
OTU1979 TM7 bacterium COT-305	TM7	1	OTU1979 TM7 bacterium COT-305	TM7 group A	Bacteria;Candidate_division_TM7;TM7_phylum_sp._canine_oral_taxon_305	1	0	0.00199465	0.00292021	0.00228299	0.00239929	0.00199465	0.00292021	0.00228299
OTU4788 TM7 bacterium COT-251	TM7	2	OTU4788 TM7 bacterium COT-251	TM7 group B	Bacteria;Candidate_division_TM7;Unknown_Class;Unknown_Order;Unknown_Family;Candidatus_Saccharimonas;TM7_phylum_sp._canine_oral_taxon_251	2	0	0.00174227	0.00248558	0.00365361	0.00216623	0.00142068	0.00212509	0.00295291
OTU7941 TM7 bacterium COT-251	TM7	2			Bacteria;Candidate_division_TM7;Unknown_Class;Unknown_Order;Unknown_Family;Candidatus_Saccharimonas;TM7_phylum_sp._canine_oral_taxon_251						0.000460924	0.000321587	0.00036049	0.000700695
OTU450 Candidatus Saccharimonas	TM7	3			Bacteria;Candidate_division_TM7;Unknown_Class;Unknown_Order;Unknown_Family;Candidatus_Saccharimonas;uncultured_rumen_bacterium						0.000541493	0.000191324	0.000289709	0.00114345
OTU838 Candidatus Saccharimonas	TM7	3	OTU838 Candidatus Saccharimonas	Candidatus Saccharimonas	Bacteria;Candidate_division_TM7;Unknown_Class;Unknown_Order;Unknown_Family;Candidatus_Saccharimonas;uncultured_bacterium	2	0	0.000724588	0.00118353	0.00188263	0.000722087	0.000533264	0.000893817	0.000739181
OTU2159 Actinobacteria bacterium COT-406	Actinobacteria	1	OTU2159 Actinobacteria bacterium COT-406	Euzebya	Bacteria;Actinobacteria;Nitriliruptoria;Euzebyales;Euzebyaceae;Euzebya;Actinobacteria_bacterium_canine_oral_taxon_406	4	0	0.0126849	0.0152758	0.0128779	0.0078943	0.00868332	0.00761161	0.00738796
OTU4928 Actinobacteria bacterium COT-406	Actinobacteria	1			Bacteria;Actinobacteria;Nitriliruptoria;Euzebyales;Euzebyaceae;Euzebya;Actinobacteria_bacterium_canine_oral_taxon_406						0.00125537	0.00120503	0.00151774	0.00104334
OTU468 Actinobacteria bacterium COT-376	Actinobacteria	1			Bacteria;Actinobacteria;Nitriliruptoria;Euzebyales;Euzebyaceae;Euzebya;Actinobacteria_bacterium_canine_oral_taxon_376						0.00273936	0.00153466	0.00372671	0.00295672
OTU5200 Actinobacteria [G] bacterium FOT-117	Actinobacteria	1			Bacteria;Actinobacteria;Nitriliruptoria;Euzebyales;Euzebyaceae;uncultured;Actinobacteria_[G]_bacterium_clone_TE101_feline_oral_taxon_117						0.00172385	0.00126192	0.00241973	0.00148991
OTU4828 Corynebacterium canis	Actinobacteria	2			Bacteria;Actinobacteria;Actinobacteria;Corynebacteriales;Corynebacteriaceae;Corynebacterium;Corynebacterium_canis						0.00133315	0.000195394	0.0021794	0.00162466
OTU7829 Corynebacterium sp. COT-402	Actinobacteria	2	OTU7829 Corynebacterium sp. COT-402	Corynebacterium	Bacteria;Actinobacteria;Actinobacteria;Corynebacteriales;Corynebacteriaceae;Corynebacterium;Corynebacterium_sp._canine_oral_taxon_402	4	0	0.00934233	0.0147044	0.0098134	0.00701783	0.00629335	0.00925092	0.00550921
OTU4704 Corynebacterium sp. FOT-322	Actinobacteria	2			Bacteria;Actinobacteria;Actinobacteria;Corynebacteriales;Corynebacteriaceae;Corynebacterium;Corynebacterium_sp._strain_6960_feline_oral_taxon_322						0.0019183	0.00232847	0.00138599	0.00204045
OTU6284 Corynebacterium sp.	Actinobacteria	2			Bacteria;Actinobacteria;Actinobacteria;Corynebacteriales;Corynebacteriaceae;Corynebacterium;uncultured_bacterium						0.00101742	0.000525122	0.00188805	0.000639083
OTU1427 Actinomyces sp. FOT-321	Actinobacteria	3	OTU1427 Actinomyces sp. FOT-321	Actinomyces group A	Bacteria;Actinobacteria;Actinobacteria;Actinomycetales;Actinomycetaceae;Actinomyces;Actinomyces_sp._strain_481_feline_oral_taxon_321	2	0	0.00604503	0.00925262	0.0060174	0.00614629	0.00499884	0.00815794	0.00528207
OTU2580 Actinomyces bacterium	Actinobacteria	3			Bacteria;Actinobacteria;Actinobacteria;Actinomycetales;Actinomycetaceae;Actinomyces;uncultured_bacterium						0.000958728	0.00104618	0.00109467	0.000735331
OTU4533 Actinomyces sp. FOT-320	Actinobacteria	4	OTU4533 Actinomyces sp. FOT-320	Actinomyces group B	Bacteria;Actinobacteria;Actinobacteria;Actinomycetales;Actinomycetaceae;Actinomyces;Actinomyces_sp._strain_473_feline_oral_taxon_320	4	0	0.010059	0.0132364	0.023131	0.0129618	0.0079991	0.0101154	0.020771
OTU8742 Actinomyces weissii	Actinobacteria	4			Bacteria;Actinobacteria;Actinobacteria;Actinomycetales;Actinomycetaceae;Actinomyces;Actinomyces_weissii						0.000567006	0.000590279	0.000567903	0.000542836
OTU1548 Actinomycetaceae bacterium	Actinobacteria	4			Bacteria;Actinobacteria;Actinobacteria;Actinomycetales;Actinomycetaceae;Actinomyces;Actinomyces_bowdenii						0.00134524	0.000749012	0.00186995	0.00141676
OTU8417 Actinomyces sp.	Actinobacteria	4			Bacteria;Actinobacteria;Actinobacteria;Actinomycetales;Actinomycetaceae;Actinomyces;uncultured_bacterium						0.000601374	0.00072058	0.000683153	0.00040039
OTU3078 Actinomycetaceae bacterium	Actinobacteria	5			Bacteria;Actinobacteria;Actinobacteria;Actinomycetales;Actinomycetaceae;Actinomyces;Actinomyces_sp._canine_oral_taxon_374						0.00385895	0.00538149	0.00382382	0.00237154
OTU1180 Actinomyces sp.	Actinobacteria	5			Bacteria;Actinobacteria;Actinobacteria;Actinomycetales;Actinomycetaceae;Actinomyces;uncultured_bacterium						0.000866098	0.000537335	0.000867488	0.00119347
OTU3692 Actinomyces sp.	Actinobacteria	5			Bacteria;Actinobacteria;Actinobacteria;Actinomycetales;Actinomycetaceae;Actinomyces;uncultured_bacterium						0.00477897	0.00311817	0.00437361	0.00684514
OTU7402 Actinomyces sp.	Actinobacteria	5			Bacteria;Actinobacteria;Actinobacteria;Actinomycetales;Actinomycetaceae;Actinomyces;Actinomyces_suimastitidis						0.00115739	0.000789719	0.00178928	0.000893177
OTU794 Actinomyces sp. COT-404	Actinobacteria	5			Bacteria;Actinobacteria;Actinobacteria;Actinomycetales;Actinomycetaceae;Actinomyces;Actinomyces_bacterium_canine_oral_taxon_404						0.000492249	0.000936292	0.000309461	0.000230994
OTU2615 Actinomyces sp. COT-404	Actinobacteria	5	OTU2615 Actinomyces sp. COT-404	Actinomyces group C	Bacteria;Actinobacteria;Actinobacteria;Actinomycetales;Actinomycetaceae;Actinomyces;Actinomyces_bacterium_canine_oral_taxon_404	6	0	0.0207572	0.0187044	0.0277848	0.0112618	0.00999415	0.00754069	0.0162505
OTU7570 Pseudoclavibacter sp. FOT-328	Actinobacteria	6	OTU7570 Pseudoclavibacter sp. FOT-328	Pseudoclavibacter	Bacteria;Actinobacteria;Actinobacteria;Micrococcales;Microbacteriaceae;Pseudoclavibacter;Pseudoclavibacter_sp._strain_7237_feline_oral_taxon_328	1	0	0.0005699	0.000892171	0.000296442	0.000586171	0.0005699	0.000892171	0.000296442
OTU927 Microbacteriaceae bacterium	Actinobacteria	7			Bacteria;Actinobacteria;Actinobacteria;Micrococcales;Microbacteriaceae;Leucobacter;uncultured_bacterium						0.00110367	0.00223889	0.000852665	0.000219444
OTU8305 Leucobacter sp. COT-429	Actinobacteria	7			Bacteria;Actinobacteria;Actinobacteria;Micrococcales;Microbacteriaceae;Leucobacter;Leucobacter_sp._canine_oral_taxon_429						0.000865105	0.000321587	0.0013613	0.000912427
OTU4125 Leucobacter sp.FOT-324	Actinobacteria	7	OTU4125 Leucobacter sp.FOT-324	Leucobacter	Bacteria;Actinobacteria;Actinobacteria;Micrococcales;Microbacteriaceae;Leucobacter;Leucobacter_sp._strain_7042_feline_oral_taxon_324	5	0	0.00547512	0.0071226	0.00346106	0.00215799	0.00163236	0.00322466	0.00161696
OTU5649 Microbacteriaceae bacterium	Actinobacteria	7			Bacteria;Actinobacteria;Actinobacteria;Micrococcales;Microbacteriaceae;Leucobacter;Microbacteriaceae_bacterium_DSM_27064						0.000707437	0.000744941	0.000846084	0.000531286
OTU5654 Microbacteriaceae bacterium	Actinobacteria	7			Bacteria;Actinobacteria;Actinobacteria;Micrococcales;Microbacteriaceae;Leucobacter;Microbacteriaceae_bacterium_DSM_27064						0.000518724	0.000537335	0.000837891	0.000180945
OTU5633 Propionibacterium sp. COT-321	Actinobacteria	8	OTU5633 Propionibacterium sp. COT-321	Propionibacterium	Bacteria;Actinobacteria;Actinobacteria;Propionibacteriales;Propionibacteriaceae;Propioniciclava;Propionibacterium_sp._canine_oral_taxon_321	4	0	0.00892714	0.0111291	0.00620219	0.0045421	0.00510067	0.00616949	0.00235614
OTU6061 Propionibacterium sp. COT-300	Actinobacteria	8			Bacteria;Actinobacteria;Actinobacteria;Propionibacteriales;Propionibacteriaceae;Propioniciclava;Propionibacterium_sp._canine_oral_taxon_300						0.00181492	0.00251978	0.00156212	0.00136286
OTU723 Propionibacterium sp. FOT-327	Actinobacteria	8			Bacteria;Actinobacteria;Actinobacteria;Propionibacteriales;Propionibacteriaceae;Propionibacterium;Propionibacterium_sp._strain_7082_feline_oral_taxon_327						0.00106585	0.000647244	0.00162632	0.00092398
OTU5757 Propionibacterium sp. FOT-325	Actinobacteria	8			Bacteria;Actinobacteria;Actinobacteria;Propionibacteriales;Propionibacteriaceae;Propionibacterium;Propionibacterium_sp._strain_7251_feline_oral_taxon_325						0.00132995	0.000659456	0.00177117	0.00155921
OTU2944 Tessaracoccus sp.	Actinobacteria	9	OTU2944 Tessaracoccus sp.	Tessaracoccus	Bacteria;Actinobacteria;Actinobacteria;Propionibacteriales;Propionibacteriaceae;Tessaracoccus;Tessaracoccus_sp._NSG39	2	0	0.0022146	0.00068312	0.000515887	0.000622128	0.00122541	0.000363782	0.000277193
OTU3020 Tessaracoccus sp.	Actinobacteria	9			Bacteria;Actinobacteria;Actinobacteria;Propionibacteriales;Propionibacteriaceae;Tessaracoccus;Tessaracoccus_sp._NSG39						0.00051574	0.000989188	0.000319338	0.000238694
OTU1500 Chlorobi [G] bacterium FOT-101	Chlorobi	1			Bacteria;Chlorobi;Chlorobia;Chlorobiales;OPB56;Chlorobi_[G]_bacterium_clone_TE058_feline_oral_taxon_101						0.0117319	0.0053245	0.018464	0.0114073
OTU2094 Chlorobi bacterium COT-312	Chlorobi	1	OTU2094 Chlorobi bacterium COT-312	Chlorobi genus	Bacteria;Chlorobi;Chlorobia;Chlorobiales;OPB56;Chlorobi_bacterium_canine_oral_taxon_312	3	1	0.0347762	0.0366549	0.0197731	0.0182504	0.0291586	0.0175078	0.0080848
OTU2636 Chlorobi bacterium COT-312	Chlorobi	1			Bacteria;Chlorobi;Chlorobia;Chlorobiales;OPB56;Chlorobi_bacterium_canine_oral_taxon_312						0.000419085	0.000293092	0.00068312	0.000281043
OTU7082 Bergeyella zoohelcum strain 357 FOT-329	Bacteriodetes	1	OTU7082 Bergeyella zoohelcum strain 357 FOT-329	Bergeyella	Bacteria;Bacteroidetes;Flavobacteriia;Flavobacteriales;Flavobacteriaceae;Bergeyella;Bergeyella_zoohelcum_strain_357_feline_oral_taxon_329	1	1	0.0267324	0.0232014	0.00487397	0.0182692	0.0267324	0.0232014	0.00487397
OTU926 Flavobacteriales bacterium	Bacteriodetes	2			Bacteria;Bacteroidetes;Flavobacteriia;Flavobacteriales;Flavobacteriaceae;Aquimarina;Aquimarina_sp._BG-3-R2						0.00117904	0.00179523	0.00113745	0.000604434
OTU3368 Flavobacteriaceae bacterium	Bacteriodetes	2			Bacteria;Bacteroidetes;Flavobacteriia;Flavobacteriales;Flavobacteriaceae;Flavobacterium;uncultured_bacterium						0.00057659	0.00111538	0.000441147	0.000173246
OTU6461 Capnocytophaga sp. FOT-330	Bacteriodetes	2	OTU6461 Capnocytophaga sp. FOT-330	Flavobacterium	Bacteria;Bacteroidetes;Flavobacteriia;Flavobacteriales;Flavobacteriaceae;Flavobacterium;Capnocytophaga_sp._strain_7171_feline_oral_taxon_330	3	1	0.0333962	0.00817641	0.00281044	0.0130387	0.0304856	0.00659781	0.00203276
OTU7122 Flavobacteriales bacterium	Bacteriodetes	3	OTU7122 Flavobacteriales bacterium	Capnocytophaga group A	Bacteria;Bacteroidetes;Flavobacteriia;Flavobacteriales;Flavobacteriaceae;Capnocytophaga;uncultured_bacterium	3	0	0.00376542	0.00364605	0.00138596	0.00200945	0.0031833	0.00211356	0.000731481
OTU623 Capnocytophaga sp.	Bacteriodetes	3			Bacteria;Bacteroidetes;Flavobacteriia;Flavobacteriales;Flavobacteriaceae;Capnocytophaga;Capnocytophaga_sp._KC07084						0.000361818	0.000166899	0.00066831	0.000250244
OTU8286 Flavobacteriaceae bacterium	Bacteriodetes	3			Bacteria;Bacteroidetes;Flavobacteriia;Flavobacteriales;Flavobacteriaceae;Capnocytophaga;Capnocytophaga_sp._canine_oral_taxon_329						0.000561214	0.000415213	0.000864188	0.00040424
OTU1013 Capnocytophaga canimorsus	Bacteriodetes	4			Bacteria;Bacteroidetes;Flavobacteriia;Flavobacteriales;Flavobacteriaceae;Capnocytophaga;Capnocytophaga_canimorsus						0.000824161	0.00189696	0.000363782	0.000211745
OTU2204 Capnocytophaga sp.	Bacteriodetes	4	OTU2204 Capnocytophaga sp.	Capnocytophaga group B	Bacteria;Bacteroidetes;Flavobacteriia;Flavobacteriales;Flavobacteriaceae;Capnocytophaga;uncultured_Capnocytophaga_sp.	8	3	0.028997	0.0117333	0.00456213	0.0052455	0.00771004	0.00561641	0.00241004
OTU6034 Capnocytophaga sp. COT-295	Bacteriodetes	4			Bacteria;Bacteroidetes;Flavobacteriia;Flavobacteriales;Flavobacteriaceae;Capnocytophaga;Capnocytophaga_sp._canine_oral_taxon_295						0.00239219	0.00439676	0.00205603	0.000723781
OTU8346 Capnocytophaga sp. FOT-311	Bacteriodetes	4			Bacteria;Bacteroidetes;Flavobacteriia;Flavobacteriales;Flavobacteriaceae;Capnocytophaga;Capnocytophaga_sp._clone_UI030_feline_oral_taxon_311						0.00131836	0.00249535	0.0011325	0.000327242
OTU8164 Capnocytophaga sp. FOT-168	Bacteriodetes	4			Bacteria;Bacteroidetes;Flavobacteriia;Flavobacteriales;Flavobacteriaceae;Capnocytophaga;Capnocytophaga_sp._clone_TM023_feline_oral_taxon_168						0.00371572	0.00944485	0.00134813	0.000354191
OTU4039 Capnocytophaga sp. FOT-116	Bacteriodetes	4			Bacteria;Bacteroidetes;Flavobacteriia;Flavobacteriales;Flavobacteriaceae;Capnocytophaga;Capnocytophaga_sp._clone_TE126_feline_oral_taxon_116						0.000331153	0.000659456	0.000164607	0.000169396
OTU5251 Capnocytophaga sp. FOT-116	Bacteriodetes	4			Bacteria;Bacteroidetes;Flavobacteriia;Flavobacteriales;Flavobacteriaceae;Capnocytophaga;Capnocytophaga_sp._clone_TE126_feline_oral_taxon_116						0.000672308	0.00105024	0.000781884	0.000184795
OTU6654 Flavobacteriaceae bacterium	Bacteriodetes	4			Bacteria;Bacteroidetes;Flavobacteriia;Flavobacteriales;Flavobacteriaceae;Capnocytophaga;Capnocytophaga_sp._clone_TE126_feline_oral_taxon_116						0.000598082	0.00134335	0.000269956	0.000180945
OTU7174 Bacteroidia bacterium FOT-310	Bacteriodetes	5	OTU7174 Bacteroidia bacterium FOT-310	MgMjR-022	Bacteria;Bacteroidetes;Bacteroidia;Bacteroidales;MgMjR-022;Bacteroidia_bacterium_clone_UI005_feline_oral_taxon_310	1	0	0.0012375	0.000788468	0.000538986	0.000854984	0.0012375	0.000788468	0.000538986
OTU2511 Bacteroidia bacterium COT-387	Bacteriodetes	6	OTU2511 Bacteroidia bacterium COT-387	RC9_gut_group	Bacteria;Bacteroidetes;Bacteroidia;Bacteroidales;Rikenellaceae;RC9_gut_group;Bacteroidia_bacterium_canine_oral_taxon_387	2	0	0.00186846	0.00273248	0.00664493	0.00330114	0.00168121	0.00235882	0.0058634
OTU9396 Bacteroidetes bacterium FOT-115	Bacteriodetes	6			Bacteria;Bacteroidetes;Bacteroidia;Bacteroidales;Rikenellaceae;RC9_gut_group;Bacteroidetes_bacterium_clone_TE022_feline_oral_taxon_115						0.00044748	0.000187253	0.000373658	0.00078153
OTU3905 Bacteroidetes bacterium FOT-141	Bacteriodetes	7	OTU3905 Bacteroidetes bacterium FOT-141	BS11 gut group	Bacteria;Bacteroidetes;Bacteroidia;Bacteroidales;BS11_gut_group;Bacteroidetes_bacterium_clone_TL094_feline_oral_taxon_141	1	0	0.000162829	0.00229648	0.00190185	0.00145372	0.000162829	0.00229648	0.00190185
OTU2518 Sphingobacteriales bacterium	Bacteriodetes	8	OTU2518 Sphingobacteriales bacterium	WCHB1-69	Bacteria;Bacteroidetes;Sphingobacteriia;Sphingobacteriales;WCHB1-69;uncultured_bacterium	2	0	0.00390793	0.00398514	0.00323777	0.00241374	0.00272335	0.00220409	0.00231379
OTU2966 Bacteroidetes bacterium FOT-312	Bacteriodetes	8			Bacteria;Bacteroidetes;Sphingobacteriia;Sphingobacteriales;Bacteroidetes_bacterium_clone_UI046_feline_oral_taxon_312						0.00129653	0.00118458	0.00178105	0.000923976
OTU3829 Odoribacter denticanis	Bacteriodetes	9	OTU3829 Odoribacter denticanis	Odoribacter	Bacteria;Bacteroidetes;Bacteroidia;Bacteroidales;Porphyromonadaceae;Odoribacter;Odoribacter_denticanis	1	0	0.000407072	0.000925094	0.0017979	0.00104336	0.000407072	0.000925094	0.0017979
OTU290 Porphyromonadaceae bacterium COT-184	Bacteriodetes	10	OTU290 Porphyromonadaceae bacterium COT-184	Paludibacter	Bacteria;Bacteroidetes;Bacteroidia;Bacteroidales;Porphyromonadaceae;Paludibacter;Porphyromonadaceae_bacterium_canine_oral_taxon_184	1	0	0.00541405	0.0037909	0.00187105	0.003692	0.00541405	0.0037909	0.00187105
OTU9519 Petrimonas sp. FOT-112	Bacteriodetes	11	OTU9519 Petrimonas sp. FOT-112	Petrimonas	Bacteria;Bacteroidetes;Bacteroidia;Bacteroidales;Porphyromonadaceae;Petrimonas;Petrimonas_sp._clone_TE087_feline_oral_taxon_112	1	0	0.000403001	0.000643674	0.00113188	0.000726185	0.000403001	0.000643674	0.00113188
OTU3903 Bacteroides tectus FOT-336	Bacteriodetes	12			Bacteria;Bacteroidetes;Bacteroidia;Bacteroidales;Bacteroidaceae;Bacteroides;Bacteroides_tectus_strain_7210_feline_oral_taxon_336						0.00145191	0.00168528	0.00116899	0.00150146
OTU4333 Bacteroides sp. FOT-113	Bacteriodetes	12	OTU4333 Bacteroides sp. FOT-113	Bacteroides	Bacteria;Bacteroidetes;Bacteroidia;Bacteroidales;Bacteroidaceae;Bacteroides;Bacteroides_sp._clone_TF162_feline_oral_taxon_113	3	1	0.0163521	0.00679691	0.00667573	0.00785908	0.0143411	0.00435057	0.00488553
OTU8687 Bacteroides sp. COT-040	Bacteriodetes	12			Bacteria;Bacteroidetes;Bacteroidia;Bacteroidales;Bacteroidaceae;Bacteroides;Bacteroides_sp._canine_oral_taxon_040						0.000630584	0.000325657	0.00127735	0.000288743
OTU922 Bacteroidetes bacterium FOT-309	Bacteriodetes	13	OTU922 Bacteroidetes bacterium FOT-309	Bacteroidetes genus	Bacteria;Bacteroidetes;Bacteroidia;Bacteroidales;Bacteroidetes_bacterium_clone_UI031_feline_oral_taxon_309	1	0	0.00134334	0.00095966	0.000319542	0.000874182	0.00134334	0.00095966	0.000319542
OTU3417 Prevotella sp. COT-372	Bacteriodetes	14			Bacteria;Bacteroidetes;Bacteroidia;Bacteroidales;Prevotellaceae;Alloprevotella;Prevotella_sp._canine_oral_taxon_372						0.0013267	0.00282508	0.000908632	0.000246394
OTU3057 Prevotella sp. COT-282	Bacteriodetes	14			Bacteria;Bacteroidetes;Bacteroidia;Bacteroidales;Prevotellaceae;Alloprevotella;Prevotella_sp._canine_oral_taxon_282						0.00143921	0.00215342	0.00115554	0.00100867
OTU6038 Alloprevotella sp. FOT-114	Bacteriodetes	14			Bacteria;Bacteroidetes;Bacteroidia;Bacteroidales;Prevotellaceae;Alloprevotella;Alloprevotella_sp._clone_TE007_feline_oral_taxon_114						0.00293712	0.00332578	0.00492351	0.000562085
OTU6751 Prevotella sp. COT-284	Bacteriodetes	14			Bacteria;Bacteroidetes;Bacteroidia;Bacteroidales;Prevotellaceae;Alloprevotella;Prevotella_sp._canine_oral_taxon_284						0.00436583	0.00509655	0.00617608	0.00182485
OTU6986 Alloprevotella sp. FOT-167	Bacteriodetes	14	OTU6986 Alloprevotella sp. FOT-167	Alloprevotella	Bacteria;Bacteroidetes;Bacteroidia;Bacteroidales;Prevotellaceae;Alloprevotella;Alloprevotella_sp._clone_TM010_feline_oral_taxon_167	7	1	0.035462	0.0241776	0.00821581	0.00811922	0.0169885	0.00517854	0.00219059
OTU1419 Prevotella sp. COT-226	Bacteriodetes	14			Bacteria;Bacteroidetes;Bacteroidia;Bacteroidales;Prevotellaceae;Alloprevotella;Prevotella_sp._canine_oral_taxon_226						0.00145194	0.00127415	0.00187653	0.00120514
OTU8339 Prevotella sp. COT-226	Bacteriodetes	14			Bacteria;Bacteroidetes;Bacteroidia;Bacteroidales;Prevotellaceae;Alloprevotella;Prevotella_sp._canine_oral_taxon_226						0.00297846	0.00379848	0.00395882	0.00117807
OTU2931 Tannerella forsythia FOT-307	Bacteriodetes	15	OTU2931 Tannerella forsythia FOT-307	Tannerella	Bacteria;Bacteroidetes;Bacteroidia;Bacteroidales;Porphyromonadaceae;Tannerella;Tannerella_forsythia_clone_UI050_feline_oral_taxon_307	1	0	0.00841425	0.00549953	0.00472793	0.0062139	0.00841425	0.00549953	0.00472793
OTU696 Porphyromonas sp.	Bacteriodetes	16			Bacteria;Bacteroidetes;Bacteroidia;Bacteroidales;Porphyromonadaceae;Porphyromonas;uncultured_bacterium						0.00257257	0.0020435	0.00398027	0.00169396
OTU6282 Porphyromonas gulae FOT-105	Bacteriodetes	16	OTU6282 Porphyromonas gulae FOT-105	Porphyromonas group A	Bacteria;Bacteroidetes;Bacteroidia;Bacteroidales;Porphyromonadaceae;Porphyromonas;Porphyromonas_gulae_clone_UI004_feline_oral_taxon_105	2	0	0.0116911	0.0202204	0.0236653	0.015953	0.0096476	0.0162401	0.0219714
OTU2489 Porphyromonas macacae FOT-332	Bacteriodetes	17			Bacteria;Bacteroidetes;Bacteroidia;Bacteroidales;Porphyromonadaceae;Porphyromonas;Porphyromonas_macacae_strain_7086_feline_oral_taxon_332						0.00117901	0.00099758	0.000395057	0.0021444
OTU1807 Porphyromonas sp. COT-401	Bacteriodetes	17			Bacteria;Bacteroidetes;Bacteroidia;Bacteroidales;Porphyromonadaceae;Porphyromonas;Porphyromonas_sp._canine_oral_taxon_401						0.000814308	0.000203536	0.0017004	0.000538986
OTU163 Porphyromonas sp. COT-181	Bacteriodetes	17			Bacteria;Bacteroidetes;Bacteroidia;Bacteroidales;Porphyromonadaceae;Porphyromonas;Porphyromonas_sp._canine_oral_taxon_181						0.00157924	0.000643218	0.002158	0.0019365
OTU7952 Porphyromonas circumdentaria FOT-102	Bacteriodetes	17			Bacteria;Bacteroidetes;Bacteroidia;Bacteroidales;Porphyromonadaceae;Porphyromonas;Porphyromonas_circumdentaria_clone_TE141_feline_oral_taxon_102						0.0187693	0.0324737	0.0123884	0.0114458
OTU8837 Porphyromonas canoris	Bacteriodetes	17			Bacteria;Bacteroidetes;Bacteroidia;Bacteroidales;Porphyromonadaceae;Porphyromonas;Porphyromonas_canoris						0.0257134	0.0225928	0.0235586	0.0309889
OTU4815 Porphyromonas cangingivalis	Bacteriodetes	17			Bacteria;Bacteroidetes;Bacteroidia;Bacteroidales;Porphyromonadaceae;Porphyromonas;Porphyromonas_cangingivalis						0.00759631	0.00573186	0.00738987	0.0096672
OTU7092 Porphyromonas sp. FOT-110	Bacteriodetes	17	OTU7092 Porphyromonas sp. FOT-110	Porphyromonas group B	Bacteria;Bacteroidetes;Bacteroidia;Bacteroidales;Porphyromonadaceae;Porphyromonas;Porphyromonas_sp._strain_7080_feline_oral_taxon_110	7	1	0.094762	0.0718832	0.084547	0.0280792	0.0321193	0.0242929	0.0278253
OTU6787 Porphyromonas sp. COT-290	Bacteriodetes	18	OTU6787 Porphyromonas sp. COT-290	Porphyromonas group C	Bacteria;Bacteroidetes;Bacteroidia;Bacteroidales;Porphyromonadaceae;Porphyromonas;Porphyromonas_sp._canine_oral_taxon_290	3	0	0.0196659	0.0179409	0.0105256	0.0100816	0.0133764	0.0100463	0.00682204
OTU5531 Porphyromonas sp. FOT-107	Bacteriodetes	18			Bacteria;Bacteroidetes;Bacteroidia;Bacteroidales;Porphyromonadaceae;Porphyromonas;Porphyromonas_sp._clone_TF034_feline_oral_taxon_107						0.00478476	0.00465692	0.00675219	0.00294517
OTU5552 Porphyromonadaceae bacterium	Bacteriodetes	18			Bacteria;Bacteroidetes;Bacteroidia;Bacteroidales;Porphyromonadaceae;Porphyromonas;Porphyromonas_sp._clone_TF034_feline_oral_taxon_107						0.00117781	0.00163257	0.00114242	0.00075843
OTU2353 Porphyromonas sp. COT-366	Bacteriodetes	19	OTU2353 Porphyromonas sp. COT-366	Porphyromonas group D	Bacteria;Bacteroidetes;Bacteroidia;Bacteroidales;Porphyromonadaceae;Porphyromonas;Porphyromonas_sp._canine_oral_taxon_366	3	1	0.00427832	0.00329381	0.00142061	0.00118629	0.00107467	0.00191441	0.000569785
OTU5716 Porphyromonadaceae bacterium	Bacteriodetes	19			Bacteria;Bacteroidetes;Bacteroidia;Bacteroidales;Porphyromonadaceae;Porphyromonas;uncultured_bacterium						0.00112653	0.0023081	0.000651844	0.000419639
OTU5730 Porphyromonas sp.	Bacteriodetes	19			Bacteria;Bacteroidetes;Bacteroidia;Bacteroidales;Porphyromonadaceae;Porphyromonas;uncultured_bacterium						0.00068477	0.000895558	0.000727564	0.000431189
OTU3644 Porphyromonas sp. FOT-109	Bacteriodetes	20			Bacteria;Bacteroidetes;Bacteroidia;Bacteroidales;Porphyromonadaceae;Porphyromonas;Porphyromonas_sp._clone_TF169_feline_oral_taxon_109						0.000997521	0.00145732	0.000834558	0.000700682
OTU2079 Porphyromonadaceae bacterium	Bacteriodetes	20			Bacteria;Bacteroidetes;Bacteroidia;Bacteroidales;Porphyromonadaceae;Porphyromonas;uncultured_bacterium						0.00133859	0.00306123	0.000569541	0.00038499
OTU5108 Porphyromonas sp.	Bacteriodetes	20	OTU5108 Porphyromonas sp.	Porphyromonas group E	Bacteria;Bacteroidetes;Bacteroidia;Bacteroidales;Porphyromonadaceae;Porphyromonas;uncultured_bacterium	4	0	0.00924468	0.00461253	0.0019981	0.00243604	0.0040463	0.00272284	0.000538986
OTU6136 Bacteroidales bacterium	Bacteriodetes	20			Bacteria;Bacteroidetes;Bacteroidia;Bacteroidales;Porphyromonadaceae;Porphyromonas;uncultured_bacterium						0.000512954	0.00067983	0.000485592	0.000373441
OTU6321 Desulfobulbus sp.	Deltaproteobacteria	1	OTU6321 Desulfobulbus sp.	Desulfobulbus	Bacteria;Proteobacteria;Deltaproteobacteria;Desulfobacterales;Desulfobulbaceae;Desulfobulbus;uncultured_bacterium	1	0	0.000602466	0.000739086	0.000346491	0.000562681	0.000602466	0.000739086	0.000346491
OTU1191 Desulfovibrio sp. FOT-347	Deltaproteobacteria	2	OTU1191 Desulfovibrio sp. FOT-347	Desulfovibrio	Bacteria;Proteobacteria;Deltaproteobacteria;Desulfovibrionales;Desulfovibrionaceae;Desulfovibrio;Desulfovibrio_sp._strain_7062_feline_oral_taxon_347	1	0	0.00261021	0.00248063	0.00413094	0.00307393	0.00261021	0.00248063	0.00413094
OTU589 Desulfovibrionales [G] bacterium FOT-094	Deltaproteobacteria	3	OTU589 Desulfovibrionales [G] bacterium FOT-094	Desulfovibrionales genus	Bacteria;Proteobacteria;Deltaproteobacteria;Desulfovibrionales;Desulfohalobiaceae;uncultured;Desulfovibrionales_[G]_bacterium_clone_TE070_feline_oral_taxon_094	1	0	0.00106653	0.0030683	0.00580952	0.00331478	0.00106653	0.0030683	0.00580952
OTU8703 Desulfomicrobium sp. FOT-093	Deltaproteobacteria	4	OTU8703 Desulfomicrobium sp. FOT-093	Desulfomicrobium	Bacteria;Proteobacteria;Deltaproteobacteria;Desulfovibrionales;Desulfomicrobiaceae;Desulfomicrobium;Desulfomicrobium_orale_clone_TF141_feline_oral_taxon_093	1	0	0.0045185	0.00742557	0.00321467	0.00505291	0.0045185	0.00742557	0.00321467
OTU7805 Campylobacterales bacterium	Epsilonproteobacteria	1	OTU7805 Campylobacterales bacterium	Rs-M59 termite group	Bacteria;Proteobacteria;Epsilonproteobacteria;Campylobacterales;Helicobacteraceae;Rs-M59_termite_group;uncultured_epsilon_proteobacterium	1	0	0.000382647	0.00123965	0.000885477	0.000835924	0.000382647	0.00123965	0.000885477
OTU2099 Wolinella sp. FOT-098	Epsilonproteobacteria	2	OTU2099 Wolinella sp. FOT-098	Wolinella	Bacteria;Proteobacteria;Epsilonproteobacteria;Campylobacterales;Helicobacteraceae;Wolinella;Wolinella_sp._clone_TE044_feline_oral_taxon_098	1	0	0.0035863	0.00608388	0.00674888	0.00547302	0.0035863	0.00608388	0.00674888
OTU607 Campylobacter sp. FOT-100	Epsilonproteobacteria	3	OTU607 Campylobacter sp. FOT-100	Campylobacter	Bacteria;Proteobacteria;Epsilonproteobacteria;Campylobacterales;Campylobacteraceae;Campylobacter;Campylobacter_sp._clone_TF166_feline_oral_taxon_100	1	1	0.00613864	0.00382383	0.00214058	0.00403435	0.00613864	0.00382383	0.00214058
OTU9067 Arcobacter sp. COT-276	Epsilonproteobacteria	4	OTU9067 Arcobacter sp. COT-276	Arcobacter	Bacteria;Proteobacteria;Epsilonproteobacteria;Campylobacterales;Campylobacteraceae;Arcobacter;Arcobacter_sp._canine_oral_taxon_276	1	0	0.00108282	0.00191275	0.00115882	0.00138479	0.00108282	0.00191275	0.00115882
OTU8950 Alphaproteobacteria bacterium COT-081	Alphaproteobacteria	1	OTU8950 Alphaproteobacteria bacterium COT-081	Rhodospirillaceae genus	Bacteria;Proteobacteria;Alphaproteobacteria;Rhodospirillales;Rhodospirillaceae;uncultured;Alphaproteobacteria_bacterium_canine_oral_taxon_081	1	0	0.000256455	0.000694642	0.00116267	0.000704589	0.000256455	0.000694642	0.00116267
OTU1367 Xanthomonadaceae bacterium	Gammaproteobacteria	1	OTU1367 Xanthomonadaceae bacterium	Xanthomonadaceae genus	Bacteria;Proteobacteria;Gammaproteobacteria;Xanthomonadales;Xanthomonadaceae;uncultured;uncultured_bacterium	2	0	0.00863909	0.00509473	0.000481238	0.00286803	0.00646533	0.00196552	0.000173246
OTU6119 Xanthomonadaceae [G] bacterium FOT-091	Gammaproteobacteria	1			Bacteria;Proteobacteria;Gammaproteobacteria;Xanthomonadales;Xanthomonadaceae;uncultured;Xanthomonadaceae_[G]_bacterium_clone_TE092_feline_oral_taxon_091						0.00187032	0.00217376	0.00312922	0.000307992
OTU9437 Luteimonas sp. FOT-166	Gammaproteobacteria	2	OTU9437 Luteimonas sp. FOT-166	Luteimonas	Bacteria;Proteobacteria;Gammaproteobacteria;Xanthomonadales;Xanthomonadaceae;Luteimonas;Luteimonas_sp._clone_TM135_feline_oral_taxon_166	1	0	0.00108281	0.00059094	0.00062371	0.000765822	0.00108281	0.00059094	0.00062371
OTU1871 Stenotrophomonas sp. COT-224	Gammaproteobacteria	3			Bacteria;Proteobacteria;Gammaproteobacteria;Xanthomonadales;Xanthomonadaceae;uncultured;Stenotrophomonas_sp._canine_oral_taxon_224						0.00295593	0.00460398	0.00382876	0.000435039
OTU2349 Stenotrophomonas sp. FOT-090	Gammaproteobacteria	3	OTU2349 Stenotrophomonas sp. FOT-090	Stenotrophomonas	Bacteria;Proteobacteria;Gammaproteobacteria;Xanthomonadales;Xanthomonadaceae;Stenotrophomonas;Stenotrophomonas_sp._clone_TF090_feline_oral_taxon_090	2	0	0.0188922	0.00938922	0.000750731	0.00672145	0.0142882	0.00556046	0.000315692
OTU8213 Cardiobacterium sp. FOT-346	Gammaproteobacteria	4			Bacteria;Proteobacteria;Gammaproteobacteria;Cardiobacteriales;Cardiobacteriaceae;Cardiobacterium;Cardiobacterium_sp._strain_6950_feline_oral_taxon_346						0.000572416	0.000932194	0.000604108	0.000180945
OTU3573 Cardiobacterium sp. FOT-092	Gammaproteobacteria	4	OTU3573 Cardiobacterium sp. FOT-092	Cardiobacterium	Bacteria;Proteobacteria;Gammaproteobacteria;Cardiobacteriales;Cardiobacteriaceae;Cardiobacterium;Cardiobacterium_sp._clone_TF052_feline_oral_taxon_092	3	1	0.00459992	0.00260903	0.000927826	0.00121448	0.00238137	0.000992581	0.000269493
OTU4534 Cardiobacterium sp. COT-238	Gammaproteobacteria	4			Bacteria;Proteobacteria;Gammaproteobacteria;Cardiobacteriales;Cardiobacteriaceae;uncultured;Cardiobacterium_sp._canine_oral_taxon_238						0.000925365	0.00128636	0.00101235	0.000477388
OTU8802 Pasteurellaceae bacterium	Gammaproteobacteria	5	OTU8802 Pasteurellaceae bacterium	Mannheimia	Bacteria;Proteobacteria;Gammaproteobacteria;Pasteurellales;Pasteurellaceae;Mannheimia;Mannheimia_sp._10-12559-1	1	0	0.00205238	0.00165101	0.000839308	0.00151423	0.00205238	0.00165101	0.000839308
OTU2258 Pasteurella multocida	Gammaproteobacteria	6	OTU2258 Pasteurella multocida	Pasteurella	Bacteria;Proteobacteria;Gammaproteobacteria;Pasteurellales;Pasteurellaceae;Pasteurella;Pasteurella_multocida	3	0	0.00595954	0.0042156	0.00154766	0.00253874	0.00331763	0.00354401	0.00075458
OTU7234 Pasteurella sp. FOT-354	Gammaproteobacteria	6			Bacteria;Proteobacteria;Gammaproteobacteria;Pasteurellales;Pasteurellaceae;Pasteurella;Pasteurella_sp._strain_7076_feline_oral_taxon_354						0.000708455	0.00130671	0.000348967	0.000469688
OTU7997 Pasteurella pneumotropica FOT-355	Gammaproteobacteria	6			Bacteria;Proteobacteria;Gammaproteobacteria;Pasteurellales;Pasteurellaceae;Pasteurella;Pasteurella_pneumotropica_strain_7059_feline_oral_taxon_355						0.000660406	0.00133519	0.00032263	0.000323392
OTU1957 Pasteurellaaceae [G-2] bacterium FOT-358	Gammaproteobacteria	7	OTU1957 Pasteurellaaceae [G-2] bacterium FOT-358	Pasteurellaaceae genus	Bacteria;Proteobacteria;Gammaproteobacteria;Pasteurellales;Pasteurellaceae;uncultured;Pasteurellaaceae_[G-2]_sp._strain_7117_feline_oral_taxon_358	1	0	0.000390789	0.00089558	0.000230994	0.000505788	0.000390789	0.00089558	0.000230994
OTU8401 Bibersteinia sp.	Gammaproteobacteria	8			Bacteria;Proteobacteria;Gammaproteobacteria;Pasteurellales;Pasteurellaceae;Bibersteinia;uncultured_bacterium						0.000684476	0.00124971	0.000618923	0.000184795
OTU3717 Pasteurellaceae sp. COT-080	Gammaproteobacteria	8	OTU3717 Pasteurellaceae sp. COT-080	Bibersteinia	Bacteria;Proteobacteria;Gammaproteobacteria;Pasteurellales;Pasteurellaceae;Bibersteinia;Pasteurellaceae_bacterium_canine_oral_taxon_080	2	0	0.00325266	0.00214483	0.000458138	0.0012674	0.00200295	0.00152591	0.000273343
OTU5933 Actinobacillus sp.	Gammaproteobacteria	9	OTU5933 Actinobacillus sp.	Actinobacillus	Bacteria;Proteobacteria;Gammaproteobacteria;Pasteurellales;Pasteurellaceae;Actinobacillus;Actinobacillus_minor_NM305	2	0	0.0167959	0.0053415	0.00115112	0.00727977	0.0165313	0.00436867	0.000939376
OTU7292 Actinobacillus sp.	Gammaproteobacteria	9			Bacteria;Proteobacteria;Gammaproteobacteria;Pasteurellales;Pasteurellaceae;Actinobacillus;Actinobacillus_minor						0.000483058	0.000264597	0.000972831	0.000211745
OTU1473 Moraxella sp. FOT-087	Gammaproteobacteria	10	OTU1473 Moraxella sp. FOT-087	Moraxella	Bacteria;Proteobacteria;Gammaproteobacteria;Pseudomonadales;Moraxellaceae;Moraxella;Moraxella_sp._clone_TM141_feline_oral_taxon_087	11	0	0.0807756	0.0525378	0.0140483	0.0198658	0.0318493	0.0215191	0.00622914
OTU5332 Moraxella sp.	Gammaproteobacteria	10			Bacteria;Proteobacteria;Gammaproteobacteria;Pseudomonadales;Moraxellaceae;Moraxella;uncultured_bacterium						0.00110114	0.00112352	0.00149463	0.000685282
OTU8322 Moraxella canis	Gammaproteobacteria	10			Bacteria;Proteobacteria;Gammaproteobacteria;Pseudomonadales;Moraxellaceae;Moraxella;Moraxella_canis						0.000859895	0.000309374	0.00167742	0.000592885
OTU4206 Moraxella sp. COT-328	Gammaproteobacteria	10			Bacteria;Proteobacteria;Gammaproteobacteria;Pseudomonadales;Moraxellaceae;Moraxella;Moraxella_sp._canine_oral_taxon_328						0.000506284	0.00116016	0.000189298	0.000169396
OTU1872 Moraxella sp. COT-396	Gammaproteobacteria	10			Bacteria;Proteobacteria;Gammaproteobacteria;Pseudomonadales;Moraxellaceae;Moraxella;Moraxella_sp._canine_oral_taxon_396						0.000884173	0.00111571	0.00134816	0.000188645
OTU4916 Moraxella sp. COT-017	Gammaproteobacteria	10			Bacteria;Proteobacteria;Gammaproteobacteria;Pseudomonadales;Moraxellaceae;Moraxella;Moraxella_sp._canine_oral_taxon_017						0.00455648	0.00749419	0.00395386	0.00222139
OTU5902 Moraxella sp. FOT-089	Gammaproteobacteria	10			Bacteria;Proteobacteria;Gammaproteobacteria;Pseudomonadales;Moraxellaceae;Moraxella;Moraxella_sp._clone_TF146_feline_oral_taxon_089						0.000802128	0.00155094	0.000609047	0.000246394
OTU7692 Moraxella sp. FOT-089	Gammaproteobacteria	10			Bacteria;Proteobacteria;Gammaproteobacteria;Pseudomonadales;Moraxellaceae;Moraxella;Moraxella_sp._clone_TF146_feline_oral_taxon_089						0.0140163	0.023427	0.0161579	0.00246394
OTU4067 Moraxella sp. FOT-163	Gammaproteobacteria	10			Bacteria;Proteobacteria;Gammaproteobacteria;Pseudomonadales;Moraxellaceae;Moraxella;Moraxella_sp._clone_TM157_feline_oral_taxon_163						0.00395371	0.0075349	0.00349464	0.000831578
OTU9164 Moraxella sp. FOT-163	Gammaproteobacteria	10			Bacteria;Proteobacteria;Gammaproteobacteria;Pseudomonadales;Moraxellaceae;Moraxella;Moraxella_sp._clone_TM157_feline_oral_taxon_163						0.000429846	0.00076128	0.000358863	0.000169396
OTU9316 Moraxella sp. FOT-163	Gammaproteobacteria	10			Bacteria;Proteobacteria;Gammaproteobacteria;Pseudomonadales;Moraxellaceae;Moraxella;Moraxella_sp._clone_TM157_feline_oral_taxon_163						0.00214483	0.00444929	0.00173496	0.000250244
OTU1223 Pelistega sp.	Betaproteobacteria	1	OTU1223 Pelistega sp.	Pelistega	Bacteria;Proteobacteria;Betaproteobacteria;Burkholderiales;Alcaligenaceae;Pelistega;Pelistega_europaea	1	0	0.000749012	0.000734154	0.000331091	0.000604752	0.000749012	0.000734154	0.000331091
OTU2476 Lautropia sp. COT-175	Betaproteobacteria	2	OTU2476 Lautropia sp. COT-175	Lautropia	Bacteria;Proteobacteria;Betaproteobacteria;Burkholderiales;Burkholderiaceae;Lautropia;Lautropia_sp._canine_oral_taxon_175	1	0	0.0175651	0.0161118	0.00248704	0.0120546	0.0175651	0.0161118	0.00248704
OTU3648 Lampropedia sp.	Betaproteobacteria	3	OTU3648 Lampropedia sp.	Lampropedia	Bacteria;Proteobacteria;Betaproteobacteria;Burkholderiales;Comamonadaceae;Lampropedia;uncultured_bacterium	1	0	0.00196616	0.000872418	0.000211745	0.00101677	0.00196616	0.000872418	0.000211745
OTU9586 Xenophilus sp. FOT-360	Betaproteobacteria	4			Bacteria;Proteobacteria;Betaproteobacteria;Burkholderiales;Comamonadaceae;Xenophilus;Xenophilus_sp._strain_7126_feline_oral_taxon_360						0.00163267	0.00215341	0.00249051	0.000254093
OTU325 Xenophilus sp. FOT-361	Betaproteobacteria	4	OTU325 Xenophilus sp. FOT-361	Xenophilus	Bacteria;Proteobacteria;Betaproteobacteria;Burkholderiales;Comamonadaceae;Xenophilus;Xenophilus_sp._strain_6932_feline_oral_taxon_361	2	2	0.0079094	0.0103242	0.00118192	0.00483916	0.00575599	0.00783366	0.000927826
OTU9009 Ottowia sp. COT-014	Betaproteobacteria	5	OTU9009 Ottowia sp. COT-014	Ottowia	Bacteria;Proteobacteria;Betaproteobacteria;Burkholderiales;Comamonadaceae;Comamonas;Ottowia_sp._canine_oral_taxon_014	1	0	0.000960689	0.00106172	0.000261793	0.000761399	0.000960689	0.00106172	0.000261793
OTU2488 Comamonas sp. COT-270	Betaproteobacteria	6	OTU2488 Comamonas sp. COT-270	Comamonas	Bacteria;Proteobacteria;Betaproteobacteria;Burkholderiales;Comamonadaceae;Comamonas;Comamonas_sp._canine_oral_taxon_270	1	0	0.00222261	0.00280656	0.000685282	0.00190482	0.00222261	0.00280656	0.000685282
OTU3289 Brachymonas sp.	Betaproteobacteria	7			Bacteria;Proteobacteria;Betaproteobacteria;Burkholderiales;Comamonadaceae;Brachymonas;uncultured_bacterium						0.000472972	0.000459991	0.000339091	0.000619834
OTU3608 Brachymonas sp. COT-015	Betaproteobacteria	7			Bacteria;Proteobacteria;Betaproteobacteria;Burkholderiales;Comamonadaceae;Brachymonas;Brachymonas_sp._canine_oral_taxon_015						0.000627794	0.000297162	0.000465858	0.00112036
OTU1821 Brachymonas sp. FOT-073	Betaproteobacteria	7	OTU1821 Brachymonas sp. FOT-073	Brachymonas	Bacteria;Proteobacteria;Betaproteobacteria;Burkholderiales;Comamonadaceae;Brachymonas;Brachymonas_sp._clone_TF133_feline_oral_taxon_073	4	0	0.00700572	0.00940749	0.0111919	0.00645097	0.0044371	0.00694648	0.00796933
OTU5602 Brachymonas sp. FOT-073	Betaproteobacteria	7			Bacteria;Proteobacteria;Betaproteobacteria;Burkholderiales;Comamonadaceae;Brachymonas;Brachymonas_sp._clone_TF025_feline_oral_taxon_073						0.00164997	0.00181147	0.00165607	0.00148237
OTU6315 Proprionivibrio sp. FOT-359	Betaproteobacteria	8	OTU6315 Proprionivibrio sp. FOT-359	Proprionivibrio	Bacteria;Proteobacteria;Betaproteobacteria;Rhodocyclales;Rhodocyclaceae;Propionivibrio;Proprionivibrio_sp._strain_7232_feline_oral_taxon_359	1	0	0.000704238	0.000748963	0.000423489	0.000625563	0.000704238	0.000748963	0.000423489
OTU1276 Aquaspirillum sp. FOT-082	Betaproteobacteria	9			Bacteria;Proteobacteria;Betaproteobacteria;Neisseriales;Neisseriaceae;Aquaspirillum;Aquaspirillum_sp._clone_TE159_feline_oral_taxon_082						0.00136719	0.00103803	0.000880648	0.00218289
OTU1976 Aquaspirillum sp. FOT-080	Betaproteobacteria	9	OTU1976 Aquaspirillum sp. FOT-080	Aquaspirillum	Bacteria;Proteobacteria;Betaproteobacteria;Neisseriales;Neisseriaceae;Aquaspirillum;Aquaspirillum_sp._clone_TE011_feline_oral_taxon_080	3	0	0.0286302	0.0140806	0.00695309	0.0148652	0.0274253	0.0126156	0.0045546
OTU7912 Aquaspirillum sp. FOT-079	Betaproteobacteria	9			Bacteria;Proteobacteria;Betaproteobacteria;Neisseriales;Neisseriaceae;Aquaspirillum;Aquaspirillum_sp._clone_TF138_feline_oral_taxon_079						0.000322294	0.000166899	0.000584389	0.000215594
OTU1524 Neisseria zoodegmatis	Betaproteobacteria	10	OTU1524 Neisseria zoodegmatis	Neisseria	Bacteria;Proteobacteria;Betaproteobacteria;Neisseriales;Neisseriaceae;Neisseria;Neisseria_zoodegmatis	2	0	0.00985936	0.00448225	0.00234852	0.00391225	0.0059474	0.00367568	0.00211368
OTU8129 Neisseria zoodegmatis FOT-353	Betaproteobacteria	10			Bacteria;Proteobacteria;Betaproteobacteria;Neisseriales;Neisseriaceae;Neisseria;Neisseria_zoodegmatis_strain_476_feline_oral_taxon_353						0.00165113	0.00391196	0.000806575	0.000234844
OTU3777 Conchiformibius kuhniae	Betaproteobacteria	11			Bacteria;Proteobacteria;Betaproteobacteria;Neisseriales;Neisseriaceae;Conchiformibius;Conchiformibius_kuhniae						0.000971047	0.00154687	0.000888879	0.000477388
OTU4635 Conchiformibius sp.	Betaproteobacteria	11			Bacteria;Proteobacteria;Betaproteobacteria;Neisseriales;Neisseriaceae;Conchiformibius;uncultured_bacterium						0.000996213	0.00152245	0.0011967	0.000269493
OTU3576 Neisseriaceae bacterium	Betaproteobacteria	11			Bacteria;Proteobacteria;Betaproteobacteria;Neisseriales;Neisseriaceae;Conchiformibius;uncultured_bacterium						0.000532431	0.000464062	0.000844488	0.000288743
OTU5057 Conchiformibius sp.	Betaproteobacteria	11	OTU5057 Conchiformibius sp.	Conchiformibius	Bacteria;Proteobacteria;Betaproteobacteria;Neisseriales;Neisseriaceae;Conchiformibius;uncultured_bacterium	4	0	0.00519831	0.00643621	0.00134362	0.00182635	0.00166492	0.00350615	0.000307992
OTU2453 Neisseria shayeganii FOT-076	Betaproteobacteria	12			Bacteria;Proteobacteria;Betaproteobacteria;Neisseriales;Neisseriaceae;Neisseria;Neisseria_shayeganii_clone_TM092_feline_oral_taxon_076						0.00258826	0.00469354	0.00250532	0.000565935
OTU6806 Neisseriaceae bacterium	Betaproteobacteria	12			Bacteria;Proteobacteria;Betaproteobacteria;Neisseriales;Neisseriaceae;Conchiformibius;uncultured_bacterium						0.000572884	0.000183182	0.000969536	0.000565935
OTU1393 Neisseria sp. FOT-352	Betaproteobacteria	12			Bacteria;Proteobacteria;Betaproteobacteria;Neisseriales;Neisseriaceae;Neisseria;Neisseria_sp._strain_7054_feline_oral_taxon_352						0.000472568	0.0007368	0.000457609	0.000223294
OTU1423 Neisseriaceae bacterium	Betaproteobacteria	12	OTU1423 Neisseriaceae bacterium	Neisseriaceae genus	Bacteria;Proteobacteria;Betaproteobacteria;Neisseriales;Neisseriaceae;uncultured;Neisseria_sp._canine_oral_taxon_268	4	0	0.00715632	0.00980265	0.00347646	0.00317809	0.0015428	0.00587018	0.0021213
						267	39	0.998146	0.992893	1.0047	0.998578	0.998146	0.992893	1.0047
