# Supplementary material for: A Pyrosequencing Investigation of Differences in the Feline Subgingival Microbiota in Health, Gingivitis and Mild Periodontitis
Source: PLoS One. 2015 Nov 25;10(11):e0136986. doi: 10.1371/journal.pone.0136986 (PMC4659563; doi:10.1371/journal.pone.0136986)
Supplement: S2 Table — (XLSX) [file pone.0136986.s006.xlsx]

## Sheet: Sheet1
Sample.ID	Age	Sex	Health status	Number of teeth in mouth	Number of teeth sampled	Number of teeth with PD in mouth	Number of teeth with a fracture in mouth	Sum of gingigival recession (mm) in mouth	Average gingivtis score in mouth	Average pocket depth (mm) in mouth	Average gingivtis score in sampled teeth	Average pocket depth (mm) in sampled teeth
11	3	F	Health	30	30	0	0	0	0	0	0	0
101	2	F	Health	30	30	0	0	0	0	0	0	0
66	2	F	Health	30	30	0	0	0	0	0	0	0
155	2	M	Health	30	30	0	0	0	0	0	0	0
1	3	F	Health	30	30	0	0	0	0	0	0	0
5	8	F	Health	30	30	0	0	0	0	0	0	0
166	6	M	Health	30	30	0	1	0	0	0	0	0
95	4	M	Health	29	27	0	3	0	0.0689655	0	0	0
10	2	F	Health	30	28	0	0	0	0.0666667	0	0	0
100	2	M	Health	30	27	0	2	0	0.1	0	0	0
15	12	F	Health	30	26	0	0	0	0.1	0	0	0
105	4	M	Health	29	25	0	3	0	0.137931	0	0	0
20	2	M	Health	30	26	0	0	0	0.133333	0	0	0
110	2	M	Health	28	24	0	1	0	0.142857	0	0	0
91	2	M	Health	30	25	0	0	0	0.166667	0	0	0
26	3	F	Health	30	26	0	0	0	0.166667	0	0	0
115	2	M	Health	30	25	0	0	0	0.166667	0	0	0
30	2	F	Health	30	25	0	0	0	0.166667	0	0	0
119	13	F	Health	29	24	0	0	0	0.206897	0	0	0
49	10	F	Health	30	22	0	0	0	0.333333	0	0	0
92	9	F	Gingivitis	30	6	0	0	0	0.266667	0	1.33333	0
2	1	M	Gingivitis	30	7	0	3	0	0.266667	0	1.14286	0
96	3	F	Gingivitis	30	6	0	1	0	0.3	0	1.5	0
6	3	F	Gingivitis	30	7	0	0	0	0.333333	0	1.42857	0
102	6	F	Gingivitis	30	7	0	0	0	0.333333	0	1.42857	0
12	2	M	Gingivitis	30	7	0	1	0	0.366667	0	1.14286	0
106	6	M	Gingivitis	30	8	0	1	0	0.366667	0	1.375	0
16	7	M	Gingivitis	30	10	0	2	0	0.4	0	1.2	0
111	1	F	Gingivitis	30	12	0	0	0	0.4	0	1	0
21	6	F	Gingivitis	30	11	0	0	0	0.4	0	1.09091	0
27	4	F	Gingivitis	30	9	0	0	0	0.4	0	1.33333	0
116	5	M	Gingivitis	30	10	0	0	0	0.4	0	1.2	0
31	1	F	Gingivitis	30	8	0	0	0	0.433333	0	1.625	0
120	2	M	Gingivitis	30	8	0	0	0	0.433333	0	1.625	0
35	9	M	Gingivitis	30	6	0	0	0	0.433333	0	1.83333	0
124	1	M	Gingivitis	30	12	0	0	0	0.466667	0	1.16667	0
38	3	M	Gingivitis	30	12	0	0	0	0.466667	0	1.16667	0
41	3	M	Gingivitis	30	7	0	1	0	0.533333	0	2.28571	0
127	8	F	Gingivitis	30	8	0	0	0	0.533333	0	2	0
130	2	F	Gingivitis	30	15	0	0	0	0.533333	0	1.06667	0
88	1	M	Gingivitis	30	14	0	0	0	0.533333	0	1.14286	0
176	17	F	Gingivitis	30	9	0	0	0	0.533333	0	1.77778	0
3	9	M	Gingivitis	26	9	0	0	0	0.615385	0	1.77778	0
93	9	M	Gingivitis	29	10	0	0	0	0.551724	0	1.6	0
7	10	M	Gingivitis	30	10	1	0	0	0.566667	0.1	1.5	0
97	1	M	Gingivitis	30	12	0	0	0	0.566667	0	1.41667	0
13	9	M	Gingivitis	30	12	0	1	0	0.566667	0	1.25	0
103	12	M	Gingivitis	24	7	0	0	0	0.75	0	2.14286	0
17	18	F	Gingivitis	25	9	0	2	0	0.72	0	2	0
107	3	F	Gingivitis	30	16	0	1	2	0.633333	0	1.1875	0
23	2	M	Gingivitis	30	8	0	0	0	0.633333	0	2.375	0
113	1	M	Gingivitis	30	16	0	0	0	0.633333	0	1.1875	0
28	11	M	Gingivitis	30	10	0	0	0	0.666667	0	2	0
117	6	M	Gingivitis	30	10	0	1	0	0.666667	0	2	0
32	8	M	Gingivitis	30	12	0	1	1	0.7	0	1.75	0
121	1	M	Gingivitis	30	22	0	0	0	0.733333	0	1	0
36	11	M	Gingivitis	24	11	0	0	0	0.916667	0	1.90909	0
125	1	M	Gingivitis	30	19	1	0	0	0.766667	0.0333333	1.10526	0
39	1	M	Gingivitis	29	12	0	3	0	0.827586	0	2	0
40	1	M	Gingivitis	30	16	0	1	0	0.833333	0	1.5625	0
128	7	F	Gingivitis	30	8	0	0	0	0.8	0	3	0
42	4	F	Gingivitis	30	18	0	0	0	0.866667	0	1.44444	0
129	2	M	Gingivitis	30	24	0	0	0	0.9	0	1.125	0
43	1	F	Gingivitis	30	24	0	0	0	0.966667	0	1.20833	0
131	2	M	Gingivitis	30	24	0	0	0	0.966667	0	1.20833	0
45	1	M	Gingivitis	30	26	0	0	1	1.13333	0	1.30769	0
132	4	M	Gingivitis	30	30	0	1	0	1.2	0	1.2	0
46	1	M	Gingivitis	30	26	4	0	0	1.23333	0.133333	1.19231	0
112	5	F	Gingivitis	30	22	0	1	0	1.26667	0	1.72727	0
133	13	F	Gingivitis	27	22	0	0	0	1.48148	0	1.68182	0
137	9	F	PD1	29	6	6	1	9	0.862069	0.448276	2.16667	2.16667
90	5	M	PD1	25	3	3	0	5	1.04	0.24	3	2
123	2	F	PD1	16	1	1	0	2	1.6875	0.1875	3	3
4	1	F	PD1	24	1	5	0	0	1.29167	0.25	3	1
178	9	M	PD1	22	6	6	1	6	1.5	0.318182	2.5	1.16667
8	5	F	PD1	30	7	7	0	2	1.2	0.233333	2.71429	1
135	7	M	PD1	24	5	5	1	9	1.58333	0.5	2.4	2.4
94	16	M	PD1	19	6	6	1	1	1.84211	1.05263	2.83333	3.33333
14	3	F	PD1	30	6	6	0	4	1.3	0.2	2	1
98	2	M	PD1	30	2	2	0	0	1.33333	0.05	2	1
18	7	M	PD1	24	4	4	0	2	1.70833	0.25	2.25	1.5
104	2	F	PD1	28	9	8	0	0	1.5	0.303571	2.33333	1
24	1	M	PD1	30	4	4	0	4	1.43333	0.366667	2.75	2.75
108	6	M	PD1	29	4	4	0	8	1.65517	0.275862	2.75	2
29	2	F	PD1	28	7	7	0	4	1.71429	0.428571	2.85714	1.71429
114	5	M	PD1	26	6	6	2	2	1.88462	0.346154	2.83333	1.5
118	2	F	PD1	30	8	8	0	0	1.63333	0.3	2.625	1.125
34	12	M	PD1	29	7	7	1	2	1.72414	0.482759	2.85714	1.71429
37	4	M	PD1	30	8	8	0	2	1.8	0.333333	3	1.25
122	12	M	PD1	24	9	10	0	0	2.41667	0.916667	2.77778	1.66667
47	2	M	PD1	30	5	5	0	4	1.93333	0.2	3	1.2
126	2	F	PD1	30	14	14	3	1	2.33333	0.933333	3	2.21429
	Average age	St dev age
Health	4.3	3.57035
Gingivitis	5.08	4.36517
Mild periodontitis	5.27273	4.13097
