# Supplementary material for: A Pyrosequencing Investigation of Differences in the Feline Subgingival Microbiota in Health, Gingivitis and Mild Periodontitis
Source: PLoS One. 2015 Nov 25;10(11):e0136986. doi: 10.1371/journal.pone.0136986 (PMC4659563; doi:10.1371/journal.pone.0136986)
Supplement: S3 Table — (XLSX) [file pone.0136986.s007.xlsx]

## Sheet: Sheet1
Design	Species	Percentage identity	Length	Total number of sequence reads	Proportion of total sequence reads (%)	Culumative %	Health Average (%)	Gingivitis Average (%)	PD1 Average (%)
denovo8255	OTU8255 Peptostreptococcaceae XIII [G-1] bacterium FOT-028	100	350	32599	0.0293208	0.0293208	0.00566695	0.0303647	0.0484517
denovo7092	OTU7092 Porphyromonas sp. FOT-110	99.71	350	29691	0.0264226	0.0557433	0.034924	0.0229545	0.0265759
denovo8837	OTU8837 Porphyromonas canoris	99.14	350	27727	0.0240931	0.0798364	0.0217841	0.0221353	0.0306417
denovo1062	OTU1062 Fusobacterium sp. FOT-120	99.43	350	24851	0.0220116	0.101848	0.0363194	0.0213765	0.0104478
denovo3989	OTU3989 Treponema sp. FOT-201	100	350	22825	0.0206573	0.122505	0.0147062	0.0201423	0.0272379
denovo1079	OTU1079 Peptostreptococcaceae XI [G-1] bacterium FOT-036	99.71	350	22462	0.0209894	0.143495	0.0136287	0.0223907	0.024496
denovo1473	OTU1473 Moraxella sp. FOT-087	100	350	22331	0.0187971	0.162292	0.0293563	0.0204078	0.00553701
denovo7082	OTU7082 Bergeyella zoohelcum strain 357 FOT-329	99.71	350	21744	0.0204167	0.182708	0.0293546	0.0237942	0.00461498
denovo2094	OTU2094 Chlorobi bacterium COT-312	98.86	350	19715	0.0168766	0.199585	0.0271843	0.0168156	0.00764452
denovo906	OTU906 Clostridiales [F-1][G-2] bacterium FOT-072	100	350	18494	0.0177589	0.217344	0.00620263	0.0215544	0.0196383
denovo7952	OTU7952 Porphyromonas circumdentaria FOT-102	100	350	18292	0.0156643	0.233008	0.0302509	0.0118509	0.0110707
denovo6282	OTU6282 Porphyromonas gulae FOT-105	99.71	348	17759	0.0167726	0.249781	0.0110771	0.0167302	0.0220468
denovo7692	OTU7692 Moraxella sp. FOT-089	100	350	16027	0.0139831	0.263764	0.0231521	0.0155807	0.002017
denovo574	OTU574 Filifactor villosus FOT-044	100	350	15704	0.0145044	0.278268	0.0084285	0.0123347	0.0249588
denovo1976	OTU1976 Aquaspirillum sp. FOT-080	100	348	15400	0.0132171	0.291485	0.0245279	0.0125471	0.00445733
denovo1500	OTU1500 Chlorobi [G] bacterium FOT-101	99.14	350	15304	0.0139041	0.30539	0.00490401	0.0186203	0.0113671
denovo2476	OTU2476 Lautropia sp. COT-175	99.43	348	14565	0.0129087	0.318298	0.0181371	0.0155887	0.00206465
denovo7091	OTU7091 Chloroflexi bacterium FOT-333	100	350	14227	0.0132814	0.33158	0.0035015	0.0141015	0.0203086
denovo473	OTU473 Helcococcus sp. COT-140	100	350	13695	0.0124429	0.344023	0.00140898	0.0161442	0.0140617
denovo8729	OTU8729 Peptostreptococcaceae XI [G-4] bacterium FOT-065	100	348	13519	0.0125196	0.356542	0.00454833	0.013063	0.0185311
denovo4533	OTU4533 Actinomyces sp. FOT-320	100	348	13321	0.0129949	0.369537	0.00890639	0.0100332	0.0234428
denovo7613	OTU7613 Lachnospiraceae XIVa [G-5] bacterium FOT-021	100	349	13107	0.012097	0.381634	0.00497801	0.0109943	0.021075
denovo5191	OTU5191 Fretibacterium sp. FOT-215	100	350	12683	0.0115815	0.393215	0.00513864	0.0103841	0.0201602
denovo6461	OTU6461 Capnocytophaga sp. FOT-330	100	350	11841	0.00968641	0.402902	0.0269997	0.00625179	0.00175306
denovo8764	OTU8764 Treponema sp. COT-249	99.71	348	11443	0.0107069	0.413609	0.00755273	0.00839488	0.0188291
denovo4910	OTU4910 Treponema sp. COT-207	99.71	348	11238	0.0102089	0.423818	0.00419987	0.00673783	0.0235605
denovo7305	OTU7305 Lachnospiraceae XIVa [G-3] bacterium FOT-156	99.71	350	11197	0.0106786	0.434496	0.00618356	0.00923645	0.0180428
denovo2615	OTU2615 Actinomyces sp. COT-404	100	350	11073	0.00989162	0.444388	0.00895731	0.00767042	0.0157892
denovo6787	OTU6787 Porphyromonas sp. COT-290	99.14	348	10977	0.00972172	0.45411	0.0134946	0.00964628	0.0064633
denovo9414	OTU9414 Lachnospiraceae XIVa [G-2] bacterium FOT-007	99.14	350	10697	0.00962063	0.46373	0.0117272	0.00949142	0.00799921
denovo2425	OTU2425 Filifactor sp. FOT-129	99.43	348	10598	0.00927709	0.473007	0.00682853	0.0103956	0.00896096
denovo298	OTU298 Peptostreptococcaceae XI [G-1] bacterium FOT-035	100	350	10518	0.0096774	0.482685	0.0128087	0.00968951	0.00680329
denovo2679	OTU2679 Proteocatella sp. FOT-127	100	348	10459	0.00950565	0.492191	0.00618632	0.00849507	0.01482
denovo883	OTU883 Peptostreptococcaceae XI [G-1] bacterium FOT-040	100	350	9958	0.00898278	0.501173	0.00647696	0.010427	0.00797854
denovo7974	OTU7974 Peptostreptococcaceae XI [G-4] bacterium FOT-069	100	348	9617	0.0088211	0.509994	0.00509826	0.00763634	0.0148981
denovo2279	OTU2279 Peptostreptococcaceae XI [G-3] bacterium FOT-054	99.43	350	8554	0.00765901	0.517653	0.00689714	0.00770314	0.00825132
denovo2159	OTU2159 Actinobacteria bacterium COT-406	99.71	350	8492	0.00761292	0.525266	0.00881867	0.00746609	0.00685047
denovo7829	OTU7829 Corynebacterium sp. COT-402	100	348	8413	0.00741052	0.532677	0.00691313	0.00870317	0.00492483
denovo7641	OTU7641 Peptostreptococcaceae XI [G-2] bacterium FOT-017	99.71	348	8288	0.00777573	0.540453	0.00891577	0.00661162	0.00938502
denovo4815	OTU4815 Porphyromonas cangingivalis	99.71	350	8224	0.00703786	0.54749	0.00510544	0.00681771	0.00929495
denovo6986	OTU6986 Alloprevotella sp. FOT-167	100	350	7704	0.00607295	0.553563	0.0140978	0.00462406	0.00207056
denovo1427	OTU1427 Actinomyces sp. FOT-321	99.14	348	7372	0.00673377	0.560297	0.00453642	0.00830539	0.00515952
denovo4333	OTU4333 Bacteroides sp. FOT-113	99.71	350	7251	0.00639562	0.566693	0.0139242	0.00412047	0.00472228
denovo1821	OTU1821 Brachymonas sp. clone TF133 feline oral taxon 073	98.85	348	7196	0.00706069	0.573753	0.00469988	0.0073621	0.00852188
denovo4392	OTU4392 Erysipelotrichaceae [G] bacterium FOT-121	100	348	7195	0.0065446	0.580298	0.00455836	0.00676601	0.0078471
denovo8388	OTU8388 SR1 [G] bacterium FOT-313	100	350	7161	0.00637758	0.586676	0.00414141	0.00659992	0.00790515
denovo9420	OTU9420 Treponema sp. FOT-208	100	350	6987	0.00629751	0.592973	0.00377739	0.00475355	0.0120975
denovo2349	OTU2349 Stenotrophomonas sp. FOT-090	99.71	348	6786	0.00615982	0.599133	0.0150674	0.00523454	0.000164871
denovo5933	OTU5933 Actinobacillus sp.	97.43	350	6775	0.00580211	0.604935	0.0158585	0.00400376	0.000747155
denovo583	OTU583 Peptostreptococcaceae XIII [G-2] bacterium FOT-027	99.71	350	6702	0.0062173	0.611152	1.10118e-05	0.00388053	0.0171702
denovo1129	OTU1129 Peptostreptococcaceae XI [G-2] bacterium FOT-015	99.71	348	6485	0.00596363	0.617116	0.00512123	0.00542797	0.00794685
denovo2931	OTU2931 Tannerella forsythia FOT-307	99.71	350	6452	0.00577616	0.622892	0.00812303	0.00520656	0.00493719
denovo8703	OTU8703 Desulfomicrobium sp. FOT-093	100	350	6272	0.00550052	0.628393	0.00444806	0.00701088	0.00302466
denovo325	OTU325 Xenophilus sp. FOT-361	100	350	6230	0.00565113	0.634044	0.00574934	0.0077125	0.000876905
denovo2099	OTU2099 Wolinella sp. FOT-098	99.42	347	6146	0.00537742	0.639421	0.00336588	0.00579577	0.0062553
denovo8008	OTU8008 Helcococcus sp. FOT-023	100	350	6085	0.00589587	0.645317	0.00482371	0.00438608	0.0103019
denovo5748	OTU5748 Fusobacterium sp.	97.99	348	5978	0.00550685	0.650824	0.00932778	0.00363354	0.0062908
denovo5531	OTU5531 Porphyromonas sp. FOT-107	99.71	350	5827	0.00507098	0.655895	0.0041716	0.00646017	0.00273135
denovo1552	OTU1552 Catonella sp. FOT-010	99.43	350	5802	0.00510611	0.661001	0.0048342	0.00540737	0.00466862
denovo2204	OTU2204 Capnocytophaga sp.	99.71	348	5748	0.00525894	0.66626	0.00823059	0.00543962	0.00214678
denovo6760	OTU6760 Treponema sp. COT-356	100	350	5629	0.00492633	0.671186	0.00376788	0.00374575	0.0086626
denovo5633	OTU5633 Propionibacterium sp. COT-321	100	348	5429	0.0053572	0.676544	0.00639521	0.00625209	0.00237974
denovo703	OTU703 Tissierella sp. FOT-025	100	348	5417	0.00499757	0.681541	0.0047163	0.00469721	0.00593592
denovo6751	OTU6751 Prevotella sp. COT-284	100	348	5294	0.00452524	0.686066	0.00478274	0.00565483	0.0017239
denovo3549	OTU3549 Catonella sp. COT-340	99.71	348	5082	0.00405533	0.690122	0.00217591	0.005197	0.0031692
denovo3692	OTU3692 Actinomyces sp.	100	350	5017	0.00441467	0.694536	0.00293236	0.00437687	0.00584813
denovo4916	OTU4916 Moraxella sp. COT-017	100	350	4636	0.00409884	0.698635	0.00702581	0.00388694	0.00191953
denovo1423	OTU1423 Neisseriaceae bacterium	96.29	350	4312	0.00388827	0.702523	0.00175082	0.00555067	0.00205321
denovo607	OTU607 Campylobacter sp. FOT-100	100	350	4203	0.00370215	0.706226	0.00587892	0.00356123	0.00204352
denovo399	OTU399 Proteocatella sp. FOT-050	100	350	4139	0.00344477	0.70967	0.0056145	0.00273673	0.00308148
denovo3078	OTU3078 Actinomycetaceae bacterium	96	350	4077	0.00351665	0.713187	0.00460257	0.00369526	0.00212351
denovo1524	OTU1524 Neisseria zoodegmatis	100	348	4059	0.00377857	0.716966	0.00660554	0.0034041	0.00205968
denovo4067	OTU4067 Moraxella sp. FOT-163	98	350	4006	0.00347259	0.720438	0.00719701	0.00320087	0.000704309
denovo290	OTU290 Porphyromonadaceae bacterium COT-184	99.71	350	3935	0.00347928	0.723917	0.00567055	0.00339633	0.00167575
denovo9407	OTU9407 Treponema sp. FOT-207	100	350	3910	0.00338415	0.727302	0.00265591	0.00280393	0.00536487
denovo6038	OTU6038 Alloprevotella sp. FOT-114	99.71	350	3770	0.00313817	0.73044	0.00270682	0.00452893	0.000369485
denovo6848	OTU6848 Fretibacterium sp. FOT-218	100	350	3733	0.00317791	0.733618	0.00178405	0.00338218	0.0039808
denovo6629	OTU6629 Fusobacteriales bacterium	89.46	351	3624	0.00301578	0.736633	0.00125297	0.00433646	0.00161677
denovo6183	OTU6183 Peptostreptococcaceae XI [G-3] bacterium FOT-061	99.43	350	3619	0.0032413	0.739875	0.00181042	0.00382244	0.00322133
denovo2284	OTU2284 Peptococcus sp. FOT-012	99.71	350	3546	0.00346154	0.743336	0.0020155	0.00264833	0.00662432
denovo3475	OTU3475 Globicatella sp. FOT-122	100	348	3498	0.00335916	0.746695	0.00490611	0.00320385	0.00230583
denovo7270	OTU7270 Peptostreptococcaceae XI [G-5] bacterium FOT-068	100	348	3475	0.00311113	0.749807	0.003041	0.0032347	0.00289405
denovo8339	OTU8339 Prevotella sp. COT-226	99.43	350	3460	0.00282187	0.752628	0.00353217	0.00336681	0.000937644
denovo589	OTU589 Desulfovibrionales [G] bacterium FOT-094	99.43	348	3451	0.00295999	0.755588	0.000947654	0.00267858	0.00542896
denovo1871	OTU1871 Stenotrophomonas sp. COT-224	100	350	3386	0.00325571	0.758844	0.00421656	0.00419256	0.000252998
denovo468	OTU468 Actinobacteria bacterium COT-376	99.71	348	3225	0.00297989	0.761824	0.00155208	0.0036481	0.00275925
denovo3633	OTU3633 Catonella sp. FOT-011	100	350	3195	0.00273096	0.764555	0.00493438	0.00244452	0.00137887
denovo2511	OTU2511 Bacteroidia bacterium COT-387	100	350	3185	0.00267038	0.767225	0.00155137	0.00211854	0.00494187
denovo696	OTU696 Porphyromonas sp.	100	348	3176	0.00270607	0.769932	0.00180331	0.00356672	0.00157072
denovo8164	OTU8164 Capnocytophaga sp. FOT-168	98.28	348	3047	0.00243046	0.772362	0.00831994	0.00106844	0.000171901
denovo1191	OTU1191 Desulfovibrio sp. FOT-347	100	350	3037	0.00261387	0.774976	0.0020797	0.0022829	0.00385168
denovo2258	OTU2258 Pasteurella multocida	100	348	2980	0.00268093	0.777657	0.00321607	0.00339631	0.000568582
denovo7524	OTU7524 Treponema sp. COT-208	99.71	348	2930	0.00262856	0.780285	0.000692298	0.00187238	0.00610738
denovo4355	OTU4355 Clostridiales bacterium COT-027	99.71	350	2760	0.00255525	0.782841	0.000596294	0.00250876	0.00444176
denovo1979	OTU1979 TM7 bacterium COT-305	100	348	2673	0.00263721	0.785478	0.00181401	0.00319426	0.00211956
denovo8046	OTU8046 Leptotrichia sp. COT-294	99.14	350	2653	0.00265307	0.788131	0.00613864	0.00217862	0.000562665
denovo1367	OTU1367 Xanthomonadaceae bacterium	98	350	2643	0.00203274	0.790164	0.00540575	0.00157592	4.60159e-06
denovo2453	OTU2453 Neisseria shayeganii FOT-076	100	350	2638	0.00253637	0.7927	0.00506507	0.00247882	0.000368337
denovo5108	OTU5108 Porphyromonas sp.	98.28	348	2604	0.00220477	0.794905	0.00377914	0.00239217	0.000347609
denovo4125	OTU4125 Leucobacter sp.FOT-324	100	348	2596	0.00225465	0.797159	0.00138018	0.00302287	0.00130366
denovo799	OTU799 Peptostreptococcaceae XI [G-11] bacterium FOT-064	100	348	2548	0.00234758	0.799507	0.00026403	0.00252028	0.00384922
denovo8957	OTU8957 Fusobacterium sp.	100	350	2524	0.00240875	0.801916	0.000919043	0.00386348	0.00045683
denovo7170	OTU7170 Clostridiales IV [G-1] bacterium FOT-118	100	348	2460	0.00211961	0.804035	0.00131946	0.00290536	0.00106124
denovo5057	OTU5057 Conchiformibius sp.	99.14	350	2435	0.00196472	0.806	0.00162523	0.00291191	0.000120625
denovo2518	OTU2518 Sphingobacteriales bacterium	99.71	350	2425	0.00216611	0.808166	0.00278422	0.00202598	0.00192268
denovo2089	OTU2089 Treponema sp. COT-199	99.71	348	2352	0.00203866	0.810205	0.000729257	0.00148589	0.00448533
denovo6034	OTU6034 Capnocytophaga sp. COT-295	97.43	350	2333	0.00200231	0.812207	0.0041727	0.00179517	0.000499979
denovo6119	OTU6119 Xanthomonadaceae [G] bacterium FOT-091	99.43	350	2331	0.00204914	0.814256	0.00202894	0.00290584	0.00012046
denovo7495	OTU7495 Parvimonas sp. FOT-132	100	348	2260	0.001873	0.816129	0.00169194	0.000595963	0.00493995
denovo2488	OTU2488 Comamonas sp. COT-270	100	350	2245	0.00198214	0.818111	0.00195987	0.00263625	0.000515788
denovo4788	OTU4788 TM7 bacterium COT-251	100	348	2223	0.00204145	0.820153	0.00118486	0.00205944	0.00277929
denovo4774	OTU4774 Erysipelotrichaceae bacterium	100	350	2210	0.00205754	0.82221	0.000473076	0.00253157	0.00242062
denovo3522	OTU3522 Lachnospiraceae XIVa [G-2] bacterium FOT-008	99.71	350	2202	0.00198301	0.824193	0.00122021	0.00181552	0.00305712
denovo7122	OTU7122 Flavobacteriales bacterium	94.52	347	2072	0.0018005	0.825994	0.00308888	0.00183471	0.000551497
denovo9316	OTU9316 Moraxella sp. FOT-163	98.29	350	2028	0.00176102	0.827755	0.00435703	0.00145771	9.03376e-05
denovo2914	OTU2914 Peptostreptococcaceae bacterium COT-096	99.71	350	2022	0.0018158	0.829571	0.00190869	0.00207253	0.00114789
denovo4246	OTU4246 Treponema sp. FOT-142	100	350	2000	0.00183178	0.831403	0.00107401	0.00129117	0.00374931
denovo5200	OTU5200 Actinobacteria [G] bacterium FOT-117	100	350	1983	0.00185698	0.833259	0.00108532	0.00235824	0.00141928
denovo9586	OTU9586 Xenophilus sp. FOT-360	100	350	1924	0.00172106	0.834981	0.00196051	0.00234856	7.72195e-05
denovo163	OTU163 Porphyromonas sp. COT-181	99.43	350	1788	0.00158734	0.836568	0.00052549	0.00188421	0.00187795
denovo2699	OTU2699 Granulicatella sp. COT-095	100	350	1780	0.00182219	0.83839	0.00105995	0.00275879	0.000386512
denovo9320	OTU9320 Lactobacillales bacterium	94.57	350	1765	0.00163382	0.840024	0.00134555	0.00195976	0.00115509
denovo5856	OTU5856 Peptostreptococcaceae XI [G-10] bacterium FOT-134	100	348	1764	0.00152293	0.841547	0.00115222	0.0016032	0.00167752
denovo4704	OTU4704 Corynebacterium sp. FOT-322	100	348	1760	0.00162388	0.843171	0.00239108	0.00128264	0.00170197
denovo3905	OTU3905 Bacteroidetes bacterium FOT-141	100	350	1745	0.00177095	0.844942	0	0.00227763	0.00222938
denovo6061	OTU6061 Propionibacterium sp. COT-300	99.71	348	1738	0.00165862	0.8466	0.00204072	0.0016478	0.00133583
denovo7582	OTU7582 Peptostreptococcus sp. FOT-053	100	350	1703	0.00154321	0.848143	7.02956e-05	0.00118893	0.00368741
denovo2392	OTU2392 Treponema sp. COT-356	100	348	1686	0.00152329	0.849667	0.000480033	0.000883242	0.00392637
denovo5602	OTU5602 Brachymonas sp. FOT-073	99.71	348	1652	0.00155627	0.851223	0.00174358	0.00150804	0.0014956
denovo6035	OTU6035 Peptostreptococcaceae bacterium COT-303	100	350	1622	0.00138067	0.852604	0.000389715	0.00192446	0.00104564
denovo4828	OTU4828 Corynebacterium canis	100	350	1610	0.0013035	0.853907	3.30018e-05	0.00178822	0.00135685
denovo1419	OTU1419 Prevotella sp. COT-226	100	350	1582	0.00134905	0.855256	0.00120753	0.00159967	0.000908111
denovo7447	OTU7447 Treponema sp. FOT-212	98.28	348	1556	0.0013462	0.856602	0.00086714	0.00115884	0.00220753
denovo9067	OTU9067 Arcobacter sp. COT-276	99.43	350	1545	0.00140571	0.858008	0.000898915	0.00174781	0.00108894
denovo8802	OTU8802 Pasteurellaceae bacterium	96.28	349	1541	0.00133313	0.859341	0.00164493	0.00148615	0.000701897
denovo4882	OTU4882 Treponema sp. FOT-205	100	348	1533	0.00135595	0.860697	0.000725674	0.0013872	0.00185792
denovo3526	OTU3526 Proteocatella sp. FOT-051	99.14	348	1509	0.00129568	0.861993	0.00130874	0.00121752	0.00146146
denovo1548	OTU1548 Actinomycetaceae bacterium	95.73	351	1504	0.00155782	0.863551	0.000563464	0.00214443	0.00112857
denovo5711	OTU5711 Treponema sp. COT-209	100	348	1484	0.00133396	0.864885	0.000551838	0.00101522	0.0027694
denovo5757	OTU5757 Propionibacterium sp. FOT-325	100	350	1459	0.00142857	0.866313	0.000445805	0.00189725	0.00125679
denovo2966	OTU2966 Bacteroidetes bacterium FOT-312	100	348	1429	0.00125802	0.867571	0.00107134	0.00151688	0.000839407
denovo2353	OTU2353 Porphyromonas sp. COT-366	98.56	348	1391	0.0011329	0.868704	0.000857663	0.00155522	0.00042329
denovo3226	OTU3226 Clostridiales III [G-1] bacterium FOT-339	100	350	1367	0.00134205	0.870046	0.000138475	0.00161247	0.00182162
denovo8513	OTU8513 Catonella sp. COT-025	99.14	350	1360	0.00128572	0.871332	0.00214104	0.00104889	0.00104642
denovo5762	OTU5762 Treponema sp. FOT-211	100	348	1343	0.00117271	0.872505	0.000300013	0.00108227	0.00217161
denovo3903	OTU3903 Bacteroides tectus FOT-336	100	350	1330	0.00131725	0.873822	0.00153086	0.0010232	0.00179137
denovo7402	OTU7402 Actinomyces sp.	97.7	348	1329	0.00114899	0.874971	0.000528793	0.00163441	0.000609577
denovo8129	OTU8129 Neisseria zoodegmatis FOT-353	100	350	1328	0.00147336	0.876444	0.00517617	0.000612078	6.46305e-05
denovo3057	OTU3057 Prevotella sp. COT-282	100	350	1309	0.00119044	0.877635	0.00217071	0.000955273	0.000833766
denovo3717	OTU3717 Pasteurellaceae sp. COT-080	100	350	1306	0.00118725	0.878822	0.00212336	0.00129442	9.26835e-05
denovo731	OTU731 SR1 bacterium COT-380	100	350	1306	0.00116206	0.879984	0.00172306	0.00135494	0.000213706
denovo4928	OTU4928 Actinobacteria bacterium COT-406	98.01	352	1305	0.0012116	0.881196	0.000921505	0.00149919	0.000821693
denovo2474	OTU2474 Streptococcus minor	100	350	1272	0.00102045	0.882216	0.00103797	0.000551289	0.00207081
denovo6284	OTU6284 Corynebacterium sp.	98.57	349	1258	0.001196	0.883412	0.000346972	0.00181855	0.000552931
denovo8910	OTU8910 Erysipelotrichaceae bacterium COT-255	99.71	350	1229	0.00109602	0.884508	0.000809079	0.00125655	0.00099204
denovo9480	OTU9480 Treponema sp. COT-247	100	348	1207	0.00109718	0.885605	0.000175769	0.000599863	0.0030651
denovo723	OTU723 Propionibacterium sp. FOT-327	100	350	1203	0.00107602	0.886681	0.000536736	0.00147319	0.000663629
denovo8346	OTU8346 Capnocytophaga sp. FOT-311	99.71	350	1202	0.00105467	0.887736	0.00239317	0.000918349	0.000147652
denovo5332	OTU5332 Moraxella sp.	99.71	350	1178	0.00102877	0.888765	0.000866223	0.00127971	0.000606243
denovo1276	OTU1276 Aquaspirillum sp. FOT-082	100	348	1173	0.00100548	0.88977	0.000750574	0.000616931	0.0021203
denovo3417	OTU3417 Prevotella sp. COT-372	100	350	1126	0.000974506	0.890745	0.00267997	0.000686875	7.77904e-05
denovo5552	OTU5552 Porphyromonadaceae bacterium	96.55	348	1108	0.000997316	0.891742	0.00158441	0.000943292	0.000586376
denovo926	OTU926 Flavobacteriales bacterium	89.74	351	1105	0.000918898	0.892661	0.00139423	0.000910517	0.000505821
denovo5758	OTU5758 Lachnospiraceae XIVa [G-6] bacterium FOT-001	100	350	1102	0.000998596	0.89366	0.000961738	0.00113064	0.000732005
denovo3778	OTU3778 SR1 bacterium	99.43	350	1092	0.000944086	0.894604	0.00127236	0.00119586	7.34396e-05
denovo4478	OTU4478 Streptococcus sp. FOT-345	98.29	350	1089	0.000955439	0.895559	0.000341235	0.00115564	0.0010588
denovo3469	OTU3469 Erysipelotrichaceae bacterium COT-302	100	348	1076	0.00101643	0.896576	0.000364799	0.0011226	0.00136753
denovo3573	OTU3573 Cardiobacterium sp. FOT-092	98.29	350	1074	0.000923682	0.897499	0.00216914	0.000796078	8.1457e-05
denovo8322	OTU8322 Moraxella canis	99.43	348	1065	0.000957905	0.898457	0.000164636	0.0015	0.000447022
denovo3813	OTU3813 Parvimonas sp. COT-035	99.14	350	1062	0.00101157	0.899469	0.000530939	0.000281906	0.00310684
denovo5217	OTU5217 Clostridiales bacterium COT-142	100	350	1053	0.000905479	0.900374	0.000551774	0.000782139	0.00150735
denovo1807	OTU1807 Porphyromonas sp. COT-401	97.71	350	1039	0.000875922	0.90125	3.80903e-05	0.00143556	0.000365679
denovo2180	OTU2180 SR1 bacterium COT-382	99.71	350	1028	0.00093543	0.902186	0.000258043	0.0011577	0.00104607
denovo2079	OTU2079 Porphyromonadaceae bacterium	95.14	350	1014	0.000841922	0.903027	0.00273444	0.000372316	0.000188738
denovo4635	OTU4635 Conchiformibius sp.	98	350	987	0.00087433	0.903902	0.00150089	0.000964597	9.95739e-05
denovo8496	OTU8496 Fretibacterium sp. FOT-222	98.57	350	979	0.000869468	0.904771	0.000533745	0.000955151	0.000979937
denovo516	OTU516 Peptostreptococcaceae XI [G-4] bacterium FOT-071	100	350	965	0.000847536	0.905619	0.000537787	0.00098684	0.000812526
denovo8305	OTU8305 Leucobacter sp. COT-429	100	350	959	0.000819067	0.906438	0.000152824	0.0011633	0.000642402
denovo1872	OTU1872 Moraxella sp. COT-396	98.85	348	958	0.000855202	0.907293	0.00126743	0.00105648	2.3008e-05
denovo3829	OTU3829 Odoribacter denticanis	99.71	350	945	0.000932534	0.908226	0.00025903	0.000769449	0.00191546
denovo927	OTU927 Microbacteriaceae bacterium	96.84	348	941	0.00075612	0.908982	0.00182043	0.000644737	4.17126e-05
denovo2580	OTU2580 Actinomyces bacterium	99.14	350	929	0.000848137	0.90983	0.000995208	0.000929156	0.000530302
denovo7805	OTU7805 Campylobacterales bacterium	94.03	352	893	0.000775992	0.910606	0.000198893	0.00101605	0.00075504
denovo5716	OTU5716 Porphyromonadaceae bacterium	95.73	351	888	0.00073141	0.911337	0.00195397	0.000454855	0.000248523
denovo3022	OTU3022 Synergistales bacterium COT-138	99.71	348	886	0.000775841	0.912113	0.000445035	0.000792346	0.00103906
denovo3648	OTU3648 Lampropedia sp.	98.86	351	884	0.000824142	0.912937	0.00163714	0.000844547	3.86777e-05
denovo6168	OTU6168 Ruminococcaceae bacterium	99.14	350	873	0.000705601	0.913643	5.29101e-05	0.000169511	0.00251735
denovo4534	OTU4534 Cardiobacterium sp. COT-238	100	348	871	0.000777643	0.91442	0.00117379	0.000837735	0.000280937
denovo2315	OTU2315 Parvimonas sp.	98.57	350	863	0.000780985	0.915201	0.000739264	0.000783815	0.000812482
denovo3644	OTU3644 Porphyromonas sp. FOT-109	99.71	350	863	0.000780824	0.915982	0.00139789	0.000623711	0.00057693
denovo3777	OTU3777 Conchiformibius kuhniae	99.14	348	860	0.000694951	0.916677	0.00119906	0.000666434	0.000301485
denovo2489	OTU2489 Porphyromonas macacae FOT-332	99.71	348	858	0.000843348	0.917521	0.00104436	0.000264366	0.00197648
denovo4437	OTU4437 Peptostreptococcaceae bacterium COT-129	100	348	849	0.000811275	0.918332	0.000627184	0.000832475	0.000930451
denovo922	OTU922 Bacteroidetes bacterium FOT-309	98.57	350	812	0.000726971	0.919059	0.00121787	0.000791612	0.000133789
denovo1180	OTU1180 Actinomyces sp.	97.65	341	785	0.00070194	0.919761	0.000407389	0.000734088	0.00089665
denovo9009	OTU9009 Ottowia sp. COT-014	99.14	350	765	0.000689396	0.92045	0.000790258	0.000913853	8.75758e-05
denovo9199	OTU9199 Peptostreptococcaceae bacterium COT-124	100	350	750	0.00070456	0.921155	0.00038346	0.000609487	0.00121255
denovo8687	OTU8687 Bacteroides sp. COT-040	99.71	349	747	0.000559223	0.921714	0.000138139	0.000920965	0.000119886
denovo7174	OTU7174 Bacteroidia bacterium FOT-310	100	350	739	0.000602089	0.922316	0.000989009	0.000565818	0.000332778
denovo3476	OTU3476 Peptostreptococcaceae XI [G-3] bacterium FOT-062	100	350	719	0.000665345	0.922981	0.000685091	0.000696052	0.000577606
denovo9129	OTU9129 Clostridiales bacterium COT-157	100	350	698	0.000697045	0.923678	0.000248942	0.000899767	0.000643683
denovo3244	OTU3244 Peptostreptococcaceae bacterium COT-057	100	348	698	0.000613738	0.924292	0.000514983	0.000667608	0.000581084
denovo9326	OTU9326 Treponema sp. COT-201	100	348	697	0.000672201	0.924964	0.000204003	0.000469383	0.00155879
denovo3623	OTU3623 Treponema sp. FOT-210	100	350	687	0.000739709	0.925704	0	0.000186827	0.00266872
denovo838	OTU838 Candidatus Saccharimonas	98	350	682	0.000611975	0.926316	0.000360598	0.0007069	0.000624762
denovo9507	OTU9507 Peptostreptococcaceae XI [G-3] bacterium FOT-060	100	350	652	0.000541807	0.926858	0.000141519	0.000842922	0.000221355
denovo5649	OTU5649 Microbacteriaceae bacterium	96.85	349	651	0.00063288	0.927491	0.00054685	0.000796906	0.0003383
denovo5236	OTU5236 Peptostreptococcaceae bacterium COT-166	97.41	348	644	0.00051185	0.928003	0.000333642	0.000579271	0.000520629
denovo5902	OTU5902 Moraxella sp. FOT-089	97.99	348	631	0.000524598	0.928527	0.00127575	0.000419569	8.04326e-05
denovo4474	OTU4474 Schwartzia sp. FOT-014	100	350	627	0.00057933	0.929106	0.000315746	0.00058658	0.000802472
denovo4855	OTU4855 Fusobacterium sp. COT-169	99.43	348	605	0.000574318	0.929681	0.000201054	0.000461615	0.00116979
denovo8950	OTU8950 Alphaproteobacteria bacterium COT-081	99.14	350	603	0.000585907	0.930267	9.71073e-05	0.000504735	0.00121475
denovo9437	OTU9437 Luteimonas sp. FOT-166	100	348	603	0.000491149	0.930758	0.000811206	0.000420769	0.000360141
denovo9519	OTU9519 Petrimonas sp. FOT-112	100	350	600	0.00050893	0.931267	0.00023308	0.000447168	0.00090007
denovo6806	OTU6806 Neisseriaceae bacterium	96.84	348	597	0.000482637	0.931749	2.03846e-05	0.000715173	0.000374376
denovo5251	OTU5251 Capnocytophaga sp. FOT-116	99.71	348	597	0.0005209	0.93227	0.00091092	0.000588355	1.30305e-05
denovo5730	OTU5730 Porphyromonas sp.	98.29	351	590	0.000528091	0.932798	0.000742421	0.00054847	0.000286931
denovo3308	OTU3308 Peptostreptococcaceae XI [G-13] bacterium FOT-137	100	350	580	0.000543597	0.933342	0.000116967	0.000360086	0.00134851
denovo7570	OTU7570 Pseudoclavibacter sp. FOT-328	99.71	349	575	0.000509479	0.933852	0.000406399	0.000718223	0.000128771
denovo1013	OTU1013 Capnocytophaga canimorsus	100	350	558	0.000507923	0.934359	0.00183477	0.000181748	4.30083e-05
denovo5195	OTU5195 Spirochaeta sp. COT-314	100	350	555	0.000500894	0.93486	0.000276641	0.000495823	0.000716285
denovo6315	OTU6315 Proprionivibrio sp. FOT-359	100	350	554	0.000509548	0.93537	0.000527492	0.000602367	0.000282283
denovo8286	OTU8286 Flavobacteriaceae bacterium	95.4	348	548	0.000454364	0.935824	0.000254833	0.000638325	0.000217663
denovo8401	OTU8401 Bibersteinia sp.	99.71	350	547	0.000509318	0.936334	0.00119081	0.000454014	1.54708e-05
denovo1709	OTU1709 Globicatella sp. COT-107	98.29	350	543	0.000512331	0.936846	0.000113519	0.000394115	0.00114356
denovo6213	OTU6213 Catonella sp. COT-160	100	350	537	0.00042779	0.937274	3.8562e-05	0.000594232	0.000403354
denovo2581	OTU2581 Ruminococcaceae bacterium	95.14	350	534	0.000466441	0.93774	0.000167518	0.000608228	0.000415945
denovo1223	OTU1223 Pelistega sp.	97.44	352	532	0.000489951	0.93823	0.000666857	0.000539377	0.000216795
denovo7292	OTU7292 Actinobacillus sp.	97.13	349	527	0.000406755	0.938637	0.000120633	0.000684296	3.60903e-05
denovo3576	OTU3576 Neisseriaceae bacterium	96.56	349	518	0.000466998	0.939104	0.000317598	0.000676744	0.000126119
denovo1957	OTU1957 Pasteurellaaceae [G-2] bacterium FOT-358	98.57	350	516	0.000409698	0.939514	0.000216186	0.00064252	5.64746e-05
denovo8417	OTU8417 Actinomyces sp.	99.43	350	512	0.000470459	0.939984	0.000582031	0.000544816	0.000200037
denovo5654	OTU5654 Microbacteriaceae bacterium	97.99	348	504	0.000416159	0.9404	0.000350098	0.000620292	1.22748e-05
denovo6321	OTU6321 Desulfobulbus sp.	100	348	503	0.000449537	0.94085	0.000480795	0.000554583	0.000182382
denovo1564	OTU1564 Synergistales bacterium COT-205	100	348	491	0.000427693	0.941277	0.000390013	0.000362066	0.0006111
denovo6770	OTU6770 Treponema sp. FOT-144	100	350	477	0.000423363	0.941701	7.02478e-05	0.000347788	0.000916141
denovo741	OTU741 Clostridiales bacterium COT-386	96.29	350	473	0.000364754	0.942065	0.00013576	0.000533374	0.000189702
denovo7234	OTU7234 Pasteurella sp. FOT-354	99.71	350	471	0.000401898	0.942467	0.00111934	0.000174624	0.000266211
denovo8495	OTU8495 Treponema sp. FOT-206	100	350	469	0.000447613	0.942915	1.88597e-05	0.000257756	0.00126888
denovo3608	OTU3608 Brachymonas sp. COT-015	100	350	463	0.000433552	0.943349	0.000147934	0.000288278	0.00102337
denovo8213	OTU8213 Cardiobacterium sp. FOT-346	100	348	459	0.000426387	0.943775	0.000839185	0.00044451	9.92574e-06
denovo8742	OTU8742 Actinomyces weissii	100	350	447	0.000416617	0.944192	0.00050622	0.000405677	0.000360021
denovo7997	OTU7997 Pasteurella pneumotropica FOT-355	99.71	350	424	0.000362928	0.944554	0.00110218	0.000147941	0.000179485
denovo3614	OTU3614 Treponema sp. FOT-209	100	350	420	0.00040652	0.944961	0.000199931	0.000375106	0.000665724
denovo2378	OTU2378 Treponema sp. COT-397	98.56	348	410	0.000418997	0.94538	0.000200584	0.000358691	0.000754613
denovo2944	OTU2944 Tessaracoccus sp.	98.85	348	410	0.000338493	0.945718	0.000976562	0.000190135	9.56097e-05
denovo3368	OTU3368 Flavobacteriaceae bacterium	95.98	348	403	0.000315902	0.946034	0.000826308	0.000249329	3.19877e-06
denovo7080	OTU7080 Frigovirgula sp. COT-007	100	348	381	0.000376631	0.946411	0.001516	2.66727e-05	0.0001362
denovo2636	OTU2636 Chlorobi bacterium COT-312	97.99	348	376	0.000340588	0.946752	0.000129025	0.00052571	0.000112186
denovo6136	OTU6136 Bacteroidales bacterium	93.45	351	375	0.000329525	0.947081	0.000553415	0.000292277	0.000210642
denovo4874	OTU4874 Clostridiales bacterium COT-100	100	350	373	0.00033296	0.947414	8.71387e-05	0.000350165	0.000517333
denovo7982	OTU7982 Chloroflexi bacterium COT-408	100	350	373	0.000328231	0.947742	2.86923e-05	0.00014703	0.00101236
denovo6654	OTU6654 Flavobacteriaceae bacterium	95.43	350	357	0.00027976	0.948022	0.000987877	0.000113845	1.30958e-05
denovo450	OTU450 Candidatus Saccharimonas	99.14	348	336	0.000290545	0.948313	2.82138e-05	0.000130058	0.000893772
denovo1393	OTU1393 Neisseria sp. FOT-352	100	348	333	0.000380861	0.948693	0.000663569	0.000411653	5.38719e-05
denovo623	OTU623 Capnocytophaga sp.	99.14	350	328	0.00030422	0.948998	6.42921e-06	0.000525946	7.10176e-05
denovo3020	OTU3020 Tessaracoccus sp.	97.41	348	315	0.000363396	0.949361	0.00123331	0.000133547	9.49481e-05
denovo2819	OTU2819 Erysipelotrichales bacterium	93.18	352	306	0.00033849	0.9497	3.13704e-05	2.90634e-06	0.00138038
denovo7941	OTU7941 TM7 bacterium COT-251	96.55	348	296	0.000265699	0.949965	0.000155252	0.000191764	0.000534141
denovo3289	OTU3289 Brachymonas sp.	98	350	296	0.000290031	0.950255	0.000347987	0.000168515	0.000513517
denovo794	OTU794 Actinomyces sp. COT-404	97.16	352	294	0.00034586	0.950601	0.00107291	0.000182371	5.6475e-05
denovo9396	OTU9396 Bacteroidetes bacterium FOT-115	98.26	345	292	0.000293222	0.950894	2.46173e-05	0.000216365	0.000712083
denovo7786	OTU7786 Clostridiales bacterium	95.14	350	286	0.000282561	0.951177	5.63349e-05	0.000249737	0.00056282
denovo7912	OTU7912 Aquaspirillum sp. FOT-079	99.71	350	268	0.000286775	0.951464	3.35661e-06	0.000506497	4.50622e-05
denovo9164	OTU9164 Moraxella sp. FOT-163	98.28	348	265	0.000238433	0.951702	0.000622546	0.000189699	0
denovo4206	OTU4206 Moraxella sp. COT-328	98	350	260	0.000199178	0.951901	0.000855159	2.4424e-05	0
denovo4039	OTU4039 Capnocytophaga sp. FOT-116	97.43	350	122	0.000165676	0.952067	0.000762112	0	0
Rare.1	Rare	#N/A	#N/A	52328	0.047933	1
