# Supplementary material for: A Pyrosequencing Investigation of Differences in the Feline Subgingival Microbiota in Health, Gingivitis and Mild Periodontitis
Source: PLoS One. 2015 Nov 25;10(11):e0136986. doi: 10.1371/journal.pone.0136986 (PMC4659563; doi:10.1371/journal.pone.0136986)
Supplement: S5 Table — (XLSX) [file pone.0136986.s009.xlsx]

## Sheet: Workings
		BH adj				Average Gingivitis Score for sampled Teeth
	OTU	p-value	OTU	H or D	Species	0	0.25	0.5	0.75	0.1	1.25	1.5	1.75	2	2.25	2.5	2.75	3
	1062	0.011	1062	1	OTU1062_Fusobacterium_sp._FOT-120	3.903	3.493	3.125	2.795	2.499	2.233	1.995	1.782	1.591	1.421	1.268	1.132	1.01
	1473	0.039	1473	1	OTU1473_Moraxella_sp._FOT-087	3.736	3.293	2.901	2.554	2.248	1.978	1.74	1.53	1.345	1.182	1.039	0.912	0.801
	7082	0.033	7082	1	OTU7082_Bergeyella_zoohelcum_strain_357_FOT-329	3.459	3.087	2.754	2.455	2.189	1.951	1.738	1.548	1.378	1.227	1.092	0.972	0.865
	6461	0.011	6461	1	OTU6461_Capnocytophaga_sp._FOT-330	2.876	2.262	1.777	1.394	1.093	0.856	0.671	0.525	0.411	0.321	0.251	0.197	0.154
	7952	0.033	7952	1	OTU7952_Porphyromonas_circumdentaria_FOT-102	2.874	2.573	2.303	2.06	1.843	1.648	1.473	1.317	1.177	1.052	0.94	0.84	0.75
	2094	0.027	2094	1	OTU2094_Chlorobi_bacterium_COT-312	2.866	2.612	2.38	2.168	1.975	1.799	1.638	1.491	1.357	1.235	1.124	1.023	0.931
	4333	0.011	4333	1	OTU4333_Bacteroides_sp._FOT-113	1.24	1.09	0.959	0.843	0.741	0.651	0.573	0.503	0.442	0.388	0.341	0.3	0.263
	4067	0.027	4067	1	OTU4067_Moraxella_sp._FOT-163	0.862	0.714	0.591	0.489	0.405	0.335	0.278	0.23	0.19	0.157	0.13	0.108	0.089
	2204	0.011	2204	1	OTU2204_Capnocytophaga_sp.	0.85	0.775	0.707	0.645	0.588	0.536	0.489	0.446	0.406	0.371	0.338	0.308	0.281
	4916	0.046	4916	1	OTU4916_Moraxella_sp._COT-017	0.803	0.706	0.621	0.546	0.48	0.422	0.371	0.326	0.287	0.252	0.222	0.195	0.171
	290	0.018	290	1	OTU290_Porphyromonadaceae_bacterium_COT-184	0.663	0.588	0.522	0.463	0.411	0.364	0.323	0.286	0.254	0.225	0.2	0.177	0.157
	607	0.018	607	1	OTU607_Campylobacter_sp._FOT-100	0.642	0.583	0.529	0.48	0.436	0.395	0.359	0.325	0.295	0.268	0.243	0.221	0.2
	2453	0.018	2453	1	OTU2453_Neisseria_shayeganii_FOT-076	0.539	0.457	0.387	0.328	0.277	0.235	0.199	0.168	0.143	0.121	0.102	0.086	0.073
	6034	0.011	6034	1	OTU6034_Capnocytophaga_sp._COT-295	0.464	0.397	0.34	0.291	0.249	0.213	0.182	0.156	0.133	0.114	0.098	0.083	0.071
	8129	0.039	8129	1	OTU8129_Neisseria_zoodegmatis_FOT-353	0.391	0.297	0.225	0.171	0.13	0.098	0.075	0.057	0.043	0.033	0.025	0.019	0.014
	3417	0.018	3417	1	OTU3417_Prevotella_sp._COT-372	0.285	0.231	0.188	0.153	0.124	0.101	0.082	0.067	0.054	0.044	0.036	0.029	0.024
	8346	0.011	8346	1	OTU8346_Capnocytophaga_sp._FOT-311	0.267	0.226	0.191	0.161	0.136	0.115	0.097	0.082	0.069	0.059	0.049	0.042	0.035
	3573	0.033	3573	1	OTU3573_Cardiobacterium_sp._FOT-092	0.234	0.199	0.17	0.145	0.124	0.106	0.091	0.077	0.066	0.056	0.048	0.041	0.035
	5716	0.011	5716	1	OTU5716_Porphyromonadaceae_bacterium	0.219	0.182	0.151	0.125	0.104	0.086	0.071	0.059	0.049	0.041	0.034	0.028	0.023
	5902	0.031	5902	1	OTU5902_Moraxella_sp._FOT-089	0.154	0.131	0.111	0.094	0.08	0.068	0.058	0.049	0.042	0.036	0.03	0.026	0.022
	8401	0.046	8401	1	OTU8401_Bibersteinia_sp.	0.132	0.114	0.098	0.084	0.072	0.062	0.054	0.046	0.04	0.034	0.029	0.025	0.022
	8213	0.037	8213	1	OTU8213_Cardiobacterium_sp._FOT-346	0.103	0.091	0.081	0.072	0.064	0.057	0.051	0.045	0.04	0.036	0.032	0.028	0.025
	9164	0.033	9164	1	OTU9164_Moraxella_sp._FOT-163	0.08	0.069	0.06	0.052	0.045	0.038	0.033	0.029	0.025	0.021	0.018	0.016	0.014
	583	0.011	583	2	OTU583_Peptostreptococcaceae_XIII_[G-2]_bacterium_FOT-027	0.026	0.039	0.057	0.085	0.126	0.186	0.275	0.408	0.603	0.891	1.316	1.938	2.846
	4910	0.011	4910	2	OTU4910_Treponema_sp._COT-207	0.279	0.337	0.406	0.49	0.59	0.711	0.856	1.031	1.242	1.494	1.797	2.16	2.594
	7091	0.027	7091	2	OTU7091_Chloroflexi_bacterium_FOT-333	0.558	0.634	0.721	0.819	0.93	1.057	1.2	1.362	1.546	1.755	1.991	2.258	2.561
	7613	0.011	7613	2	OTU7613_Lachnospiraceae_XIVa_[G-5]_bacterium_FOT-021	0.45	0.52	0.602	0.696	0.805	0.931	1.077	1.244	1.438	1.661	1.918	2.214	2.555
	5191	0.024	5191	2	OTU5191_Fretibacterium_sp._FOT-215	0.464	0.532	0.611	0.701	0.803	0.921	1.056	1.211	1.387	1.59	1.821	2.084	2.386
	8729	0.039	8729	2	OTU8729_Peptostreptococcaceae_XI_[G-4]_bacterium_FOT-065	0.569	0.641	0.721	0.812	0.913	1.027	1.156	1.3	1.462	1.643	1.847	2.076	2.332
	8764	0.037	8764	2	OTU8764_Treponema_sp._COT-249	0.473	0.534	0.603	0.68	0.768	0.866	0.977	1.102	1.242	1.401	1.579	1.779	2.005
	7305	0.024	7305	2	OTU7305_Lachnospiraceae_XIVa_[G-3]_bacterium_FOT-156	0.524	0.581	0.645	0.716	0.794	0.88	0.976	1.083	1.201	1.331	1.476	1.636	1.812
	7974	0.011	7974	2	OTU7974_Peptostreptococcaceae_XI_[G-4]_bacterium_FOT-069	0.412	0.463	0.52	0.584	0.656	0.737	0.828	0.93	1.044	1.172	1.316	1.477	1.658
	9420	0.011	9420	2	OTU9420_Treponema_sp._FOT-208	0.269	0.307	0.35	0.4	0.456	0.52	0.593	0.676	0.771	0.879	1.002	1.142	1.301
	8008	0.033	8008	2	OTU8008_Helcococcus_sp._FOT-023	0.272	0.304	0.34	0.38	0.425	0.476	0.532	0.595	0.666	0.744	0.832	0.931	1.04
	7524	0.011	7524	2	OTU7524_Treponema_sp._COT-208	0.06	0.075	0.093	0.115	0.142	0.176	0.218	0.271	0.335	0.415	0.514	0.637	0.789
	2511	0.024	2511	2	OTU2511_Bacteroidia_bacterium_COT-387	0.108	0.126	0.146	0.17	0.198	0.231	0.269	0.313	0.365	0.425	0.495	0.576	0.67
	2089	0.011	2089	2	OTU2089_Treponema_sp._COT-199	0.05	0.062	0.076	0.095	0.117	0.145	0.179	0.221	0.273	0.338	0.417	0.516	0.637
	799	0.011	799	2	OTU799_Peptostreptococcaceae_XI_[G-11]_bacterium_FOT-064	0.07	0.084	0.1	0.12	0.144	0.173	0.207	0.248	0.297	0.355	0.426	0.51	0.61
	2284	0.046	2284	2	OTU2284_Peptococcus_sp._FOT-012	0.169	0.188	0.209	0.232	0.258	0.287	0.319	0.355	0.394	0.438	0.487	0.541	0.601
	7582	0.011	7582	2	OTU7582_Peptostreptococcus_sp._FOT-053	0.022	0.029	0.038	0.049	0.065	0.086	0.113	0.148	0.195	0.256	0.336	0.442	0.581
	4355	0.011	4355	2	OTU4355_Clostridiales_bacterium_COT-027	0.099	0.114	0.132	0.153	0.177	0.205	0.238	0.275	0.318	0.368	0.426	0.493	0.57
	2392	0.011	2392	2	OTU2392_Treponema_sp._COT-356	0.042	0.051	0.063	0.076	0.093	0.113	0.137	0.167	0.203	0.246	0.299	0.364	0.443
	9480	0.011	9480	2	OTU9480_Treponema_sp._COT-247	0.02	0.026	0.033	0.043	0.054	0.07	0.089	0.115	0.147	0.188	0.241	0.308	0.395
	5711	0.011	5711	2	OTU5711_Treponema_sp._COT-209	0.039	0.048	0.058	0.07	0.085	0.102	0.124	0.15	0.181	0.219	0.264	0.32	0.387
	3623	0.011	3623	2	OTU3623_Treponema_sp._FOT-210	0.004	0.006	0.008	0.012	0.018	0.026	0.037	0.054	0.079	0.114	0.165	0.239	0.346
	3226	0.018	3226	2	OTU3226_Clostridiales_III_[G-1]_bacterium_FOT-339	0.053	0.061	0.071	0.082	0.094	0.109	0.126	0.145	0.168	0.193	0.223	0.258	0.298
	5762	0.039	5762	2	OTU5762_Treponema_sp._FOT-211	0.057	0.065	0.075	0.085	0.097	0.111	0.126	0.144	0.164	0.187	0.213	0.243	0.277
	3469	0.027	3469	2	OTU3469_Erysipelotrichaceae_bacterium_COT-302	0.054	0.06	0.067	0.076	0.085	0.095	0.107	0.12	0.134	0.15	0.168	0.189	0.212
	9326	0.027	9326	2	OTU9326_Treponema_sp._COT-201	0.023	0.027	0.032	0.039	0.047	0.056	0.067	0.08	0.096	0.114	0.137	0.164	0.196
	2180	0.027	2180	2	OTU2180_SR1_bacterium_COT-382	0.06	0.066	0.073	0.08	0.087	0.096	0.105	0.115	0.127	0.139	0.152	0.167	0.183
	3308	0.011	3308	2	OTU3308_Peptostreptococcaceae_XI_[G-13]_bacterium_FOT-137	0.018	0.022	0.026	0.032	0.038	0.047	0.056	0.068	0.083	0.1	0.122	0.147	0.178
	8495	0.018	8495	2	OTU8495_Treponema_sp._FOT-206	0.012	0.015	0.018	0.023	0.029	0.036	0.045	0.056	0.07	0.087	0.109	0.137	0.171
	4855	0.031	4855	2	OTU4855_Fusobacterium_sp._COT-169	0.025	0.029	0.034	0.04	0.046	0.054	0.063	0.073	0.085	0.099	0.116	0.135	0.157
	9199	0.024	9199	2	OTU9199_Peptostreptococcaceae_bacterium_COT-124	0.043	0.048	0.053	0.059	0.065	0.072	0.08	0.089	0.098	0.109	0.121	0.134	0.148
	4474	0.011	4474	2	OTU4474_Schwartzia_sp._FOT-014	0.044	0.048	0.052	0.056	0.061	0.066	0.071	0.077	0.084	0.091	0.098	0.106	0.115
	9396	0.037	9396	2	OTU9396_Bacteroidetes_bacterium_FOT-115	0.016	0.019	0.022	0.025	0.029	0.033	0.039	0.045	0.051	0.059	0.069	0.079	0.091
	7786	0.011	7786	2	OTU7786_Clostridiales_bacterium	0.018	0.02	0.023	0.026	0.03	0.034	0.039	0.044	0.051	0.058	0.066	0.075	0.086
	7941	0.031	7941	2	OTU7941_TM7_bacterium_COT-251	0.021	0.024	0.026	0.029	0.033	0.037	0.041	0.046	0.051	0.057	0.063	0.07	0.079

## Sheet: For paper
Species	BH adjusted p-value for trend	Health or disease associated	Average Gingivitis Score for sampled teeth
			0	0.25	0.5	0.75	0.1	1.25	1.5	1.75	2	2.25	2.5	2.75	3
OTU1062 Fusobacterium sp. FOT-120	0.011	H	3.903	3.493	3.125	2.795	2.499	2.233	1.995	1.782	1.591	1.421	1.268	1.132	1.01
OTU1473 Moraxella sp. FOT-087	0.039	H	3.736	3.293	2.901	2.554	2.248	1.978	1.74	1.53	1.345	1.182	1.039	0.912	0.801
OTU7082 Bergeyella zoohelcum strain 357 FOT-329	0.033	H	3.459	3.087	2.754	2.455	2.189	1.951	1.738	1.548	1.378	1.227	1.092	0.972	0.865
OTU6461 Capnocytophaga sp. FOT-330	0.011	H	2.876	2.262	1.777	1.394	1.093	0.856	0.671	0.525	0.411	0.321	0.251	0.197	0.154
OTU7952 Porphyromonas circumdentaria FOT-102	0.033	H	2.874	2.573	2.303	2.06	1.843	1.648	1.473	1.317	1.177	1.052	0.94	0.84	0.75
OTU2094 Chlorobi bacterium COT-312	0.027	H	2.866	2.612	2.38	2.168	1.975	1.799	1.638	1.491	1.357	1.235	1.124	1.023	0.931
OTU4333 Bacteroides sp. FOT-113	0.011	H	1.24	1.09	0.959	0.843	0.741	0.651	0.573	0.503	0.442	0.388	0.341	0.3	0.263
OTU4067 Moraxella sp. FOT-163	0.027	H	0.862	0.714	0.591	0.489	0.405	0.335	0.278	0.23	0.19	0.157	0.13	0.108	0.089
OTU2204 Capnocytophaga sp.	0.011	H	0.85	0.775	0.707	0.645	0.588	0.536	0.489	0.446	0.406	0.371	0.338	0.308	0.281
OTU4916 Moraxella sp. COT-017	0.046	H	0.803	0.706	0.621	0.546	0.48	0.422	0.371	0.326	0.287	0.252	0.222	0.195	0.171
OTU290 Porphyromonadaceae bacterium COT-184	0.018	H	0.663	0.588	0.522	0.463	0.411	0.364	0.323	0.286	0.254	0.225	0.2	0.177	0.157
OTU607 Campylobacter sp. FOT-100	0.018	H	0.642	0.583	0.529	0.48	0.436	0.395	0.359	0.325	0.295	0.268	0.243	0.221	0.2
OTU2453 Neisseria shayeganii FOT-076	0.018	H	0.539	0.457	0.387	0.328	0.277	0.235	0.199	0.168	0.143	0.121	0.102	0.086	0.073
OTU6034 Capnocytophaga sp. COT-295	0.011	H	0.464	0.397	0.34	0.291	0.249	0.213	0.182	0.156	0.133	0.114	0.098	0.083	0.071
OTU8129 Neisseria zoodegmatis FOT-353	0.039	H	0.391	0.297	0.225	0.171	0.13	0.098	0.075	0.057	0.043	0.033	0.025	0.019	0.014
OTU3417 Prevotella sp. COT-372	0.018	H	0.285	0.231	0.188	0.153	0.124	0.101	0.082	0.067	0.054	0.044	0.036	0.029	0.024
OTU8346 Capnocytophaga sp. FOT-311	0.011	H	0.267	0.226	0.191	0.161	0.136	0.115	0.097	0.082	0.069	0.059	0.049	0.042	0.035
OTU3573 Cardiobacterium sp. FOT-092	0.033	H	0.234	0.199	0.17	0.145	0.124	0.106	0.091	0.077	0.066	0.056	0.048	0.041	0.035
OTU5716 Porphyromonadaceae bacterium	0.011	H	0.219	0.182	0.151	0.125	0.104	0.086	0.071	0.059	0.049	0.041	0.034	0.028	0.023
OTU5902 Moraxella sp. FOT-089	0.031	H	0.154	0.131	0.111	0.094	0.08	0.068	0.058	0.049	0.042	0.036	0.03	0.026	0.022
OTU8401 Bibersteinia sp.	0.046	H	0.132	0.114	0.098	0.084	0.072	0.062	0.054	0.046	0.04	0.034	0.029	0.025	0.022
OTU8213 Cardiobacterium sp. FOT-346	0.037	H	0.103	0.091	0.081	0.072	0.064	0.057	0.051	0.045	0.04	0.036	0.032	0.028	0.025
OTU9164 Moraxella sp. FOT-163	0.033	H	0.08	0.069	0.06	0.052	0.045	0.038	0.033	0.029	0.025	0.021	0.018	0.016	0.014
OTU583 Peptostreptococcaceae XIII [G-2] bacterium FOT-027	0.011	D	0.026	0.039	0.057	0.085	0.126	0.186	0.275	0.408	0.603	0.891	1.316	1.938	2.846
OTU4910 Treponema sp. COT-207	0.011	D	0.279	0.337	0.406	0.49	0.59	0.711	0.856	1.031	1.242	1.494	1.797	2.16	2.594
OTU7091 Chloroflexi bacterium FOT-333	0.027	D	0.558	0.634	0.721	0.819	0.93	1.057	1.2	1.362	1.546	1.755	1.991	2.258	2.561
OTU7613 Lachnospiraceae XIVa [G-5] bacterium FOT-021	0.011	D	0.45	0.52	0.602	0.696	0.805	0.931	1.077	1.244	1.438	1.661	1.918	2.214	2.555
OTU5191 Fretibacterium sp. FOT-215	0.024	D	0.464	0.532	0.611	0.701	0.803	0.921	1.056	1.211	1.387	1.59	1.821	2.084	2.386
OTU8729 Peptostreptococcaceae XI [G-4] bacterium FOT-065	0.039	D	0.569	0.641	0.721	0.812	0.913	1.027	1.156	1.3	1.462	1.643	1.847	2.076	2.332
OTU8764 Treponema sp. COT-249	0.037	D	0.473	0.534	0.603	0.68	0.768	0.866	0.977	1.102	1.242	1.401	1.579	1.779	2.005
OTU7305 Lachnospiraceae XIVa [G-3] bacterium FOT-156	0.024	D	0.524	0.581	0.645	0.716	0.794	0.88	0.976	1.083	1.201	1.331	1.476	1.636	1.812
OTU7974 Peptostreptococcaceae XI [G-4] bacterium FOT-069	0.011	D	0.412	0.463	0.52	0.584	0.656	0.737	0.828	0.93	1.044	1.172	1.316	1.477	1.658
OTU9420 Treponema sp. FOT-208	0.011	D	0.269	0.307	0.35	0.4	0.456	0.52	0.593	0.676	0.771	0.879	1.002	1.142	1.301
OTU8008 Helcococcus sp. FOT-023	0.033	D	0.272	0.304	0.34	0.38	0.425	0.476	0.532	0.595	0.666	0.744	0.832	0.931	1.04
OTU7524 Treponema sp. COT-208	0.011	D	0.06	0.075	0.093	0.115	0.142	0.176	0.218	0.271	0.335	0.415	0.514	0.637	0.789
OTU2511 Bacteroidia bacterium COT-387	0.024	D	0.108	0.126	0.146	0.17	0.198	0.231	0.269	0.313	0.365	0.425	0.495	0.576	0.67
OTU2089 Treponema sp. COT-199	0.011	D	0.05	0.062	0.076	0.095	0.117	0.145	0.179	0.221	0.273	0.338	0.417	0.516	0.637
OTU799 Peptostreptococcaceae XI [G-11] bacterium FOT-064	0.011	D	0.07	0.084	0.1	0.12	0.144	0.173	0.207	0.248	0.297	0.355	0.426	0.51	0.61
OTU2284 Peptococcus sp. FOT-012	0.046	D	0.169	0.188	0.209	0.232	0.258	0.287	0.319	0.355	0.394	0.438	0.487	0.541	0.601
OTU7582 Peptostreptococcus sp. FOT-053	0.011	D	0.022	0.029	0.038	0.049	0.065	0.086	0.113	0.148	0.195	0.256	0.336	0.442	0.581
OTU4355 Clostridiales bacterium COT-027	0.011	D	0.099	0.114	0.132	0.153	0.177	0.205	0.238	0.275	0.318	0.368	0.426	0.493	0.57
OTU2392 Treponema sp. COT-356	0.011	D	0.042	0.051	0.063	0.076	0.093	0.113	0.137	0.167	0.203	0.246	0.299	0.364	0.443
OTU9480 Treponema sp. COT-247	0.011	D	0.02	0.026	0.033	0.043	0.054	0.07	0.089	0.115	0.147	0.188	0.241	0.308	0.395
OTU5711 Treponema sp. COT-209	0.011	D	0.039	0.048	0.058	0.07	0.085	0.102	0.124	0.15	0.181	0.219	0.264	0.32	0.387
OTU3623 Treponema sp. FOT-210	0.011	D	0.004	0.006	0.008	0.012	0.018	0.026	0.037	0.054	0.079	0.114	0.165	0.239	0.346
OTU3226 Clostridiales III [G-1] bacterium FOT-339	0.018	D	0.053	0.061	0.071	0.082	0.094	0.109	0.126	0.145	0.168	0.193	0.223	0.258	0.298
OTU5762 Treponema sp. FOT-211	0.039	D	0.057	0.065	0.075	0.085	0.097	0.111	0.126	0.144	0.164	0.187	0.213	0.243	0.277
OTU3469 Erysipelotrichaceae bacterium COT-302	0.027	D	0.054	0.06	0.067	0.076	0.085	0.095	0.107	0.12	0.134	0.15	0.168	0.189	0.212
OTU9326 Treponema sp. COT-201	0.027	D	0.023	0.027	0.032	0.039	0.047	0.056	0.067	0.08	0.096	0.114	0.137	0.164	0.196
OTU2180 SR1 bacterium COT-382	0.027	D	0.06	0.066	0.073	0.08	0.087	0.096	0.105	0.115	0.127	0.139	0.152	0.167	0.183
OTU3308 Peptostreptococcaceae XI [G-13] bacterium FOT-137	0.011	D	0.018	0.022	0.026	0.032	0.038	0.047	0.056	0.068	0.083	0.1	0.122	0.147	0.178
OTU8495 Treponema sp. FOT-206	0.018	D	0.012	0.015	0.018	0.023	0.029	0.036	0.045	0.056	0.07	0.087	0.109	0.137	0.171
OTU4855 Fusobacterium sp. COT-169	0.031	D	0.025	0.029	0.034	0.04	0.046	0.054	0.063	0.073	0.085	0.099	0.116	0.135	0.157
OTU9199 Peptostreptococcaceae bacterium COT-124	0.024	D	0.043	0.048	0.053	0.059	0.065	0.072	0.08	0.089	0.098	0.109	0.121	0.134	0.148
OTU4474 Schwartzia sp. FOT-014	0.011	D	0.044	0.048	0.052	0.056	0.061	0.066	0.071	0.077	0.084	0.091	0.098	0.106	0.115
OTU9396 Bacteroidetes bacterium FOT-115	0.037	D	0.016	0.019	0.022	0.025	0.029	0.033	0.039	0.045	0.051	0.059	0.069	0.079	0.091
OTU7786 Clostridiales bacterium	0.011	D	0.018	0.02	0.023	0.026	0.03	0.034	0.039	0.044	0.051	0.058	0.066	0.075	0.086
OTU7941 TM7 bacterium COT-251	0.031	D	0.021	0.024	0.026	0.029	0.033	0.037	0.041	0.046	0.051	0.057	0.063	0.07	0.079
