# Supplementary material for: A Pyrosequencing Investigation of Differences in the Feline Subgingival Microbiota in Health, Gingivitis and Mild Periodontitis
Source: PLoS One. 2015 Nov 25;10(11):e0136986. doi: 10.1371/journal.pone.0136986 (PMC4659563; doi:10.1371/journal.pone.0136986)
Supplement: S6 Table — (XLSX) [file pone.0136986.s010.xlsx]

## Sheet: Sheet1
Supplementary table 6a
Health status	Average percentage Gram negative sequences			Average percentage Gram positive sequences
	Mean	95% CI		Mean	95% CI
		Lower	Upper		Lower	Upper
Health	70.2	62.5	76.9	25.3	18.8	33.2
Gingivitis	57.2	52.2	62.1	37.8	32.8	43
PD1	46.7	39.2	54.4	49.3	41.3	57.3
Supplementary table 6b
Health status contrast	Comparisons between Gram negative sequences				Comparisons between Gram positive sequences
	Odds ratio	95% CI		p-value	Odds ratio	95% CI		p-value
		Lower	Upper			Lower	Upper
Health vs Gingivitis	1.76	1.18	2.63	0.006	0.56	0.36	0.87	0.01
Health vs PD1	2.68	1.69	4.26	<0.001	0.35	0.21	0.58	<0.001
PD1 vs Gingivitis	1.52	1.05	2.2	0.026	0.63	0.42	0.92	0.019
