# Supplementary material for: A Pyrosequencing Investigation of Differences in the Feline Subgingival Microbiota in Health, Gingivitis and Mild Periodontitis
Source: PLoS One. 2015 Nov 25;10(11):e0136986. doi: 10.1371/journal.pone.0136986 (PMC4659563; doi:10.1371/journal.pone.0136986)
Supplement: S9 Table — (XLSX) [file pone.0136986.s013.xlsx]

## Sheet: Sheet1
	Supplementary table 9a
	Health status	Mean Shannon Diversity Index	95% CI
			Lower	Upper
	Health	3.97	3.77	4.18
	Gingivitis	4.17	4.04	4.3
	PD1	4.13	3.94	4.33
	Supplementary table 9b
	Health status contrast	Difference in Means	95% CI		Pr(>|z|)
			Lower	Upper
	Health vs PD1	-0.162	-0.444	0.12	0.256
	Health vs Gingivitis	-0.201	-0.442	0.04	0.101
	PD1 vs Gingivitis	-0.039	-0.272	0.194	0.74
