# Supplementary material for: A Pyrosequencing Investigation of Differences in the Feline Subgingival Microbiota in Health, Gingivitis and Mild Periodontitis
Source: PLoS One. 2015 Nov 25;10(11):e0136986. doi: 10.1371/journal.pone.0136986 (PMC4659563; doi:10.1371/journal.pone.0136986)
Supplement: S10 Table — (XLSX) [file pone.0136986.s014.xlsx]

## Sheet: Sheet1
CiaranID	TarID	PerId	alLen	misM	gapOp	qSt	qEn	subSt	subEn	eVal	Bit	qLen	qCovs	BestTax
denovo163	JN713347.1.1487	99.43	350	2	0	1	350	526	177	1e-151	540	350	100	Bacteria;Bacteroidetes;Bacteroidia;Bacteroidales;Porphyromonadaceae;Porphyromonas;Porphyromonas_sp._canine_oral_taxon_181
denovo163	AY005069.1.1465	94.66	337	18	0	1	337	517	181	9e-129	464	350	96	Bacteria;Bacteroidetes;Bacteroidia;Bacteroidales;Porphyromonadaceae;Porphyromonas;Porphyromonas_sp._oral_clone_F016
denovo163	JQ216406.1.1361	94.38	338	17	2	1	337	507	171	5e-127	458	350	96	Bacteria;Bacteroidetes;Bacteroidia;Bacteroidales;Porphyromonadaceae;Porphyromonas;uncultured_bacterium
denovo163	KC259464.1.1361	94.38	338	17	2	1	337	507	171	5e-127	458	350	96	Bacteria;Bacteroidetes;Bacteroidia;Bacteroidales;Porphyromonadaceae;Porphyromonas;uncultured_bacterium
denovo163	JQ210575.1.1362	94.4	339	16	3	1	337	508	171	7e-127	458	350	96	Bacteria;Bacteroidetes;Bacteroidia;Bacteroidales;Porphyromonadaceae;Porphyromonas;uncultured_bacterium
denovo163	JQ210846.1.1362	94.4	339	16	3	1	337	508	171	7e-127	458	350	96	Bacteria;Bacteroidetes;Bacteroidia;Bacteroidales;Porphyromonadaceae;Porphyromonas;uncultured_bacterium
denovo163	JQ210668.1.1362	94.4	339	16	3	1	337	508	171	7e-127	458	350	96	Bacteria;Bacteroidetes;Bacteroidia;Bacteroidales;Porphyromonadaceae;Porphyromonas;uncultured_bacterium
denovo163	GQ042435.1.1361	94.07	337	20	0	1	337	507	171	1e-126	457	350	96	Bacteria;Bacteroidetes;Bacteroidia;Bacteroidales;Porphyromonadaceae;Porphyromonas;uncultured_bacterium
denovo163	GQ042461.1.1361	94.07	337	20	0	1	337	507	171	1e-126	457	350	96	Bacteria;Bacteroidetes;Bacteroidia;Bacteroidales;Porphyromonadaceae;Porphyromonas;uncultured_bacterium
denovo163	GQ042366.1.1361	94.07	337	20	0	1	337	507	171	1e-126	457	350	96	Bacteria;Bacteroidetes;Bacteroidia;Bacteroidales;Porphyromonadaceae;Porphyromonas;uncultured_bacterium
denovo163	GQ042255.1.1361	94.07	337	20	0	1	337	507	171	1e-126	457	350	96	Bacteria;Bacteroidetes;Bacteroidia;Bacteroidales;Porphyromonadaceae;Porphyromonas;uncultured_bacterium
denovo163	GQ042307.1.1361	94.07	337	20	0	1	337	507	171	1e-126	457	350	96	Bacteria;Bacteroidetes;Bacteroidia;Bacteroidales;Porphyromonadaceae;Porphyromonas;uncultured_bacterium
denovo163	GQ042232.1.1361	94.07	337	20	0	1	337	507	171	1e-126	457	350	96	Bacteria;Bacteroidetes;Bacteroidia;Bacteroidales;Porphyromonadaceae;Porphyromonas;uncultured_bacterium
denovo163	GQ042383.1.1361	94.83	329	17	0	1	329	507	179	5e-126	455	350	94	Bacteria;Bacteroidetes;Bacteroidia;Bacteroidales;Porphyromonadaceae;Porphyromonas;uncultured_bacterium
denovo163	KC260861.1.1361	94.08	338	18	2	1	337	507	171	6e-126	455	350	96	Bacteria;Bacteroidetes;Bacteroidia;Bacteroidales;Porphyromonadaceae;Porphyromonas;uncultured_bacterium
denovo163	KC260151.1.1361	94.08	338	18	2	1	337	507	171	6e-126	455	350	96	Bacteria;Bacteroidetes;Bacteroidia;Bacteroidales;Porphyromonadaceae;Porphyromonas;uncultured_bacterium
denovo163	KC259589.1.1362	94.08	338	18	2	1	337	507	171	6e-126	455	350	96	Bacteria;Bacteroidetes;Bacteroidia;Bacteroidales;Porphyromonadaceae;Porphyromonas;uncultured_bacterium
denovo163	KC259518.1.1362	94.08	338	18	2	1	337	507	171	6e-126	455	350	96	Bacteria;Bacteroidetes;Bacteroidia;Bacteroidales;Porphyromonadaceae;Porphyromonas;uncultured_bacterium
denovo163	KC259677.1.1362	94.08	338	18	2	1	337	507	171	6e-126	455	350	96	Bacteria;Bacteroidetes;Bacteroidia;Bacteroidales;Porphyromonadaceae;Porphyromonas;uncultured_bacterium
denovo163	KC259546.1.1361	94.08	338	18	2	1	337	507	171	6e-126	455	350	96	Bacteria;Bacteroidetes;Bacteroidia;Bacteroidales;Porphyromonadaceae;Porphyromonas;uncultured_bacterium
denovo290	GQ111229.1.1355	100	350	0	0	1	350	502	153	7e-154	547	350	100	Bacteria;Bacteroidetes;Bacteroidia;Bacteroidales;Porphyromonadaceae;Paludibacter;uncultured_bacterium
denovo290	JN713350.1.1481	99.71	350	1	0	1	350	521	172	8e-153	544	350	100	Bacteria;Bacteroidetes;Bacteroidia;Bacteroidales;Porphyromonadaceae;Paludibacter;Porphyromonadaceae_bacterium_canine_oral_taxon_184
denovo290	HM336275.1.1356	99.14	350	3	0	1	350	502	153	1e-150	537	350	100	Bacteria;Bacteroidetes;Bacteroidia;Bacteroidales;Porphyromonadaceae;Paludibacter;uncultured_bacterium
denovo290	HM333086.1.1355	99.14	350	3	0	1	350	502	153	1e-150	537	350	100	Bacteria;Bacteroidetes;Bacteroidia;Bacteroidales;Porphyromonadaceae;Paludibacter;uncultured_bacterium
denovo290	KC260519.1.1356	92.61	352	22	4	1	350	500	151	5e-125	452	350	100	Bacteria;Bacteroidetes;Bacteroidia;Bacteroidales;Porphyromonadaceae;Paludibacter;uncultured_bacterium
denovo290	JQ216636.1.1353	92.33	352	23	4	1	350	500	151	6e-124	448	350	100	Bacteria;Bacteroidetes;Bacteroidia;Bacteroidales;Porphyromonadaceae;Paludibacter;uncultured_bacterium
denovo290	KC260928.1.1353	92.33	352	23	4	1	350	500	151	6e-124	448	350	100	Bacteria;Bacteroidetes;Bacteroidia;Bacteroidales;Porphyromonadaceae;Paludibacter;uncultured_bacterium
denovo290	KC260403.1.1353	92.33	352	23	4	1	350	500	151	6e-124	448	350	100	Bacteria;Bacteroidetes;Bacteroidia;Bacteroidales;Porphyromonadaceae;Paludibacter;uncultured_bacterium
denovo290	KC260432.1.1354	92.33	352	23	4	1	350	500	151	6e-124	448	350	100	Bacteria;Bacteroidetes;Bacteroidia;Bacteroidales;Porphyromonadaceae;Paludibacter;uncultured_bacterium
denovo290	KC260389.1.1353	92.33	352	23	4	1	350	500	151	6e-124	448	350	100	Bacteria;Bacteroidetes;Bacteroidia;Bacteroidales;Porphyromonadaceae;Paludibacter;uncultured_bacterium
denovo290	KC259410.1.1354	92.33	352	23	4	1	350	500	151	6e-124	448	350	100	Bacteria;Bacteroidetes;Bacteroidia;Bacteroidales;Porphyromonadaceae;Paludibacter;uncultured_bacterium
denovo290	KC260849.1.1353	92.29	350	23	4	3	350	498	151	5e-123	445	350	99	Bacteria;Bacteroidetes;Bacteroidia;Bacteroidales;Porphyromonadaceae;Paludibacter;uncultured_bacterium
denovo290	KC260196.1.1353	92.05	352	24	4	1	350	500	151	7e-123	445	350	100	Bacteria;Bacteroidetes;Bacteroidia;Bacteroidales;Porphyromonadaceae;Paludibacter;uncultured_bacterium
denovo290	KC260188.1.1353	92.05	352	24	4	1	350	500	151	7e-123	445	350	100	Bacteria;Bacteroidetes;Bacteroidia;Bacteroidales;Porphyromonadaceae;Paludibacter;uncultured_bacterium
denovo290	KC260172.1.1353	92.05	352	24	4	1	350	500	151	7e-123	445	350	100	Bacteria;Bacteroidetes;Bacteroidia;Bacteroidales;Porphyromonadaceae;Paludibacter;uncultured_bacterium
denovo290	KC259604.1.1356	92.05	352	24	4	1	350	500	151	7e-123	445	350	100	Bacteria;Bacteroidetes;Bacteroidia;Bacteroidales;Porphyromonadaceae;Paludibacter;uncultured_bacterium
denovo290	KC260556.1.1355	92.07	353	23	5	1	350	501	151	9e-123	444	350	100	Bacteria;Bacteroidetes;Bacteroidia;Bacteroidales;Porphyromonadaceae;Paludibacter;uncultured_bacterium
denovo290	KC259375.1.1355	92.07	353	23	5	1	350	501	151	9e-123	444	350	100	Bacteria;Bacteroidetes;Bacteroidia;Bacteroidales;Porphyromonadaceae;Paludibacter;uncultured_bacterium
denovo290	KC259608.1.1355	92.07	353	23	5	1	350	501	151	9e-123	444	350	100	Bacteria;Bacteroidetes;Bacteroidia;Bacteroidales;Porphyromonadaceae;Paludibacter;uncultured_bacterium
denovo290	KC259396.1.1352	92.05	352	23	5	1	350	499	151	3e-122	443	350	100	Bacteria;Bacteroidetes;Bacteroidia;Bacteroidales;Porphyromonadaceae;Paludibacter;uncultured_bacterium
denovo298	035TE147.1.1622	100	350	0	0	1	350	617	268	7e-154	547	350	100	Bacteria;Firmicutes;Clostridia;Clostridiales;Peptostreptococcaceae;uncultured;Peptostreptococcaceae_XI_[G-1]_bacterium_clone_TE147_feline_oral_taxon_035
denovo298	034TE115.1.1519	100	350	0	0	1	350	514	165	7e-154	547	350	100	Bacteria;Firmicutes;Clostridia;Clostridiales;Peptostreptococcaceae;uncultured;Peptostreptococcaceae_XI_[G-1]_bacterium_clone_TE115_feline_oral_taxon_034
denovo298	037TE065.1.1519	98.86	350	4	0	1	350	514	165	1e-149	533	350	100	Bacteria;Firmicutes;Clostridia;Clostridiales;Peptostreptococcaceae;uncultured;Peptostreptococcaceae_XI_[G-1]_bacterium_clone_TE065_feline_oral_taxon_037
denovo298	031TE030.1.1629	98.86	350	4	0	1	350	624	275	1e-149	533	350	100	Bacteria;Firmicutes;Clostridia;Clostridiales;Peptostreptococcaceae;uncultured;Peptostreptococcaceae_XI_[G-1]_bacterium_clone_TE030_feline_oral_taxon_031
denovo298	JN713423.1.1596	98.86	350	4	0	1	350	624	275	1e-149	533	350	100	Bacteria;Firmicutes;Clostridia;Clostridiales;Peptostreptococcaceae;uncultured;Peptostreptococcaceae_bacterium_canine_oral_taxon_258
denovo298	JN713249.1.1519	98.86	350	4	0	1	350	514	165	1e-149	533	350	100	Bacteria;Firmicutes;Clostridia;Clostridiales;Peptostreptococcaceae;uncultured;Peptostreptococcaceae_bacterium_canine_oral_taxon_086
denovo298	HM277905.1.1279	98.57	350	5	0	1	350	423	74	1e-148	530	350	100	Bacteria;Firmicutes;Clostridia;Clostridiales;Peptostreptococcaceae;uncultured;uncultured_bacterium
denovo298	037TL042.1.1519	98.29	350	6	0	1	350	514	165	2e-147	526	350	100	Bacteria;Firmicutes;Clostridia;Clostridiales;Peptostreptococcaceae;uncultured;Peptostreptococcaceae_XI_[G-1]_bacterium_clone_TL042_feline_oral_taxon_037
denovo298	031TE090.1.1635	98.29	350	6	0	1	350	628	279	2e-147	526	350	100	Bacteria;Firmicutes;Clostridia;Clostridiales;Peptostreptococcaceae;uncultured;Peptostreptococcaceae_XI_[G-1]_bacterium_clone_TE090_feline_oral_taxon_031
denovo298	031TE019.1.1635	98.29	350	6	0	1	350	628	279	2e-147	526	350	100	Bacteria;Firmicutes;Clostridia;Clostridiales;Peptostreptococcaceae;uncultured;Peptostreptococcaceae_XI_[G-1]_bacterium_clone_TE019_feline_oral_taxon_031
denovo298	HM278040.1.1279	98.29	350	6	0	1	350	423	74	2e-147	526	350	100	Bacteria;Firmicutes;Clostridia;Clostridiales;Peptostreptococcaceae;uncultured;uncultured_bacterium
denovo298	038TE053.1.1519	98	350	7	0	1	350	514	165	2e-146	523	350	100	Bacteria;Firmicutes;Clostridia;Clostridiales;Peptostreptococcaceae;uncultured;Peptostreptococcaceae_XI_[G-1]_bacterium_clone_TE053_feline_oral_taxon_038
denovo298	HM336341.1.1277	97.71	350	8	0	1	350	423	74	2e-145	519	350	100	Bacteria;Firmicutes;Clostridia;Clostridiales;Peptostreptococcaceae;uncultured;uncultured_bacterium
denovo298	JN713156.1.1629	97.43	350	9	0	1	350	624	275	2e-144	516	350	100	Bacteria;Firmicutes;Clostridia;Clostridiales;Peptostreptococcaceae;uncultured;Peptostreptococcaceae_bacterium_canine_oral_taxon_004
denovo298	JN713157.1.1630	97.43	350	9	0	1	350	625	276	2e-144	516	350	100	Bacteria;Firmicutes;Clostridia;Clostridiales;Peptostreptococcaceae;uncultured;Peptostreptococcaceae_bacterium_canine_oral_taxon_004
denovo298	JF224108.1.1351	97.43	350	9	0	1	350	495	146	2e-144	516	350	100	Bacteria;Firmicutes;Clostridia;Clostridiales;Peptostreptococcaceae;uncultured;uncultured_bacterium
denovo298	036TM051.1.1519	97.14	350	10	0	1	350	514	165	3e-143	512	350	100	Bacteria;Firmicutes;Clostridia;Clostridiales;Peptostreptococcaceae;uncultured;Peptostreptococcaceae_XI_[G-1]_bacterium_clone_TM051_feline_oral_taxon_036
denovo298	036TF054.1.1519	97.14	350	10	0	1	350	514	165	3e-143	512	350	100	Bacteria;Firmicutes;Clostridia;Clostridiales;Peptostreptococcaceae;uncultured;Peptostreptococcaceae_XI_[G-1]_bacterium_clone_TF054_feline_oral_taxon_036
denovo298	030TF170.1.1629	97.14	350	10	0	1	350	624	275	3e-143	512	350	100	Bacteria;Firmicutes;Clostridia;Clostridiales;Peptostreptococcaceae;uncultured;Peptostreptococcaceae_XI_[G-1]_bacterium_clone_TF170_feline_oral_taxon_030
denovo298	JN713154.1.1629	97.14	350	10	0	1	350	624	275	3e-143	512	350	100	Bacteria;Firmicutes;Clostridia;Clostridiales;Peptostreptococcaceae;uncultured;Peptostreptococcaceae_bacterium_canine_oral_taxon_004
denovo325	361-6932.1.1449	100	350	0	0	1	350	519	170	7e-154	547	350	100	Bacteria;Proteobacteria;Betaproteobacteria;Burkholderiales;Comamonadaceae;Xenophilus;Xenophilus_sp._strain_6932_feline_oral_taxon_361
denovo325	JN713428.1.1493	100	350	0	0	1	350	519	170	7e-154	547	350	100	Bacteria;Proteobacteria;Betaproteobacteria;Burkholderiales;Comamonadaceae;Lampropedia;Xenophilus_sp._canine_oral_taxon_264
denovo325	JF240816.1.1357	100	350	0	0	1	350	500	151	7e-154	547	350	100	Bacteria;Proteobacteria;Betaproteobacteria;Burkholderiales;Comamonadaceae;Lampropedia;uncultured_bacterium
denovo325	GQ158285.1.1407	100	350	0	0	1	350	501	152	7e-154	547	350	100	Bacteria;Proteobacteria;Betaproteobacteria;Burkholderiales;Comamonadaceae;Lampropedia;uncultured_bacterium
denovo325	GQ158278.1.1407	100	350	0	0	1	350	501	152	7e-154	547	350	100	Bacteria;Proteobacteria;Betaproteobacteria;Burkholderiales;Comamonadaceae;Lampropedia;uncultured_bacterium
denovo325	GQ158261.1.1407	100	350	0	0	1	350	501	152	7e-154	547	350	100	Bacteria;Proteobacteria;Betaproteobacteria;Burkholderiales;Comamonadaceae;Lampropedia;uncultured_bacterium
denovo325	GQ158275.1.1407	100	350	0	0	1	350	501	152	7e-154	547	350	100	Bacteria;Proteobacteria;Betaproteobacteria;Burkholderiales;Comamonadaceae;Lampropedia;uncultured_bacterium
denovo325	GQ158272.1.1407	100	350	0	0	1	350	501	152	7e-154	547	350	100	Bacteria;Proteobacteria;Betaproteobacteria;Burkholderiales;Comamonadaceae;Lampropedia;uncultured_bacterium
denovo325	GQ158268.1.1407	100	350	0	0	1	350	501	152	7e-154	547	350	100	Bacteria;Proteobacteria;Betaproteobacteria;Burkholderiales;Comamonadaceae;Lampropedia;uncultured_bacterium
denovo325	GQ158257.1.1407	100	350	0	0	1	350	501	152	7e-154	547	350	100	Bacteria;Proteobacteria;Betaproteobacteria;Burkholderiales;Comamonadaceae;Lampropedia;uncultured_bacterium
denovo325	GQ158253.1.1408	100	350	0	0	1	350	501	152	7e-154	547	350	100	Bacteria;Proteobacteria;Betaproteobacteria;Burkholderiales;Comamonadaceae;Lampropedia;uncultured_bacterium
denovo325	GQ158282.1.1407	100	350	0	0	1	350	501	152	7e-154	547	350	100	Bacteria;Proteobacteria;Betaproteobacteria;Burkholderiales;Comamonadaceae;Lampropedia;uncultured_bacterium
denovo325	GQ158279.1.1407	100	350	0	0	1	350	501	152	7e-154	547	350	100	Bacteria;Proteobacteria;Betaproteobacteria;Burkholderiales;Comamonadaceae;Lampropedia;uncultured_bacterium
denovo325	GQ158262.1.1407	100	350	0	0	1	350	501	152	7e-154	547	350	100	Bacteria;Proteobacteria;Betaproteobacteria;Burkholderiales;Comamonadaceae;Lampropedia;uncultured_bacterium
denovo325	GQ158258.1.1407	100	350	0	0	1	350	501	152	7e-154	547	350	100	Bacteria;Proteobacteria;Betaproteobacteria;Burkholderiales;Comamonadaceae;Lampropedia;uncultured_bacterium
denovo325	GQ158254.1.1373	100	350	0	0	1	350	467	118	7e-154	547	350	100	Bacteria;Proteobacteria;Betaproteobacteria;Burkholderiales;Comamonadaceae;Lampropedia;uncultured_bacterium
denovo325	GQ158271.1.1407	100	350	0	0	1	350	501	152	7e-154	547	350	100	Bacteria;Proteobacteria;Betaproteobacteria;Burkholderiales;Comamonadaceae;Lampropedia;uncultured_bacterium
denovo325	GQ158283.1.1407	100	350	0	0	1	350	501	152	7e-154	547	350	100	Bacteria;Proteobacteria;Betaproteobacteria;Burkholderiales;Comamonadaceae;Lampropedia;uncultured_bacterium
denovo325	GQ158273.1.1407	100	350	0	0	1	350	501	152	7e-154	547	350	100	Bacteria;Proteobacteria;Betaproteobacteria;Burkholderiales;Comamonadaceae;Lampropedia;uncultured_bacterium
denovo325	GQ158269.1.1407	100	350	0	0	1	350	501	152	7e-154	547	350	100	Bacteria;Proteobacteria;Betaproteobacteria;Burkholderiales;Comamonadaceae;Lampropedia;uncultured_bacterium
denovo399	050TM029.1.1522	100	350	0	0	1	350	515	166	7e-154	547	350	100	Bacteria;Firmicutes;Clostridia;Clostridiales;Peptostreptococcaceae;Proteocatella;Proteocatella_sp._clone_TM029_feline_oral_taxon_050
denovo399	050TF013.1.1522	100	350	0	0	1	350	515	166	7e-154	547	350	100	Bacteria;Firmicutes;Clostridia;Clostridiales;Peptostreptococcaceae;Proteocatella;Proteocatella_sp._clone_TF013_feline_oral_taxon_050
denovo399	050TF097.1.1522	100	350	0	0	1	350	515	166	7e-154	547	350	100	Bacteria;Firmicutes;Clostridia;Clostridiales;Peptostreptococcaceae;Proteocatella;Proteocatella_sp._clone_TF097_feline_oral_taxon_050
denovo399	GQ111633.1.1353	99.72	351	0	1	1	350	497	147	1e-152	543	350	100	Bacteria;Firmicutes;Clostridia;Clostridiales;Peptostreptococcaceae;Proteocatella;uncultured_bacterium
denovo399	HM328130.1.1353	99.14	350	3	0	1	350	496	147	1e-150	537	350	100	Bacteria;Firmicutes;Clostridia;Clostridiales;Peptostreptococcaceae;Proteocatella;uncultured_bacterium
denovo399	GQ111279.1.1353	99.15	351	2	1	1	350	497	147	1e-150	536	350	100	Bacteria;Firmicutes;Clostridia;Clostridiales;Peptostreptococcaceae;Proteocatella;uncultured_bacterium
denovo399	JN713196.1.1522	98.86	350	4	0	1	350	515	166	1e-149	533	350	100	Bacteria;Firmicutes;Clostridia;Clostridiales;Peptostreptococcaceae;Proteocatella;Frigovirgula_sp._canine_oral_taxon_032
denovo399	051TE123.1.1522	98	350	7	0	1	350	515	166	2e-146	523	350	100	Bacteria;Firmicutes;Clostridia;Clostridiales;Peptostreptococcaceae;Proteocatella;Proteocatella_sp._clone_TE123_feline_oral_taxon_051
denovo399	HM270491.1.1352	98	350	7	0	1	350	496	147	2e-146	523	350	100	Bacteria;Firmicutes;Clostridia;Clostridiales;Peptostreptococcaceae;Proteocatella;uncultured_bacterium
denovo399	051TL002.1.1522	97.71	350	8	0	1	350	515	166	2e-145	519	350	100	Bacteria;Firmicutes;Clostridia;Clostridiales;Peptostreptococcaceae;Proteocatella;Proteocatella_sp._clone_TL002_feline_oral_taxon_051
denovo399	JN713197.1.1489	97.43	350	9	0	1	350	515	166	2e-144	516	350	100	Bacteria;Firmicutes;Clostridia;Clostridiales;Peptostreptococcaceae;Proteocatella;Frigovirgula_sp._canine_oral_taxon_032
denovo399	JN713163.1.1521	96.86	350	11	0	1	350	514	165	3e-142	509	350	100	Bacteria;Firmicutes;Clostridia;Clostridiales;Peptostreptococcaceae;Proteocatella;Frigovirgula_sp._canine_oral_taxon_007
denovo399	HM316030.1.1351	96.86	350	11	0	1	350	495	146	3e-142	509	350	100	Bacteria;Firmicutes;Clostridia;Clostridiales;Peptostreptococcaceae;Proteocatella;uncultured_bacterium
denovo399	JF104304.1.1351	96.86	350	11	0	1	350	495	146	3e-142	509	350	100	Bacteria;Firmicutes;Clostridia;Clostridiales;Peptostreptococcaceae;Proteocatella;uncultured_bacterium
denovo399	GM884481.1.1509	96.86	350	11	0	1	350	514	165	3e-142	509	350	100	Bacteria;Firmicutes;Clostridia;Clostridiales;Peptostreptococcaceae;Proteocatella;Proteocatella
denovo399	HM336402.1.1351	96.57	350	12	0	1	350	495	146	3e-141	505	350	100	Bacteria;Firmicutes;Clostridia;Clostridiales;Peptostreptococcaceae;Proteocatella;uncultured_bacterium
denovo399	127TM022.1.1522	96.3	351	11	2	1	350	515	166	2e-139	499	350	100	Bacteria;Firmicutes;Clostridia;Clostridiales;Peptostreptococcaceae;Proteocatella;Proteocatella_sp._clone_TM022_feline_oral_taxon_127
denovo399	127TL154.1.1522	96.3	351	11	2	1	350	515	166	2e-139	499	350	100	Bacteria;Firmicutes;Clostridia;Clostridiales;Peptostreptococcaceae;Proteocatella;Proteocatella_sp._clone_TL154_feline_oral_taxon_127
denovo399	JN713164.1.1521	96.3	351	11	2	1	350	514	165	2e-139	499	350	100	Bacteria;Firmicutes;Clostridia;Clostridiales;Peptostreptococcaceae;Proteocatella;Frigovirgula_sp._canine_oral_taxon_007
denovo399	JN713161.1.1490	96.3	351	11	2	1	350	515	166	2e-139	499	350	100	Bacteria;Firmicutes;Clostridia;Clostridiales;Peptostreptococcaceae;Proteocatella;Frigovirgula_sp._canine_oral_taxon_007
denovo450	AB612549.1.1488	99.14	348	3	0	3	350	536	189	9e-150	534	350	99	Bacteria;Candidate_division_TM7;Unknown_Class;Unknown_Order;Unknown_Family;Candidatus_Saccharimonas;uncultured_rumen_bacterium
denovo450	FJ879165.1.1488	97.41	348	9	0	3	350	536	189	2e-143	513	350	99	Bacteria;Candidate_division_TM7;Unknown_Class;Unknown_Order;Unknown_Family;Candidatus_Saccharimonas;uncultured_bacterium
denovo450	FJ879268.1.1488	97.41	348	9	0	3	350	536	189	2e-143	513	350	99	Bacteria;Candidate_division_TM7;Unknown_Class;Unknown_Order;Unknown_Family;Candidatus_Saccharimonas;uncultured_bacterium
denovo450	EU850547.1.1455	97.41	348	7	2	3	350	518	173	3e-142	509	350	99	Bacteria;Candidate_division_TM7;Unknown_Class;Unknown_Order;Unknown_Family;Candidatus_Saccharimonas;uncultured_rumen_bacterium
denovo450	DQ815554.1.1455	96.84	348	11	0	3	350	517	170	3e-141	506	350	99	Bacteria;Candidate_division_TM7;Unknown_Class;Unknown_Order;Unknown_Family;Candidatus_Saccharimonas;uncultured_bacterium
denovo450	DQ815646.1.1333	96.84	348	11	0	3	350	517	170	3e-141	506	350	99	Bacteria;Candidate_division_TM7;Unknown_Class;Unknown_Order;Unknown_Family;Candidatus_Saccharimonas;uncultured_bacterium
denovo450	DQ777900.1.1512	96.84	348	11	0	3	350	537	190	3e-141	506	350	99	Bacteria;Candidate_division_TM7;Unknown_Class;Unknown_Order;Unknown_Family;Candidatus_Saccharimonas;uncultured_bacterium
denovo450	FJ832630.1.1331	97.13	348	8	2	3	350	453	108	3e-141	505	350	99	Bacteria;Candidate_division_TM7;Unknown_Class;Unknown_Order;Unknown_Family;Candidatus_Saccharimonas;uncultured_bacterium
denovo450	JQ478367.1.1400	96.84	348	9	2	3	350	534	189	4e-140	502	350	99	Bacteria;Candidate_division_TM7;Unknown_Class;Unknown_Order;Unknown_Family;Candidatus_Saccharimonas;uncultured_bacterium
denovo450	JQ478185.1.1400	96.84	348	9	2	3	350	534	189	4e-140	502	350	99	Bacteria;Candidate_division_TM7;Unknown_Class;Unknown_Order;Unknown_Family;Candidatus_Saccharimonas;uncultured_bacterium
denovo450	JQ474233.1.1400	96.84	348	9	2	3	350	534	189	4e-140	502	350	99	Bacteria;Candidate_division_TM7;Unknown_Class;Unknown_Order;Unknown_Family;Candidatus_Saccharimonas;uncultured_bacterium
denovo450	JQ470106.1.1400	96.84	348	9	2	3	350	534	189	4e-140	502	350	99	Bacteria;Candidate_division_TM7;Unknown_Class;Unknown_Order;Unknown_Family;Candidatus_Saccharimonas;uncultured_bacterium
denovo450	EU463432.1.1268	96.84	348	9	2	3	350	401	56	4e-140	502	350	99	Bacteria;Candidate_division_TM7;Unknown_Class;Unknown_Order;Unknown_Family;Candidatus_Saccharimonas;uncultured_bacterium
denovo450	FJ881174.1.1488	96.26	348	13	0	3	350	536	189	3e-139	499	350	99	Bacteria;Candidate_division_TM7;Unknown_Class;Unknown_Order;Unknown_Family;Candidatus_Saccharimonas;uncultured_bacterium
denovo450	FJ879783.1.1488	96.26	348	13	0	3	350	536	189	3e-139	499	350	99	Bacteria;Candidate_division_TM7;Unknown_Class;Unknown_Order;Unknown_Family;Candidatus_Saccharimonas;uncultured_bacterium
denovo450	JX198609.1.1495	96.26	348	13	0	3	350	534	187	3e-139	499	350	99	Bacteria;Candidate_division_TM7;Unknown_Class;Unknown_Order;Unknown_Family;Candidatus_Saccharimonas;uncultured_bacterium
denovo450	AY991856.1.1348	96.26	348	13	0	3	350	518	171	3e-139	499	350	99	Bacteria;Candidate_division_TM7;Unknown_Class;Unknown_Order;Unknown_Family;Candidatus_Saccharimonas;uncultured_bacterium
denovo450	AY990110.1.1288	96.26	348	13	0	3	350	481	134	3e-139	499	350	99	Bacteria;Candidate_division_TM7;Unknown_Class;Unknown_Order;Unknown_Family;Candidatus_Saccharimonas;uncultured_bacterium
denovo450	AY990056.1.1291	96.26	348	13	0	3	350	483	136	3e-139	499	350	99	Bacteria;Candidate_division_TM7;Unknown_Class;Unknown_Order;Unknown_Family;Candidatus_Saccharimonas;uncultured_bacterium
denovo450	EU463582.1.1403	96.55	348	10	2	3	350	536	191	4e-139	498	350	99	Bacteria;Candidate_division_TM7;Unknown_Class;Unknown_Order;Unknown_Family;Candidatus_Saccharimonas;uncultured_bacterium
denovo468	JN713548.1.1479	99.71	348	1	0	3	350	501	154	7e-152	541	350	99	Bacteria;Actinobacteria;Nitriliruptoria;Euzebyales;Euzebyaceae;Euzebya;Actinobacteria_bacterium_canine_oral_taxon_376
denovo468	JF167860.1.1339	99.71	348	1	0	3	350	482	135	7e-152	541	350	99	Bacteria;Actinobacteria;Nitriliruptoria;Euzebyales;Euzebyaceae;Euzebya;uncultured_bacterium
denovo468	HM340995.1.1339	99.43	348	2	0	3	350	482	135	8e-151	537	350	99	Bacteria;Actinobacteria;Nitriliruptoria;Euzebyales;Euzebyaceae;Euzebya;uncultured_bacterium
denovo468	HM335253.1.1339	99.43	348	2	0	3	350	482	135	8e-151	537	350	99	Bacteria;Actinobacteria;Nitriliruptoria;Euzebyales;Euzebyaceae;Euzebya;uncultured_bacterium
denovo468	JF108085.1.1338	97.41	348	8	1	3	350	481	135	8e-143	511	350	99	Bacteria;Actinobacteria;Nitriliruptoria;Euzebyales;Euzebyaceae;Euzebya;uncultured_bacterium
denovo468	KF030199.1.1472	97.41	348	8	1	3	350	500	154	8e-143	511	350	99	Bacteria;Actinobacteria;Nitriliruptoria;Euzebyales;Euzebyaceae;Euzebya;Actinobacteria_bacterium_canine_oral_taxon_406
denovo468	HM312659.1.1338	96.84	348	10	1	3	350	481	135	1e-140	504	350	99	Bacteria;Actinobacteria;Nitriliruptoria;Euzebyales;Euzebyaceae;Euzebya;uncultured_bacterium
denovo468	117TE101.1.1515	96.02	352	6	4	3	350	501	154	1e-137	494	350	99	Bacteria;Actinobacteria;Nitriliruptoria;Euzebyales;Euzebyaceae;uncultured;Actinobacteria_[G]_bacterium_clone_TE101_feline_oral_taxon_117
denovo468	KF030206.1.1473	95.16	351	10	5	3	350	500	154	2e-133	480	350	99	Bacteria;Actinobacteria;Nitriliruptoria;Euzebyales;Euzebyaceae;Euzebya;Actinobacteria_bacterium_canine_oral_taxon_406
denovo468	HM332658.1.1338	94.89	352	9	5	3	350	481	135	7e-133	478	350	99	Bacteria;Actinobacteria;Nitriliruptoria;Euzebyales;Euzebyaceae;Euzebya;uncultured_bacterium
denovo468	HM241037.1.1336	88.79	348	37	2	3	350	476	131	1e-110	404	350	99	Bacteria;Actinobacteria;Nitriliruptoria;Euzebyales;Euzebyaceae;Euzebya;uncultured_bacterium
denovo468	JX007978.1.1413	88.86	350	33	6	3	350	443	98	3e-109	399	350	99	Bacteria;Actinobacteria;Actinobacteria;Micromonosporales;Micromonosporaceae;Salinispora;Salinispora_pacifica
denovo468	JF699285.1.1350	88.86	350	33	6	3	350	427	82	3e-109	399	350	99	Bacteria;Actinobacteria;Actinobacteria;Micromonosporales;Micromonosporaceae;Salinispora;Salinispora_sp._MV0136
denovo468	HM240959.1.1337	88.25	349	38	3	3	350	477	131	2e-108	396	350	99	Bacteria;Actinobacteria;Nitriliruptoria;Euzebyales;Euzebyaceae;Euzebya;uncultured_bacterium
denovo468	DQ092624.1.1479	88.57	350	34	6	3	350	496	151	4e-108	395	350	99	Bacteria;Actinobacteria;Actinobacteria;Micromonosporales;Micromonosporaceae;Salinispora;Salinispora_sp._CNS143
denovo468	AQZG01000013.352758.354253	88.57	350	34	6	3	350	496	151	4e-108	395	350	99	Bacteria;Actinobacteria;Actinobacteria;Micromonosporales;Micromonosporaceae;Salinispora;Salinispora_pacifica_DSM_45544
denovo468	AQZG01000019.640665.642160	88.57	350	34	6	3	350	496	151	4e-108	395	350	99	Bacteria;Actinobacteria;Actinobacteria;Micromonosporales;Micromonosporaceae;Salinispora;Salinispora_pacifica_DSM_45544
denovo468	AQZG01000007.661552.663047	88.57	350	34	6	3	350	496	151	4e-108	395	350	99	Bacteria;Actinobacteria;Actinobacteria;Micromonosporales;Micromonosporaceae;Salinispora;Salinispora_pacifica_DSM_45544
denovo468	AQZB01000001.4108734.4110229	88.57	350	34	6	3	350	496	151	4e-108	395	350	99	Bacteria;Actinobacteria;Actinobacteria;Micromonosporales;Micromonosporaceae;Salinispora;Salinispora_pacifica_DSM_45543
denovo468	AQZB01000001.2086203.2087698	88.57	350	34	6	3	350	496	151	4e-108	395	350	99	Bacteria;Actinobacteria;Actinobacteria;Micromonosporales;Micromonosporaceae;Salinispora;Salinispora_pacifica_DSM_45543
denovo473	JN713306.1.1490	100	350	0	0	1	350	485	136	7e-154	547	350	100	Bacteria;Firmicutes;Clostridia;Clostridiales;Family_XI;Helcococcus;Helcococcus_sp._canine_oral_taxon_140
denovo473	GM884486.1.1478	100	350	0	0	1	350	485	136	7e-154	547	350	100	Bacteria;Firmicutes;Clostridia;Clostridiales;Family_XI;Helcococcus;Helcococcus
denovo473	023TE133.1.1491	92.02	351	27	1	1	350	486	136	3e-124	449	350	100	Bacteria;Firmicutes;Clostridia;Clostridiales;Family_XI;Helcococcus;Helcococcus_sp._clone_TE133_feline_oral_taxon_023
denovo473	023TE091.1.1491	92.02	351	27	1	1	350	486	136	3e-124	449	350	100	Bacteria;Firmicutes;Clostridia;Clostridiales;Family_XI;Helcococcus;Helcococcus_sp._clone_TE091_feline_oral_taxon_023
denovo473	023TL104.1.1491	91.74	351	28	1	1	350	486	136	4e-123	445	350	100	Bacteria;Firmicutes;Clostridia;Clostridiales;Family_XI;Helcococcus;Helcococcus_sp._clone_TL104_feline_oral_taxon_023
denovo473	KC894563.1.1441	91.78	353	25	3	1	350	517	166	7e-123	445	350	100	Bacteria;Firmicutes;Clostridia;Clostridiales;Family_XI;Helcococcus;uncultured_bacterium
denovo473	JN713234.1.1491	91.45	351	29	1	1	350	486	136	4e-122	442	350	100	Bacteria;Firmicutes;Clostridia;Clostridiales;Family_XI;Helcococcus;Helcococcus_sp._canine_oral_taxon_069
denovo473	GQ014659.1.1348	90.29	350	34	0	1	350	494	145	6e-118	428	350	100	Bacteria;Firmicutes;Clostridia;Clostridiales;Family_XI;Murdochiella;uncultured_bacterium
denovo473	AM420100.1.1215	90.03	351	34	1	1	350	516	166	8e-117	424	350	100	Bacteria;Firmicutes;Clostridia;Clostridiales;Family_XI;Murdochiella;uncultured_Peptostreptococcaceae_bacterium
denovo473	FJ959814.1.1385	90.96	343	29	2	1	342	410	69	1e-116	424	350	98	Bacteria;Firmicutes;Clostridia;Clostridiales;Family_XI;Helcococcus;uncultured_bacterium
denovo473	HM335342.1.1346	89.71	350	36	0	1	350	492	143	7e-116	421	350	100	Bacteria;Firmicutes;Clostridia;Clostridiales;Family_XI;Murdochiella;uncultured_bacterium
denovo473	JF234960.1.1346	89.71	350	36	0	1	350	492	143	7e-116	421	350	100	Bacteria;Firmicutes;Clostridia;Clostridiales;Family_XI;Murdochiella;uncultured_bacterium
denovo473	JF234912.1.1346	89.71	350	36	0	1	350	492	143	7e-116	421	350	100	Bacteria;Firmicutes;Clostridia;Clostridiales;Family_XI;Murdochiella;uncultured_bacterium
denovo473	JF234848.1.1346	89.71	350	36	0	1	350	492	143	7e-116	421	350	100	Bacteria;Firmicutes;Clostridia;Clostridiales;Family_XI;Murdochiella;uncultured_bacterium
denovo473	JF234884.1.1346	89.71	350	36	0	1	350	492	143	7e-116	421	350	100	Bacteria;Firmicutes;Clostridia;Clostridiales;Family_XI;Murdochiella;uncultured_bacterium
denovo473	HM317239.1.1346	89.71	350	36	0	1	350	492	143	7e-116	421	350	100	Bacteria;Firmicutes;Clostridia;Clostridiales;Family_XI;Murdochiella;uncultured_bacterium
denovo473	HM317331.1.1346	89.71	350	36	0	1	350	492	143	7e-116	421	350	100	Bacteria;Firmicutes;Clostridia;Clostridiales;Family_XI;Murdochiella;uncultured_bacterium
denovo473	HM317282.1.1346	89.71	350	36	0	1	350	492	143	7e-116	421	350	100	Bacteria;Firmicutes;Clostridia;Clostridiales;Family_XI;Murdochiella;uncultured_bacterium
denovo473	HM317238.1.1346	89.71	350	36	0	1	350	492	143	7e-116	421	350	100	Bacteria;Firmicutes;Clostridia;Clostridiales;Family_XI;Murdochiella;uncultured_bacterium
denovo473	HM317149.1.1346	89.71	350	36	0	1	350	492	143	7e-116	421	350	100	Bacteria;Firmicutes;Clostridia;Clostridiales;Family_XI;Murdochiella;uncultured_bacterium
denovo516	071TE060.1.1523	100	350	0	0	1	350	518	169	7e-154	547	350	100	Bacteria;Firmicutes;Clostridia;Clostridiales;Family_XII;Fusibacter;Peptostreptococcaceae_XI_[G-4]_bacterium_clone_TE060_feline_oral_taxon_071
denovo516	JN713230.1.1523	99.71	350	1	0	1	350	518	169	8e-153	544	350	100	Bacteria;Firmicutes;Clostridia;Clostridiales;Family_XII;Fusibacter;Peptostreptococcaceae_bacterium_canine_oral_taxon_065
denovo516	JN713183.1.1524	97.14	350	10	0	1	350	518	169	3e-143	512	350	100	Bacteria;Firmicutes;Clostridia;Clostridiales;Family_XII;Fusibacter;Peptostreptococcaceae_bacterium_canine_oral_taxon_021
denovo516	069TE034.1.1524	96.58	351	11	1	1	350	519	169	4e-141	505	350	100	Bacteria;Firmicutes;Clostridia;Clostridiales;Family_XII;Fusibacter;Peptostreptococcaceae_XI_[G-4]_bacterium_clone_TE034_feline_oral_taxon_069
denovo516	069TE132.1.1524	96.3	351	12	1	1	350	519	169	5e-140	501	350	100	Bacteria;Firmicutes;Clostridia;Clostridiales;Family_XII;Fusibacter;Peptostreptococcaceae_XI_[G-4]_bacterium_clone_TE132_feline_oral_taxon_069
denovo516	JQ216572.1.1351	95.71	350	15	0	1	350	497	148	5e-138	495	350	100	Bacteria;Firmicutes;Clostridia;Clostridiales;Family_XII;Fusibacter;uncultured_bacterium
denovo516	JQ216296.1.1355	95.71	350	15	0	1	350	497	148	5e-138	495	350	100	Bacteria;Firmicutes;Clostridia;Clostridiales;Family_XII;Fusibacter;uncultured_bacterium
denovo516	JQ210691.1.1351	95.71	350	15	0	1	350	497	148	5e-138	495	350	100	Bacteria;Firmicutes;Clostridia;Clostridiales;Family_XII;Fusibacter;uncultured_bacterium
denovo516	JQ210801.1.1351	95.71	350	15	0	1	350	497	148	5e-138	495	350	100	Bacteria;Firmicutes;Clostridia;Clostridiales;Family_XII;Fusibacter;uncultured_bacterium
denovo516	JQ210580.1.1351	95.71	350	15	0	1	350	497	148	5e-138	495	350	100	Bacteria;Firmicutes;Clostridia;Clostridiales;Family_XII;Fusibacter;uncultured_bacterium
denovo516	JQ210820.1.1351	95.71	350	15	0	1	350	497	148	5e-138	495	350	100	Bacteria;Firmicutes;Clostridia;Clostridiales;Family_XII;Fusibacter;uncultured_bacterium
denovo516	JQ209820.1.1352	95.71	350	15	0	1	350	497	148	5e-138	495	350	100	Bacteria;Firmicutes;Clostridia;Clostridiales;Family_XII;Fusibacter;uncultured_bacterium
denovo516	JQ209970.1.1351	95.71	350	15	0	1	350	497	148	5e-138	495	350	100	Bacteria;Firmicutes;Clostridia;Clostridiales;Family_XII;Fusibacter;uncultured_bacterium
denovo516	JQ208788.1.1351	95.71	350	15	0	1	350	497	148	5e-138	495	350	100	Bacteria;Firmicutes;Clostridia;Clostridiales;Family_XII;Fusibacter;uncultured_bacterium
denovo516	JQ216983.1.1351	95.43	350	16	0	1	350	497	148	6e-137	491	350	100	Bacteria;Firmicutes;Clostridia;Clostridiales;Family_XII;Fusibacter;uncultured_bacterium
denovo516	JQ216250.1.1351	95.43	350	16	0	1	350	497	148	6e-137	491	350	100	Bacteria;Firmicutes;Clostridia;Clostridiales;Family_XII;Fusibacter;uncultured_bacterium
denovo516	JQ215213.1.1351	95.43	350	16	0	1	350	497	148	6e-137	491	350	100	Bacteria;Firmicutes;Clostridia;Clostridiales;Family_XII;Fusibacter;uncultured_bacterium
denovo516	JQ215013.1.1351	95.43	350	16	0	1	350	497	148	6e-137	491	350	100	Bacteria;Firmicutes;Clostridia;Clostridiales;Family_XII;Fusibacter;uncultured_bacterium
denovo516	JQ211869.1.1351	95.43	350	16	0	1	350	497	148	6e-137	491	350	100	Bacteria;Firmicutes;Clostridia;Clostridiales;Family_XII;Fusibacter;uncultured_bacterium
denovo516	JQ210516.1.1351	95.43	350	16	0	1	350	497	148	6e-137	491	350	100	Bacteria;Firmicutes;Clostridia;Clostridiales;Family_XII;Fusibacter;uncultured_bacterium
denovo574	044TM005.1.1519	100	350	0	0	1	350	515	166	7e-154	547	350	100	Bacteria;Firmicutes;Clostridia;Clostridiales;Peptostreptococcaceae;Filifactor;Filifactor_villosus_clone_TM005_feline_oral_taxon_044
denovo574	044TF096.1.1519	100	350	0	0	1	350	515	166	7e-154	547	350	100	Bacteria;Firmicutes;Clostridia;Clostridiales;Peptostreptococcaceae;Filifactor;Filifactor_villosus_clone_TF096_feline_oral_taxon_044
denovo574	JN713195.1.1519	100	350	0	0	1	350	515	166	7e-154	547	350	100	Bacteria;Firmicutes;Clostridia;Clostridiales;Peptostreptococcaceae;Filifactor;Filifactor_villosus
denovo574	HM327582.1.1348	100	350	0	0	1	350	496	147	7e-154	547	350	100	Bacteria;Firmicutes;Clostridia;Clostridiales;Peptostreptococcaceae;Filifactor;uncultured_bacterium
denovo574	AF537211.1.1450	100	350	0	0	1	350	496	147	7e-154	547	350	100	Bacteria;Firmicutes;Clostridia;Clostridiales;Peptostreptococcaceae;Filifactor;Filifactor_villosus
denovo574	GM884227.1.1507	100	350	0	0	1	350	515	166	7e-154	547	350	100	Bacteria;Firmicutes;Clostridia;Clostridiales;Peptostreptococcaceae;Filifactor;Filifactor_villosus
denovo574	GM884499.1.1507	100	350	0	0	1	350	515	166	7e-154	547	350	100	Bacteria;Firmicutes;Clostridia;Clostridiales;Peptostreptococcaceae;Filifactor;Filifactor_villosus
denovo574	044TE129.1.1519	99.71	350	1	0	1	350	515	166	8e-153	544	350	100	Bacteria;Firmicutes;Clostridia;Clostridiales;Peptostreptococcaceae;Filifactor;Filifactor_villosus_clone_TE129_feline_oral_taxon_044
denovo574	JF240198.1.1349	99.71	350	1	0	1	350	496	147	8e-153	544	350	100	Bacteria;Firmicutes;Clostridia;Clostridiales;Peptostreptococcaceae;Filifactor;uncultured_bacterium
denovo574	HM316004.1.1349	99.71	350	1	0	1	350	496	147	8e-153	544	350	100	Bacteria;Firmicutes;Clostridia;Clostridiales;Peptostreptococcaceae;Filifactor;uncultured_bacterium
denovo574	JQ205044.1.1349	98.57	350	5	0	1	350	496	147	1e-148	530	350	100	Bacteria;Firmicutes;Clostridia;Clostridiales;Peptostreptococcaceae;Filifactor;uncultured_bacterium
denovo574	128TL152.1.1544	96.29	350	13	0	1	350	541	192	4e-140	502	350	100	Bacteria;Firmicutes;Clostridia;Clostridiales;Peptostreptococcaceae;Filifactor;Filifactor_sp._clone_TL152_feline_oral_taxon_128
denovo574	047TE071.1.1519	96.29	350	13	0	1	350	515	166	4e-140	502	350	100	Bacteria;Firmicutes;Clostridia;Clostridiales;Peptostreptococcaceae;Filifactor;Filifactor_sp._clone_TE071_feline_oral_taxon_047
denovo574	047TE029.1.1519	96.29	350	13	0	1	350	515	166	4e-140	502	350	100	Bacteria;Firmicutes;Clostridia;Clostridiales;Peptostreptococcaceae;Filifactor;Filifactor_sp._clone_TE029_feline_oral_taxon_047
denovo574	JN713330.1.1545	96.29	350	13	0	1	350	541	192	4e-140	502	350	100	Bacteria;Firmicutes;Clostridia;Clostridiales;Peptostreptococcaceae;Filifactor;Filifactor_sp._canine_oral_taxon_164
denovo574	JN713229.1.1487	96.29	350	13	0	1	350	515	166	4e-140	502	350	100	Bacteria;Firmicutes;Clostridia;Clostridiales;Peptostreptococcaceae;Filifactor;Filifactor_sp._canine_oral_taxon_064
denovo574	JN713228.1.1519	96.29	350	13	0	1	350	515	166	4e-140	502	350	100	Bacteria;Firmicutes;Clostridia;Clostridiales;Peptostreptococcaceae;Filifactor;Filifactor_sp._canine_oral_taxon_064
denovo574	046TE165.1.1520	96.81	345	9	2	1	344	515	172	1e-138	497	350	98	Bacteria;Firmicutes;Clostridia;Clostridiales;Peptostreptococcaceae;Filifactor;Filifactor_sp._clone_TE165_feline_oral_taxon_046
denovo574	129TL101.1.1545	95.71	350	15	0	1	350	541	192	5e-138	495	350	100	Bacteria;Firmicutes;Clostridia;Clostridiales;Peptostreptococcaceae;Filifactor;Filifactor_sp._clone_TL101_feline_oral_taxon_129
denovo574	049TE001.1.1546	96.52	345	10	2	1	344	541	198	1e-137	494	350	98	Bacteria;Firmicutes;Clostridia;Clostridiales;Peptostreptococcaceae;Filifactor;Filifactor_sp._clone_TE001_feline_oral_taxon_049
denovo583	JN713240.1.1518	100	350	0	0	1	350	514	165	7e-154	547	350	100	Bacteria;Firmicutes;Clostridia;Clostridiales;Family_XI;uncultured;Peptostreptococcaceae_bacterium_canine_oral_taxon_077
denovo583	AM420065.1.1491	100	350	0	0	1	350	515	166	7e-154	547	350	100	Bacteria;Firmicutes;Clostridia;Clostridiales;Family_XI;uncultured;uncultured_Peptostreptococcaceae_bacterium
denovo583	027TE028.1.1519	99.71	350	1	0	1	350	514	165	8e-153	544	350	100	Bacteria;Firmicutes;Clostridia;Clostridiales;Family_XI;uncultured;Peptostreptococcaceae_XIII_[G-2]_bacterium_clone_TE028_feline_oral_taxon_027
denovo583	HE681231.1.1521	99.71	350	1	0	1	350	515	166	8e-153	544	350	100	Bacteria;Actinobacteria;Actinobacteria;Corynebacteriales;Corynebacteriaceae;Corynebacterium;uncultured_bacterium
denovo583	AF287766.1.1519	99.71	350	1	0	1	350	513	164	8e-153	544	350	100	Bacteria;Firmicutes;Clostridia;Clostridiales;Family_XI;uncultured;Eubacterium_sp._oral_clone_DA014
denovo583	HE681284.1.1515	99.43	350	2	0	1	350	515	166	1e-151	540	350	100	Bacteria;Firmicutes;Clostridia;Clostridiales;Family_XI;uncultured;uncultured_bacterium
denovo583	HE681302.1.1504	99.14	350	3	0	1	350	515	166	1e-150	537	350	100	Bacteria;Firmicutes;Clostridia;Clostridiales;Family_XI;uncultured;uncultured_bacterium
denovo583	AWVB01000146.98.1613	99.14	350	3	0	1	350	515	166	1e-150	537	350	100	Bacteria;Firmicutes;Clostridia;Clostridiales;Family_XI;uncultured;Peptostreptococcaceae_bacterium_oral_taxon_113_str._W5053
denovo583	AB175072.1.1489	99.14	350	3	0	1	350	515	166	1e-150	537	350	100	Bacteria;Firmicutes;Clostridia;Clostridiales;Family_XI;uncultured;Peptostreptococcus_sp._oral_clone_AP24
denovo583	HM318421.1.1347	92	350	27	1	1	350	496	148	1e-123	447	350	100	Bacteria;Firmicutes;Clostridia;Clostridiales;Family_XI;uncultured;uncultured_bacterium
denovo583	HM317304.1.1347	92	350	27	1	1	350	496	148	1e-123	447	350	100	Bacteria;Firmicutes;Clostridia;Clostridiales;Family_XI;uncultured;uncultured_bacterium
denovo583	HM317157.1.1347	92	350	27	1	1	350	496	148	1e-123	447	350	100	Bacteria;Firmicutes;Clostridia;Clostridiales;Family_XI;uncultured;uncultured_bacterium
denovo583	HM325119.1.1347	92.33	352	22	5	1	350	496	148	2e-123	446	350	100	Bacteria;Firmicutes;Clostridia;Clostridiales;Family_XI;uncultured;uncultured_bacterium
denovo583	KC001225.1.1356	91.71	350	28	1	1	350	515	167	1e-122	444	350	100	Bacteria;Firmicutes;Clostridia;Clostridiales;Family_XI;uncultured;unidentified_marine_bacterioplankton
denovo583	JF240430.1.1347	91.71	350	28	1	1	350	496	148	1e-122	444	350	100	Bacteria;Firmicutes;Clostridia;Clostridiales;Family_XI;uncultured;uncultured_bacterium
denovo583	HM330624.1.1347	91.71	350	28	1	1	350	496	148	1e-122	444	350	100	Bacteria;Firmicutes;Clostridia;Clostridiales;Family_XI;uncultured;uncultured_bacterium
denovo583	HM312361.1.1347	91.71	350	28	1	1	350	496	148	1e-122	444	350	100	Bacteria;Firmicutes;Clostridia;Clostridiales;Family_XI;uncultured;uncultured_bacterium
denovo583	HM312325.1.1347	91.71	350	28	1	1	350	496	148	1e-122	444	350	100	Bacteria;Firmicutes;Clostridia;Clostridiales;Family_XI;uncultured;uncultured_bacterium
denovo583	HM312305.1.1347	91.71	350	28	1	1	350	496	148	1e-122	444	350	100	Bacteria;Firmicutes;Clostridia;Clostridiales;Family_XI;uncultured;uncultured_bacterium
denovo583	HM271951.1.1347	91.71	350	28	1	1	350	496	148	1e-122	444	350	100	Bacteria;Firmicutes;Clostridia;Clostridiales;Family_XI;uncultured;uncultured_bacterium
denovo589	JN713166.1.1541	100	348	0	0	3	350	533	186	6e-153	544	350	99	Bacteria;Proteobacteria;Deltaproteobacteria;Desulfovibrionales;Desulfohalobiaceae;uncultured;Desulfovibrionales_bacterium_canine_oral_taxon_009
denovo589	JF148175.1.1371	100	348	0	0	3	350	514	167	6e-153	544	350	99	Bacteria;Proteobacteria;Deltaproteobacteria;Desulfovibrionales;Desulfohalobiaceae;uncultured;uncultured_bacterium
denovo589	JF147906.1.1371	100	348	0	0	3	350	514	167	6e-153	544	350	99	Bacteria;Proteobacteria;Deltaproteobacteria;Desulfovibrionales;Desulfohalobiaceae;uncultured;uncultured_bacterium
denovo589	094TE070.1.1541	99.43	348	2	0	3	350	533	186	8e-151	537	350	99	Bacteria;Proteobacteria;Deltaproteobacteria;Desulfovibrionales;Desulfohalobiaceae;uncultured;Desulfovibrionales_[G]_bacterium_clone_TE070_feline_oral_taxon_094
denovo589	094TE012.1.1541	98.85	348	4	0	3	350	533	186	1e-148	530	350	99	Bacteria;Proteobacteria;Deltaproteobacteria;Desulfovibrionales;Desulfohalobiaceae;uncultured;Desulfovibrionales_[G]_bacterium_clone_TE012_feline_oral_taxon_094
denovo589	JX010899.1.1464	97.41	348	9	0	3	350	514	167	2e-143	513	350	99	Bacteria;Proteobacteria;Deltaproteobacteria;Desulfovibrionales;Desulfohalobiaceae;uncultured;uncultured_proteobacterium
denovo589	JQ215235.1.1372	97.13	348	10	0	3	350	514	167	2e-142	509	350	99	Bacteria;Proteobacteria;Deltaproteobacteria;Desulfovibrionales;Desulfohalobiaceae;uncultured;uncultured_bacterium
denovo589	JQ214164.1.1371	97.13	348	10	0	3	350	514	167	2e-142	509	350	99	Bacteria;Proteobacteria;Deltaproteobacteria;Desulfovibrionales;Desulfohalobiaceae;uncultured;uncultured_bacterium
denovo589	JQ211033.1.1371	97.13	348	10	0	3	350	514	167	2e-142	509	350	99	Bacteria;Proteobacteria;Deltaproteobacteria;Desulfovibrionales;Desulfohalobiaceae;uncultured;uncultured_bacterium
denovo589	KC260941.1.1372	97.13	349	9	1	3	350	515	167	3e-142	509	350	99	Bacteria;Proteobacteria;Deltaproteobacteria;Desulfovibrionales;Desulfohalobiaceae;uncultured;uncultured_bacterium
denovo589	KC260920.1.1372	97.13	349	9	1	3	350	515	167	3e-142	509	350	99	Bacteria;Proteobacteria;Deltaproteobacteria;Desulfovibrionales;Desulfohalobiaceae;uncultured;uncultured_bacterium
denovo589	JQ211089.1.1372	96.84	348	11	0	3	350	514	167	3e-141	506	350	99	Bacteria;Proteobacteria;Deltaproteobacteria;Desulfovibrionales;Desulfohalobiaceae;uncultured;uncultured_bacterium
denovo589	JQ211376.1.1372	96.84	348	11	0	3	350	514	167	3e-141	506	350	99	Bacteria;Proteobacteria;Deltaproteobacteria;Desulfovibrionales;Desulfohalobiaceae;uncultured;uncultured_bacterium
denovo589	JQ211086.1.1372	96.84	348	11	0	3	350	514	167	3e-141	506	350	99	Bacteria;Proteobacteria;Deltaproteobacteria;Desulfovibrionales;Desulfohalobiaceae;uncultured;uncultured_bacterium
denovo589	JQ211237.1.1381	96.55	348	12	0	3	350	522	175	3e-140	502	350	99	Bacteria;Proteobacteria;Deltaproteobacteria;Desulfovibrionales;Desulfohalobiaceae;uncultured;uncultured_bacterium
denovo589	JQ216308.1.1372	96.56	349	11	1	3	350	515	167	4e-140	502	350	99	Bacteria;Proteobacteria;Deltaproteobacteria;Desulfovibrionales;Desulfohalobiaceae;uncultured;uncultured_bacterium
denovo589	JQ215796.1.1372	96.56	349	11	1	3	350	515	167	4e-140	502	350	99	Bacteria;Proteobacteria;Deltaproteobacteria;Desulfovibrionales;Desulfohalobiaceae;uncultured;uncultured_bacterium
denovo589	JQ215740.1.1372	96.56	349	11	1	3	350	515	167	4e-140	502	350	99	Bacteria;Proteobacteria;Deltaproteobacteria;Desulfovibrionales;Desulfohalobiaceae;uncultured;uncultured_bacterium
denovo589	JQ215091.1.1372	96.56	349	11	1	3	350	515	167	4e-140	502	350	99	Bacteria;Proteobacteria;Deltaproteobacteria;Desulfovibrionales;Desulfohalobiaceae;uncultured;uncultured_bacterium
denovo589	JQ214913.1.1372	96.56	349	11	1	3	350	515	167	4e-140	502	350	99	Bacteria;Proteobacteria;Deltaproteobacteria;Desulfovibrionales;Desulfohalobiaceae;uncultured;uncultured_bacterium
denovo607	100TF166.1.1502	100	350	0	0	1	350	497	148	7e-154	547	350	100	Bacteria;Proteobacteria;Epsilonproteobacteria;Campylobacterales;Campylobacteraceae;Campylobacter;Campylobacter_sp._clone_TF166_feline_oral_taxon_100
denovo607	JN713170.1.1506	100	350	0	0	1	350	501	152	7e-154	547	350	100	Bacteria;Proteobacteria;Epsilonproteobacteria;Campylobacterales;Campylobacteraceae;Campylobacter;Campylobacter_sp._canine_oral_taxon_011
denovo607	JN713168.1.1506	100	350	0	0	1	350	501	152	7e-154	547	350	100	Bacteria;Proteobacteria;Epsilonproteobacteria;Campylobacterales;Campylobacteraceae;Campylobacter;Campylobacter_sp._canine_oral_taxon_011
denovo607	JN713171.1.1502	100	350	0	0	1	350	497	148	7e-154	547	350	100	Bacteria;Proteobacteria;Epsilonproteobacteria;Campylobacterales;Campylobacteraceae;Campylobacter;Campylobacter_sp._canine_oral_taxon_011
denovo607	JN713169.1.1507	100	350	0	0	1	350	502	153	7e-154	547	350	100	Bacteria;Proteobacteria;Epsilonproteobacteria;Campylobacterales;Campylobacteraceae;Campylobacter;Campylobacter_sp._canine_oral_taxon_011
denovo607	HM277755.1.1338	100	350	0	0	1	350	478	129	7e-154	547	350	100	Bacteria;Proteobacteria;Epsilonproteobacteria;Campylobacterales;Campylobacteraceae;Campylobacter;uncultured_bacterium
denovo607	HM272664.1.1342	100	350	0	0	1	350	482	133	7e-154	547	350	100	Bacteria;Proteobacteria;Epsilonproteobacteria;Campylobacterales;Campylobacteraceae;Campylobacter;uncultured_bacterium
denovo607	100TM004.1.1502	99.71	350	1	0	1	350	497	148	8e-153	544	350	100	Bacteria;Proteobacteria;Epsilonproteobacteria;Campylobacterales;Campylobacteraceae;Campylobacter;Campylobacter_sp._clone_TM004_feline_oral_taxon_100
denovo607	HQ890329.1.1356	99.71	350	1	0	1	350	450	101	8e-153	544	350	100	Bacteria;Proteobacteria;Epsilonproteobacteria;Campylobacterales;Campylobacteraceae;Campylobacter;Campylobacter_rectus
denovo607	JN713450.1.1468	98.86	350	4	0	1	350	497	148	1e-149	533	350	100	Bacteria;Proteobacteria;Epsilonproteobacteria;Campylobacterales;Campylobacteraceae;Campylobacter;Campylobacter_sp._canine_oral_taxon_283
denovo607	DQ174169.1.1339	98.57	350	5	0	1	350	478	129	1e-148	530	350	100	Bacteria;Proteobacteria;Epsilonproteobacteria;Campylobacterales;Campylobacteraceae;Campylobacter;Campylobacter_rectus
denovo607	JQ476932.1.1384	98.57	350	5	0	1	350	498	149	1e-148	530	350	100	Bacteria;Proteobacteria;Epsilonproteobacteria;Campylobacterales;Campylobacteraceae;Campylobacter;uncultured_bacterium
denovo607	JQ475315.1.1371	98.57	350	5	0	1	350	494	145	1e-148	530	350	100	Bacteria;Proteobacteria;Epsilonproteobacteria;Campylobacterales;Campylobacteraceae;Campylobacter;uncultured_bacterium
denovo607	JQ468301.1.1376	98.57	350	5	0	1	350	497	148	1e-148	530	350	100	Bacteria;Proteobacteria;Epsilonproteobacteria;Campylobacterales;Campylobacteraceae;Campylobacter;uncultured_bacterium
denovo607	ACFU01000050.379.1869	98.57	350	5	0	1	350	498	149	1e-148	530	350	100	Bacteria;Proteobacteria;Epsilonproteobacteria;Campylobacterales;Campylobacteraceae;Campylobacter;Campylobacter_rectus_RM3267
denovo607	AB595133.1.1472	98.57	350	5	0	1	350	498	149	1e-148	530	350	100	Bacteria;Proteobacteria;Epsilonproteobacteria;Campylobacterales;Campylobacteraceae;Campylobacter;Campylobacter_rectus
denovo607	KF030232.1.1485	98.57	350	5	0	1	350	497	148	1e-148	530	350	100	Bacteria;Proteobacteria;Epsilonproteobacteria;Campylobacterales;Campylobacteraceae;Campylobacter;Campylobacter_rectus
denovo607	DQ174171.1.1339	98.29	350	6	0	1	350	478	129	2e-147	526	350	100	Bacteria;Proteobacteria;Epsilonproteobacteria;Campylobacterales;Campylobacteraceae;Campylobacter;Campylobacter_rectus
denovo607	JQ475327.1.1375	98.29	350	6	0	1	350	498	149	2e-147	526	350	100	Bacteria;Proteobacteria;Epsilonproteobacteria;Campylobacterales;Campylobacteraceae;Campylobacter;uncultured_bacterium
denovo607	JQ474249.1.1375	98.29	350	6	0	1	350	497	148	2e-147	526	350	100	Bacteria;Proteobacteria;Epsilonproteobacteria;Campylobacterales;Campylobacteraceae;Campylobacter;uncultured_bacterium
denovo623	HM333068.1.1350	99.71	347	1	0	1	347	496	150	2e-151	539	350	99	Bacteria;Bacteroidetes;Flavobacteriia;Flavobacteriales;Flavobacteriaceae;Capnocytophaga;uncultured_bacterium
denovo623	AB623212.1.1302	99.14	350	3	0	1	350	496	147	1e-150	537	350	100	Bacteria;Bacteroidetes;Flavobacteriia;Flavobacteriales;Flavobacteriaceae;Capnocytophaga;Capnocytophaga_sp._KC07084
denovo623	168TM023.1.1507	92.55	349	26	0	1	349	513	165	6e-126	455	350	99	Bacteria;Bacteroidetes;Flavobacteriia;Flavobacteriales;Flavobacteriaceae;Capnocytophaga;Capnocytophaga_sp._clone_TM023_feline_oral_taxon_168
denovo623	JN713462.1.1474	92.55	349	26	0	1	349	515	167	6e-126	455	350	99	Bacteria;Bacteroidetes;Flavobacteriia;Flavobacteriales;Flavobacteriaceae;Capnocytophaga;Capnocytophaga_sp._canine_oral_taxon_295
denovo623	JF240295.1.1348	92.55	349	26	0	1	349	496	148	6e-126	455	350	99	Bacteria;Bacteroidetes;Flavobacteriia;Flavobacteriales;Flavobacteriaceae;Capnocytophaga;uncultured_bacterium
denovo623	HM278059.1.1348	92.55	349	26	0	1	349	496	148	6e-126	455	350	99	Bacteria;Bacteroidetes;Flavobacteriia;Flavobacteriales;Flavobacteriaceae;Capnocytophaga;uncultured_bacterium
denovo623	HM277646.1.1348	92.55	349	26	0	1	349	496	148	6e-126	455	350	99	Bacteria;Bacteroidetes;Flavobacteriia;Flavobacteriales;Flavobacteriaceae;Capnocytophaga;uncultured_bacterium
denovo623	GQ358843.1.1463	92.55	349	26	0	1	349	504	156	6e-126	455	350	99	Bacteria;Bacteroidetes;Flavobacteriia;Flavobacteriales;Flavobacteriaceae;Capnocytophaga;uncultured_bacterium
denovo623	AB560871.1.1411	92.55	349	26	0	1	349	494	146	6e-126	455	350	99	Bacteria;Bacteroidetes;Flavobacteriia;Flavobacteriales;Flavobacteriaceae;Capnocytophaga;Capnocytophaga_canimorsus
denovo623	AY643078.1.1436	92.57	350	24	2	1	349	494	146	3e-125	452	350	99	Bacteria;Bacteroidetes;Flavobacteriia;Flavobacteriales;Flavobacteriaceae;Capnocytophaga;Capnocytophaga_canimorsus
denovo623	311UI030.1.1477	92.26	349	27	0	1	349	515	167	7e-125	451	350	99	Bacteria;Bacteroidetes;Flavobacteriia;Flavobacteriales;Flavobacteriaceae;Capnocytophaga;Capnocytophaga_sp._clone_UI030_feline_oral_taxon_311
denovo623	JN713532.1.1470	92.26	349	27	0	1	349	513	165	7e-125	451	350	99	Bacteria;Bacteroidetes;Flavobacteriia;Flavobacteriales;Flavobacteriaceae;Capnocytophaga;Capnocytophaga_canimorsus
denovo623	JF240708.1.1346	92.26	349	27	0	1	349	494	146	7e-125	451	350	99	Bacteria;Bacteroidetes;Flavobacteriia;Flavobacteriales;Flavobacteriaceae;Capnocytophaga;uncultured_bacterium
denovo623	HM333060.1.1346	92.26	349	27	0	1	349	494	146	7e-125	451	350	99	Bacteria;Bacteroidetes;Flavobacteriia;Flavobacteriales;Flavobacteriaceae;Capnocytophaga;uncultured_bacterium
denovo623	JF240603.1.1346	92.26	349	27	0	1	349	494	146	7e-125	451	350	99	Bacteria;Bacteroidetes;Flavobacteriia;Flavobacteriales;Flavobacteriaceae;Capnocytophaga;uncultured_bacterium
denovo623	JF223816.1.1346	92.26	349	27	0	1	349	494	146	7e-125	451	350	99	Bacteria;Bacteroidetes;Flavobacteriia;Flavobacteriales;Flavobacteriaceae;Capnocytophaga;uncultured_bacterium
denovo623	JF224000.1.1346	92.26	349	27	0	1	349	494	146	7e-125	451	350	99	Bacteria;Bacteroidetes;Flavobacteriia;Flavobacteriales;Flavobacteriaceae;Capnocytophaga;uncultured_bacterium
denovo623	HM272493.1.1346	92.26	349	27	0	1	349	494	146	7e-125	451	350	99	Bacteria;Bacteroidetes;Flavobacteriia;Flavobacteriales;Flavobacteriaceae;Capnocytophaga;uncultured_bacterium
denovo623	GQ110815.1.1348	92.26	349	27	0	1	349	496	148	7e-125	451	350	99	Bacteria;Bacteroidetes;Flavobacteriia;Flavobacteriales;Flavobacteriaceae;Capnocytophaga;uncultured_bacterium
denovo623	ARAI01000004.3377.4872	92.26	349	27	0	1	349	514	166	7e-125	451	350	99	Bacteria;Bacteroidetes;Flavobacteriia;Flavobacteriales;Flavobacteriaceae;Capnocytophaga;Capnocytophaga_cynodegmi_DSM_19736
denovo696	JF237099.1.1362	100	348	0	0	3	350	504	157	6e-153	544	350	99	Bacteria;Bacteroidetes;Bacteroidia;Bacteroidales;Porphyromonadaceae;Porphyromonas;uncultured_bacterium
denovo696	HM328548.1.1362	99.71	348	1	0	3	350	504	157	7e-152	541	350	99	Bacteria;Bacteroidetes;Bacteroidia;Bacteroidales;Porphyromonadaceae;Porphyromonas;uncultured_bacterium
denovo696	HM317797.1.1362	99.71	348	1	0	3	350	504	157	7e-152	541	350	99	Bacteria;Bacteroidetes;Bacteroidia;Bacteroidales;Porphyromonadaceae;Porphyromonas;uncultured_bacterium
denovo696	HM317543.1.1361	99.71	348	1	0	3	350	504	157	7e-152	541	350	99	Bacteria;Bacteroidetes;Bacteroidia;Bacteroidales;Porphyromonadaceae;Porphyromonas;uncultured_bacterium
denovo696	HM316424.1.1362	99.71	348	1	0	3	350	504	157	7e-152	541	350	99	Bacteria;Bacteroidetes;Bacteroidia;Bacteroidales;Porphyromonadaceae;Porphyromonas;uncultured_bacterium
denovo696	EU012327.1.1406	99.71	348	1	0	3	350	476	129	7e-152	541	350	99	Bacteria;Bacteroidetes;Bacteroidia;Bacteroidales;Porphyromonadaceae;Porphyromonas;Porphyromonas_sp._UQD_349
denovo696	EU012321.1.1473	99.71	348	1	0	3	350	510	163	7e-152	541	350	99	Bacteria;Bacteroidetes;Bacteroidia;Bacteroidales;Porphyromonadaceae;Porphyromonas;Porphyromonas_sp._UQD_348
denovo696	EU012311.1.1472	99.71	348	1	0	3	350	510	163	7e-152	541	350	99	Bacteria;Bacteroidetes;Bacteroidia;Bacteroidales;Porphyromonadaceae;Porphyromonas;Porphyromonas_sp._UQD_351
denovo696	HM336459.1.1362	99.43	348	2	0	3	350	504	157	8e-151	537	350	99	Bacteria;Bacteroidetes;Bacteroidia;Bacteroidales;Porphyromonadaceae;Porphyromonas;uncultured_bacterium
denovo696	HM336443.1.1362	99.43	348	2	0	3	350	504	157	8e-151	537	350	99	Bacteria;Bacteroidetes;Bacteroidia;Bacteroidales;Porphyromonadaceae;Porphyromonas;uncultured_bacterium
denovo696	HM336312.1.1362	99.43	348	2	0	3	350	504	157	8e-151	537	350	99	Bacteria;Bacteroidetes;Bacteroidia;Bacteroidales;Porphyromonadaceae;Porphyromonas;uncultured_bacterium
denovo696	HM336338.1.1362	99.43	348	2	0	3	350	504	157	8e-151	537	350	99	Bacteria;Bacteroidetes;Bacteroidia;Bacteroidales;Porphyromonadaceae;Porphyromonas;uncultured_bacterium
denovo696	HM336293.1.1362	99.43	348	2	0	3	350	504	157	8e-151	537	350	99	Bacteria;Bacteroidetes;Bacteroidia;Bacteroidales;Porphyromonadaceae;Porphyromonas;uncultured_bacterium
denovo696	HM336482.1.1362	99.43	348	2	0	3	350	504	157	8e-151	537	350	99	Bacteria;Bacteroidetes;Bacteroidia;Bacteroidales;Porphyromonadaceae;Porphyromonas;uncultured_bacterium
denovo696	HM333102.1.1362	99.43	348	2	0	3	350	504	157	8e-151	537	350	99	Bacteria;Bacteroidetes;Bacteroidia;Bacteroidales;Porphyromonadaceae;Porphyromonas;uncultured_bacterium
denovo696	HM333069.1.1362	99.43	348	2	0	3	350	504	157	8e-151	537	350	99	Bacteria;Bacteroidetes;Bacteroidia;Bacteroidales;Porphyromonadaceae;Porphyromonas;uncultured_bacterium
denovo696	JF240401.1.1362	99.43	348	2	0	3	350	504	157	8e-151	537	350	99	Bacteria;Bacteroidetes;Bacteroidia;Bacteroidales;Porphyromonadaceae;Porphyromonas;uncultured_bacterium
denovo696	HM333051.1.1362	99.43	348	2	0	3	350	504	157	8e-151	537	350	99	Bacteria;Bacteroidetes;Bacteroidia;Bacteroidales;Porphyromonadaceae;Porphyromonas;uncultured_bacterium
denovo696	JF240910.1.1362	99.43	348	2	0	3	350	504	157	8e-151	537	350	99	Bacteria;Bacteroidetes;Bacteroidia;Bacteroidales;Porphyromonadaceae;Porphyromonas;uncultured_bacterium
denovo696	JF240773.1.1362	99.43	348	2	0	3	350	504	157	8e-151	537	350	99	Bacteria;Bacteroidetes;Bacteroidia;Bacteroidales;Porphyromonadaceae;Porphyromonas;uncultured_bacterium
denovo703	025UI016.1.1482	100	348	0	0	3	350	512	165	6e-153	544	350	99	Bacteria;Firmicutes;Clostridia;Clostridiales;Family_XI;Tissierella;Tissierella_sp._clone_UI016_feline_oral_taxon_025
denovo703	JN713191.1.1515	99.71	348	1	0	3	350	512	165	7e-152	541	350	99	Bacteria;Firmicutes;Clostridia;Clostridiales;Family_XI;Finegoldia;Tissierella_sp._canine_oral_taxon_029
denovo703	JN713193.1.1498	99.71	348	1	0	3	350	512	165	7e-152	541	350	99	Bacteria;Firmicutes;Clostridia;Clostridiales;Family_XI;Finegoldia;Tissierella_sp._canine_oral_taxon_029
denovo703	JN713192.1.1515	99.43	348	2	0	3	350	512	165	8e-151	537	350	99	Bacteria;Firmicutes;Clostridia;Clostridiales;Family_XI;Finegoldia;Tissierella_sp._canine_oral_taxon_029
denovo703	025TE138.1.1515	99.14	348	3	0	3	350	512	165	9e-150	534	350	99	Bacteria;Firmicutes;Clostridia;Clostridiales;Family_XI;Tissierella;Tissierella_sp._clone_TE138_feline_oral_taxon_025
denovo703	AY134899.1.1500	99.14	348	3	0	3	350	512	165	9e-150	534	350	99	Bacteria;Firmicutes;Clostridia;Clostridiales;Family_XI;Finegoldia;Peptostreptococcus_sp._oral_clone_EX153
denovo703	025TF051.1.1515	98.85	348	4	0	3	350	512	165	1e-148	530	350	99	Bacteria;Firmicutes;Clostridia;Clostridiales;Family_XI;Tissierella;Tissierella_sp._clone_TF051_feline_oral_taxon_025
denovo703	HE681256.1.1513	98.85	348	4	0	3	350	513	166	1e-148	530	350	99	Bacteria;Firmicutes;Clostridia;Clostridiales;Family_XI;Finegoldia;uncultured_bacterium
denovo703	JX843645.1.1492	91.71	350	26	3	3	350	515	167	2e-121	440	350	99	Bacteria;Firmicutes;Clostridia;Clostridiales;Family_XI;uncultured;uncultured_bacterium
denovo703	JX843605.1.1492	91.71	350	26	3	3	350	515	167	2e-121	440	350	99	Bacteria;Firmicutes;Clostridia;Clostridiales;Family_XI;uncultured;uncultured_bacterium
denovo703	JX843671.1.1492	91.71	350	26	3	3	350	515	167	2e-121	440	350	99	Bacteria;Firmicutes;Clostridia;Clostridiales;Family_XI;uncultured;uncultured_bacterium
denovo703	JX843688.1.1492	91.71	350	26	3	3	350	515	167	2e-121	440	350	99	Bacteria;Firmicutes;Clostridia;Clostridiales;Family_XI;uncultured;uncultured_bacterium
denovo703	JX843664.1.1492	91.71	350	26	3	3	350	515	167	2e-121	440	350	99	Bacteria;Firmicutes;Clostridia;Clostridiales;Family_XI;uncultured;uncultured_bacterium
denovo703	JX843594.1.1492	91.71	350	26	3	3	350	515	167	2e-121	440	350	99	Bacteria;Firmicutes;Clostridia;Clostridiales;Family_XI;uncultured;uncultured_bacterium
denovo703	JX843590.1.1492	91.71	350	26	3	3	350	515	167	2e-121	440	350	99	Bacteria;Firmicutes;Clostridia;Clostridiales;Family_XI;uncultured;uncultured_bacterium
denovo703	JX843574.1.1492	91.71	350	26	3	3	350	515	167	2e-121	440	350	99	Bacteria;Firmicutes;Clostridia;Clostridiales;Family_XI;uncultured;uncultured_bacterium
denovo703	JX843648.1.1492	91.71	350	26	3	3	350	515	167	2e-121	440	350	99	Bacteria;Firmicutes;Clostridia;Clostridiales;Family_XI;uncultured;uncultured_bacterium
denovo703	JX843575.1.1491	91.71	350	26	3	3	350	515	167	2e-121	440	350	99	Bacteria;Firmicutes;Clostridia;Clostridiales;Family_XI;uncultured;uncultured_bacterium
denovo703	JX843674.1.1491	91.71	350	26	3	3	350	515	167	2e-121	440	350	99	Bacteria;Firmicutes;Clostridia;Clostridiales;Family_XI;uncultured;uncultured_bacterium
denovo703	AB818634.1.1389	91.74	351	23	4	3	350	451	104	2e-121	439	350	99	Bacteria;Firmicutes;Clostridia;Clostridiales;Family_XI;Anaerosphaera;uncultured_bacterium
denovo723	327-7082.1.1474	100	350	0	0	1	350	497	148	7e-154	547	350	100	Bacteria;Actinobacteria;Actinobacteria;Propionibacteriales;Propionibacteriaceae;Propionibacterium;Propionibacterium_sp._strain_7082_feline_oral_taxon_327
denovo723	327-512.1.1474	100	350	0	0	1	350	497	148	7e-154	547	350	100	Bacteria;Actinobacteria;Actinobacteria;Propionibacteriales;Propionibacteriaceae;Propionibacterium;Propionibacterium_sp._strain_512_feline_oral_taxon_327
denovo723	JN713463.1.1474	100	350	0	0	1	350	497	148	7e-154	547	350	100	Bacteria;Actinobacteria;Actinobacteria;Propionibacteriales;Propionibacteriaceae;uncultured;Propionibacterium_sp._canine_oral_taxon_296
denovo723	JN713536.1.1476	97.71	350	8	0	1	350	499	150	2e-145	519	350	100	Bacteria;Actinobacteria;Actinobacteria;Propionibacteriales;Propionibacteriaceae;uncultured;Propionibacterium_sp._canine_oral_taxon_365
denovo723	KF030225.1.1480	94.86	350	18	0	1	350	499	150	7e-135	484	350	100	Bacteria;Actinobacteria;Actinobacteria;Propionibacteriales;Propionibacteriaceae;uncultured;Propionibacterium_sp._canine_oral_taxon_432
denovo723	HM306356.1.1338	94.84	349	16	2	1	348	480	133	3e-133	479	350	99	Bacteria;Actinobacteria;Actinobacteria;Propionibacteriales;Propionibacteriaceae;Friedmanniella;uncultured_bacterium
denovo723	CU918461.1.1340	94.54	348	19	0	1	348	481	134	7e-133	478	350	99	Bacteria;Actinobacteria;Actinobacteria;Propionibacteriales;Propionibacteriaceae;Tessaracoccus;uncultured_bacterium
denovo723	HQ738451.1.1462	94.54	348	19	0	1	348	488	141	7e-133	478	350	99	Bacteria;Actinobacteria;Actinobacteria;Propionibacteriales;Propionibacteriaceae;Tessaracoccus;uncultured_bacterium
denovo723	AB377178.1.1463	94.54	348	19	0	1	348	489	142	7e-133	478	350	99	Bacteria;Actinobacteria;Actinobacteria;Propionibacteriales;Propionibacteriaceae;Tessaracoccus;Propionibacteriaceae_bacterium_WN033
denovo723	AB695799.1.1443	94.57	350	16	2	1	348	481	133	1e-132	477	350	99	Bacteria;Actinobacteria;Actinobacteria;Propionibacteriales;Propionibacteriaceae;Friedmanniella;uncultured_bacterium
denovo723	AB695806.1.1443	94.57	350	16	2	1	348	481	133	1e-132	477	350	99	Bacteria;Actinobacteria;Actinobacteria;Propionibacteriales;Propionibacteriaceae;Friedmanniella;uncultured_bacterium
denovo723	FJ675254.1.1372	94.22	346	20	0	1	346	497	152	7e-131	471	350	99	Bacteria;Actinobacteria;Actinobacteria;Propionibacteriales;Propionibacteriaceae;Luteococcus;uncultured_bacterium
denovo723	AB445454.1.1420	94.3	351	15	4	1	348	471	123	7e-131	471	350	99	Bacteria;Actinobacteria;Actinobacteria;Propionibacteriales;Propionibacteriaceae;Friedmanniella;Friedmanniella_lucida
denovo723	AY221602.1.1510	93.71	350	22	0	1	350	498	149	1e-130	470	350	100	Bacteria;Actinobacteria;Actinobacteria;Propionibacteriales;Propionibacteriaceae;uncultured;uncultured_soil_bacterium
denovo723	GU120568.1.1442	93.71	350	22	0	1	350	478	129	1e-130	470	350	100	Bacteria;Actinobacteria;Actinobacteria;Propionibacteriales;Propionibacteriaceae;uncultured;uncultured_actinobacterium
denovo723	AB369029.1.1334	93.71	350	22	0	1	350	463	114	1e-130	470	350	100	Bacteria;Actinobacteria;Actinobacteria;Propionibacteriales;Propionibacteriaceae;uncultured;uncultured_bacterium
denovo723	JF228362.1.1339	94	350	18	2	1	348	481	133	2e-130	470	350	99	Bacteria;Actinobacteria;Actinobacteria;Propionibacteriales;Propionibacteriaceae;Friedmanniella;uncultured_bacterium
denovo723	JF227058.1.1339	94	350	18	2	1	348	481	133	2e-130	470	350	99	Bacteria;Actinobacteria;Actinobacteria;Propionibacteriales;Propionibacteriaceae;Friedmanniella;uncultured_bacterium
denovo723	JF219505.1.1339	94	350	18	2	1	348	481	133	2e-130	470	350	99	Bacteria;Actinobacteria;Actinobacteria;Propionibacteriales;Propionibacteriaceae;Friedmanniella;uncultured_bacterium
denovo723	AB696028.1.1441	94	350	18	2	1	348	481	133	2e-130	470	350	99	Bacteria;Actinobacteria;Actinobacteria;Corynebacteriales;uncultured;uncultured_bacterium
denovo731	JN713551.1.1457	100	350	0	0	1	350	503	154	7e-154	547	350	100	Bacteria;Candidate_division_SR1;SR1_bacterium_canine_oral_taxon_380
denovo731	JF224345.1.1335	99.71	350	1	0	1	350	484	135	8e-153	544	350	100	Bacteria;Candidate_division_SR1;uncultured_bacterium
denovo731	JF218254.1.1335	99.71	350	1	0	1	350	484	135	8e-153	544	350	100	Bacteria;Candidate_division_SR1;uncultured_bacterium
denovo731	JF171550.1.1336	99.71	350	1	0	1	350	485	136	8e-153	544	350	100	Bacteria;Candidate_division_SR1;uncultured_bacterium
denovo731	JF134774.1.1335	99.71	350	1	0	1	350	484	135	8e-153	544	350	100	Bacteria;Candidate_division_SR1;uncultured_bacterium
denovo731	JF103354.1.1334	99.71	350	1	0	1	350	484	135	8e-153	544	350	100	Bacteria;Candidate_division_SR1;uncultured_bacterium
denovo731	JF082811.1.1335	99.71	350	1	0	1	350	484	135	8e-153	544	350	100	Bacteria;Candidate_division_SR1;uncultured_bacterium
denovo731	JF071763.1.1335	99.71	350	1	0	1	350	484	135	8e-153	544	350	100	Bacteria;Candidate_division_SR1;uncultured_bacterium
denovo731	JF033397.1.1335	99.71	350	1	0	1	350	484	135	8e-153	544	350	100	Bacteria;Candidate_division_SR1;uncultured_bacterium
denovo731	JF037764.1.1335	99.71	350	1	0	1	350	484	135	8e-153	544	350	100	Bacteria;Candidate_division_SR1;uncultured_bacterium
denovo731	JF030551.1.1335	99.71	350	1	0	1	350	484	135	8e-153	544	350	100	Bacteria;Candidate_division_SR1;uncultured_bacterium
denovo731	JF025602.1.1300	99.71	350	1	0	1	350	484	135	8e-153	544	350	100	Bacteria;Candidate_division_SR1;uncultured_bacterium
denovo731	JF032946.1.1335	99.71	350	1	0	1	350	484	135	8e-153	544	350	100	Bacteria;Candidate_division_SR1;uncultured_bacterium
denovo731	JF032322.1.1334	99.71	350	1	0	1	350	484	135	8e-153	544	350	100	Bacteria;Candidate_division_SR1;uncultured_bacterium
denovo731	JF016570.1.1335	99.71	350	1	0	1	350	484	135	8e-153	544	350	100	Bacteria;Candidate_division_SR1;uncultured_bacterium
denovo731	JQ456720.1.1371	99.71	350	1	0	1	350	503	154	8e-153	544	350	100	Bacteria;Candidate_division_SR1;uncultured_bacterium
denovo731	JQ454819.1.1371	99.71	350	1	0	1	350	503	154	8e-153	544	350	100	Bacteria;Candidate_division_SR1;uncultured_bacterium
denovo731	JQ451198.1.1373	99.71	350	1	0	1	350	501	152	8e-153	544	350	100	Bacteria;Candidate_division_SR1;uncultured_bacterium
denovo731	JQ451202.1.1367	99.71	350	1	0	1	350	499	150	8e-153	544	350	100	Bacteria;Candidate_division_SR1;uncultured_bacterium
denovo731	JQ450490.1.1345	99.71	350	1	0	1	350	477	128	8e-153	544	350	100	Bacteria;Candidate_division_SR1;uncultured_bacterium
denovo741	JN713556.1.1487	96.29	350	13	0	1	350	515	166	4e-140	502	350	100	Bacteria;Firmicutes;Clostridia;Clostridiales;Christensenellaceae;uncultured;Clostridiales_bacterium_canine_oral_taxon_386
denovo741	JN713323.1.1524	96.01	351	12	2	1	350	515	166	2e-138	496	350	100	Bacteria;Firmicutes;Clostridia;Clostridiales;Christensenellaceae;uncultured;Clostridiales_bacterium_canine_oral_taxon_157
denovo741	JF087814.1.1354	96.01	351	12	2	1	350	496	147	2e-138	496	350	100	Bacteria;Firmicutes;Clostridia;Clostridiales;Christensenellaceae;uncultured;uncultured_bacterium
denovo741	AY644475.1.1526	95.71	350	15	0	1	350	518	169	5e-138	495	350	100	Bacteria;Firmicutes;Clostridia;Clostridiales;Christensenellaceae;uncultured;uncultured_bacterium
denovo741	HM335727.1.1353	95.43	350	16	0	1	350	496	147	6e-137	491	350	100	Bacteria;Firmicutes;Clostridia;Clostridiales;Christensenellaceae;uncultured;uncultured_bacterium
denovo741	GQ158347.1.1403	95.43	350	15	1	1	350	496	148	2e-136	489	350	100	Bacteria;Firmicutes;Clostridia;Clostridiales;Christensenellaceae;uncultured;uncultured_bacterium
denovo741	JN713309.1.1523	95.4	348	16	0	1	348	515	168	5e-136	488	350	99	Bacteria;Firmicutes;Clostridia;Clostridiales;Christensenellaceae;uncultured;Clostridiales_bacterium_canine_oral_taxon_142
denovo741	HE681295.1.1522	95.17	352	13	2	1	350	516	167	1e-135	487	350	100	Bacteria;Firmicutes;Clostridia;Clostridiales;Christensenellaceae;uncultured;uncultured_bacterium
denovo741	JQ216846.1.1350	94.02	351	19	2	1	350	492	143	5e-131	471	350	100	Bacteria;Firmicutes;Clostridia;Clostridiales;Christensenellaceae;uncultured;uncultured_bacterium
denovo741	JQ216199.1.1350	94.02	351	19	2	1	350	492	143	5e-131	471	350	100	Bacteria;Firmicutes;Clostridia;Clostridiales;Christensenellaceae;uncultured;uncultured_bacterium
denovo741	JQ216120.1.1350	94.02	351	19	2	1	350	492	143	5e-131	471	350	100	Bacteria;Firmicutes;Clostridia;Clostridiales;Christensenellaceae;uncultured;uncultured_bacterium
denovo741	JQ216253.1.1351	94.02	351	19	2	1	350	492	143	5e-131	471	350	100	Bacteria;Firmicutes;Clostridia;Clostridiales;Christensenellaceae;uncultured;uncultured_bacterium
denovo741	JQ211737.1.1350	94.02	351	19	2	1	350	492	143	5e-131	471	350	100	Bacteria;Firmicutes;Clostridia;Clostridiales;Christensenellaceae;uncultured;uncultured_bacterium
denovo741	JQ216530.1.1350	93.73	351	20	2	1	350	492	143	6e-130	468	350	100	Bacteria;Firmicutes;Clostridia;Clostridiales;Christensenellaceae;uncultured;uncultured_bacterium
denovo741	JQ215181.1.1350	93.73	351	20	2	1	350	492	143	6e-130	468	350	100	Bacteria;Firmicutes;Clostridia;Clostridiales;Christensenellaceae;uncultured;uncultured_bacterium
denovo741	JQ216073.1.1350	93.45	351	21	2	1	350	492	143	7e-129	464	350	100	Bacteria;Firmicutes;Clostridia;Clostridiales;Christensenellaceae;uncultured;uncultured_bacterium
denovo741	EU843428.1.1457	87.75	351	41	2	1	349	528	178	9e-108	394	350	99	Bacteria;Firmicutes;Clostridia;Clostridiales;Christensenellaceae;uncultured;uncultured_bacterium
denovo741	EU842351.1.1365	87.75	351	41	2	1	349	528	178	9e-108	394	350	99	Bacteria;Firmicutes;Clostridia;Clostridiales;Christensenellaceae;uncultured;uncultured_bacterium
denovo741	AB447694.1.1445	88.18	347	37	4	1	345	486	142	8e-107	391	350	99	Bacteria;Firmicutes;Clostridia;Clostridiales;Christensenellaceae;uncultured;uncultured_bacterium
denovo741	EU844016.1.1521	87.46	351	42	2	1	349	528	178	1e-106	391	350	99	Bacteria;Firmicutes;Clostridia;Clostridiales;Christensenellaceae;uncultured;uncultured_bacterium
denovo794	JF241047.1.1361	97.16	352	6	4	1	350	504	155	7e-142	508	350	100	Bacteria;Actinobacteria;Actinobacteria;Actinomycetales;Actinomycetaceae;Actinomyces;uncultured_bacterium
denovo794	JF223833.1.1361	97.16	352	6	4	1	350	504	155	7e-142	508	350	100	Bacteria;Actinobacteria;Actinobacteria;Actinomycetales;Actinomycetaceae;Actinomyces;uncultured_bacterium
denovo794	KF030197.1.1493	97.16	352	6	4	1	350	518	169	7e-142	508	350	100	Bacteria;Actinobacteria;Actinobacteria;Actinomycetales;Actinomycetaceae;Actinomyces;Actinomyces_bacterium_canine_oral_taxon_404
denovo794	JN713546.1.1500	96.57	350	12	0	1	350	523	174	3e-141	505	350	100	Bacteria;Actinobacteria;Actinobacteria;Actinomycetales;Actinomycetaceae;Actinomyces;Actinomyces_sp._canine_oral_taxon_374
denovo794	HM336429.1.1362	96.57	350	12	0	1	350	504	155	3e-141	505	350	100	Bacteria;Actinobacteria;Actinobacteria;Actinomycetales;Actinomycetaceae;Actinomyces;uncultured_bacterium
denovo794	HM336307.1.1360	96.57	350	12	0	1	350	504	155	3e-141	505	350	100	Bacteria;Actinobacteria;Actinobacteria;Actinomycetales;Actinomycetaceae;Actinomyces;uncultured_bacterium
denovo794	JF240705.1.1361	96.57	350	12	0	1	350	504	155	3e-141	505	350	100	Bacteria;Actinobacteria;Actinobacteria;Actinomycetales;Actinomycetaceae;Actinomyces;uncultured_bacterium
denovo794	JF133390.1.1361	96.57	350	12	0	1	350	504	155	3e-141	505	350	100	Bacteria;Actinobacteria;Actinobacteria;Actinomycetales;Actinomycetaceae;Actinomyces;uncultured_bacterium
denovo794	AJ234061.1.1480	96.88	352	7	4	1	350	494	145	4e-141	505	350	100	Bacteria;Actinobacteria;Actinobacteria;Actinomycetales;Actinomycetaceae;Actinomyces;Actinomyces_sp.
denovo794	HM334901.1.1360	96.88	352	7	4	1	350	503	154	8e-141	504	350	100	Bacteria;Actinobacteria;Actinobacteria;Actinomycetales;Actinomycetaceae;Actinomyces;uncultured_bacterium
denovo794	HM272149.1.1359	96.88	352	7	4	1	350	503	154	8e-141	504	350	100	Bacteria;Actinobacteria;Actinobacteria;Actinomycetales;Actinomycetaceae;Actinomyces;uncultured_bacterium
denovo794	HM330450.1.1360	96.58	351	10	2	1	350	503	154	2e-140	503	350	100	Bacteria;Actinobacteria;Actinobacteria;Actinomycetales;Actinomycetaceae;Actinomyces;uncultured_bacterium
denovo794	AJ243892.1.1412	96.58	351	10	2	1	350	512	163	2e-140	503	350	100	Bacteria;Actinobacteria;Actinobacteria;Actinomycetales;Actinomycetaceae;Actinomyces;Actinomyces_canis
denovo794	KF030207.1.1497	96.58	351	10	2	1	350	522	173	2e-140	503	350	100	Bacteria;Actinobacteria;Actinobacteria;Actinomycetales;Actinomycetaceae;Actinomyces;Actinomyces_canis
denovo794	KF030202.1.1494	96.58	351	10	2	1	350	522	173	2e-140	503	350	100	Bacteria;Actinobacteria;Actinobacteria;Actinomycetales;Actinomycetaceae;Actinomyces;Actinomyces_canis
denovo794	GQ158316.1.1411	96.59	352	9	3	1	350	505	155	2e-140	503	350	100	Bacteria;Actinobacteria;Actinobacteria;Actinomycetales;Actinomycetaceae;Actinomyces;uncultured_bacterium
denovo794	GQ158314.1.1410	96.59	352	9	3	1	350	505	155	2e-140	503	350	100	Bacteria;Actinobacteria;Actinobacteria;Actinomycetales;Actinomycetaceae;Actinomyces;uncultured_bacterium
denovo794	GQ158315.1.1411	96.59	352	9	3	1	350	505	155	2e-140	503	350	100	Bacteria;Actinobacteria;Actinobacteria;Actinomycetales;Actinomycetaceae;Actinomyces;uncultured_bacterium
denovo794	HM336291.1.1361	96.29	350	13	0	1	350	504	155	4e-140	502	350	100	Bacteria;Actinobacteria;Actinobacteria;Actinomycetales;Actinomycetaceae;Actinomyces;uncultured_bacterium
denovo794	HM336342.1.1360	96.29	350	13	0	1	350	504	155	4e-140	502	350	100	Bacteria;Actinobacteria;Actinobacteria;Actinomycetales;Actinomycetaceae;Actinomyces;uncultured_bacterium
denovo799	064TE156.1.1503	100	348	0	0	3	350	511	164	6e-153	544	350	99	Bacteria;Firmicutes;Clostridia;Clostridiales;Family_XIII;uncultured;Peptostreptococcaceae_XI_[G-11]_bacterium_clone_TE156_feline_oral_taxon_064
denovo799	JN713233.1.1503	99.71	348	1	0	3	350	511	164	7e-152	541	350	99	Bacteria;Firmicutes;Clostridia;Clostridiales;Family_XIII;uncultured;Peptostreptococcaceae_bacterium_canine_oral_taxon_068
denovo799	KC260771.1.1343	92.88	351	19	6	3	350	492	145	2e-124	450	350	99	Bacteria;Firmicutes;Clostridia;Clostridiales;Family_XIII;uncultured;uncultured_bacterium
denovo799	JN680664.1.1439	91.76	352	24	3	3	350	495	145	2e-122	443	350	99	Bacteria;Firmicutes;Clostridia;Clostridiales;Family_XIII;Incertae_Sedis;uncultured_Eubacteriaceae_bacterium
denovo799	GQ390236.1.1440	91.76	352	24	3	3	350	495	145	2e-122	443	350	99	Bacteria;Firmicutes;Clostridia;Clostridiales;Family_XIII;uncultured;uncultured_Firmicutes_bacterium
denovo799	AY491543.1.1439	92.02	351	24	4	3	350	494	145	2e-122	443	350	99	Bacteria;Firmicutes;Clostridia;Clostridiales;Family_XIII;uncultured;uncultured_bacterium
denovo799	AY548783.1.1256	92.02	351	24	4	3	350	481	132	2e-122	443	350	99	Bacteria;Firmicutes;Clostridia;Clostridiales;Family_XIII;uncultured;Clostridium_sp._PPf35E6
denovo799	HQ155739.1.1361	91.67	348	29	0	3	350	463	116	3e-122	443	350	99	Bacteria;Firmicutes;Clostridia;Clostridiales;Family_XIII;uncultured;uncultured_prokaryote
denovo799	JF192478.1.1346	91.45	351	27	1	3	350	495	145	4e-122	442	350	99	Bacteria;Firmicutes;Clostridia;Clostridiales;Family_XIII;uncultured;uncultured_bacterium
denovo799	HM255423.1.1346	91.45	351	27	1	3	350	495	145	4e-122	442	350	99	Bacteria;Firmicutes;Clostridia;Clostridiales;Family_XIII;uncultured;uncultured_bacterium
denovo799	DQ816804.1.1464	91.71	350	27	2	3	350	514	165	4e-122	442	350	99	Bacteria;Firmicutes;Clostridia;Clostridiales;Family_XIII;uncultured_bacterium
denovo799	DQ816202.1.1429	91.71	350	27	2	3	350	481	132	4e-122	442	350	99	Bacteria;Firmicutes;Clostridia;Clostridiales;Family_XIII;uncultured_bacterium
denovo799	EU766150.1.1348	92	350	24	4	3	350	493	146	6e-122	441	350	99	Bacteria;Firmicutes;Clostridia;Clostridiales;Family_XIII;uncultured;uncultured_bacterium
denovo799	DQ808894.1.1284	92	350	24	4	3	350	409	62	6e-122	441	350	99	Bacteria;Firmicutes;Clostridia;Clostridiales;Family_XIII;Incertae_Sedis;uncultured_bacterium
denovo799	AJ536837.1.1390	91.48	352	25	3	3	350	516	166	2e-121	439	350	99	Bacteria;Firmicutes;Clostridia;Clostridiales;Family_XIII;uncultured;uncultured_bacterium
denovo799	EU778554.1.1392	91.43	350	28	2	3	350	514	165	5e-121	438	350	99	Bacteria;Firmicutes;Clostridia;Clostridiales;Family_XIII;Incertae_Sedis;uncultured_bacterium
denovo799	DQ816538.1.1433	91.43	350	28	2	3	350	483	134	5e-121	438	350	99	Bacteria;Firmicutes;Clostridia;Clostridiales;Family_XIII;uncultured_bacterium
denovo799	DQ816463.1.1427	91.43	350	28	2	3	350	481	132	5e-121	438	350	99	Bacteria;Firmicutes;Clostridia;Clostridiales;Family_XIII;uncultured_bacterium
denovo799	DQ793597.1.1386	91.17	351	28	1	3	350	515	165	5e-121	438	350	99	Bacteria;Firmicutes;Clostridia;Clostridiales;Family_XIII;Incertae_Sedis;uncultured_bacterium
denovo799	JQ198762.1.1350	91.76	352	23	6	3	350	494	145	1e-120	437	350	99	Bacteria;Firmicutes;Clostridia;Clostridiales;Family_XIII;uncultured;uncultured_bacterium
denovo838	AY993797.1.1295	98	350	3	4	3	350	479	132	4e-144	515	350	99	Bacteria;Candidate_division_TM7;Unknown_Class;Unknown_Order;Unknown_Family;Candidatus_Saccharimonas;uncultured_bacterium
denovo838	AY993697.1.1290	98	350	3	4	3	350	478	131	4e-144	515	350	99	Bacteria;Candidate_division_TM7;Unknown_Class;Unknown_Order;Unknown_Family;Candidatus_Saccharimonas;uncultured_bacterium
denovo838	EF614904.1.1343	98	350	3	4	3	350	502	155	4e-144	515	350	99	Bacteria;Candidate_division_TM7;Unknown_Class;Unknown_Order;Unknown_Family;Candidatus_Saccharimonas;uncultured_bacterium
denovo838	FJ880024.1.1486	97.71	350	4	4	3	350	535	188	5e-143	512	350	99	Bacteria;Candidate_division_TM7;Unknown_Class;Unknown_Order;Unknown_Family;Candidatus_Saccharimonas;uncultured_bacterium
denovo838	EU469875.1.1354	97.43	350	5	4	3	350	487	140	5e-142	508	350	99	Bacteria;Candidate_division_TM7;Unknown_Class;Unknown_Order;Unknown_Family;Candidatus_Saccharimonas;uncultured_bacterium
denovo838	EU773504.1.1223	97.14	350	6	4	3	350	349	2	6e-141	505	350	99	Bacteria;Candidate_division_TM7;uncultured_bacterium
denovo838	EU475226.1.1354	97.14	350	6	4	3	350	487	140	6e-141	505	350	99	Bacteria;Candidate_division_TM7;Unknown_Class;Unknown_Order;Unknown_Family;Candidatus_Saccharimonas;uncultured_bacterium
denovo838	EU475195.1.1354	97.14	350	6	4	3	350	487	140	6e-141	505	350	99	Bacteria;Candidate_division_TM7;Unknown_Class;Unknown_Order;Unknown_Family;Candidatus_Saccharimonas;uncultured_bacterium
denovo838	AY991856.1.1348	97.14	350	6	4	3	350	518	171	6e-141	505	350	99	Bacteria;Candidate_division_TM7;Unknown_Class;Unknown_Order;Unknown_Family;Candidatus_Saccharimonas;uncultured_bacterium
denovo838	AY990110.1.1288	97.14	350	6	4	3	350	481	134	6e-141	505	350	99	Bacteria;Candidate_division_TM7;Unknown_Class;Unknown_Order;Unknown_Family;Candidatus_Saccharimonas;uncultured_bacterium
denovo838	AY990056.1.1291	97.14	350	6	4	3	350	483	136	6e-141	505	350	99	Bacteria;Candidate_division_TM7;Unknown_Class;Unknown_Order;Unknown_Family;Candidatus_Saccharimonas;uncultured_bacterium
denovo838	EU462203.1.1270	97.14	350	6	4	3	350	403	56	6e-141	505	350	99	Bacteria;Candidate_division_TM7;Unknown_Class;Unknown_Order;Unknown_Family;Candidatus_Saccharimonas;uncultured_bacterium
denovo838	JF797578.1.1281	96.85	349	9	2	3	350	387	40	1e-140	503	350	99	Bacteria;Candidate_division_TM7;Unknown_Class;Unknown_Order;Unknown_Family;Candidatus_Saccharimonas;uncultured_rumen_bacterium
denovo838	JQ477089.1.1401	96.55	348	12	0	3	350	536	189	3e-140	502	350	99	Bacteria;Candidate_division_TM7;Unknown_Class;Unknown_Order;Unknown_Family;Candidatus_Saccharimonas;uncultured_bacterium
denovo838	JQ477284.1.1399	96.55	348	12	0	3	350	534	187	3e-140	502	350	99	Bacteria;Candidate_division_TM7;Unknown_Class;Unknown_Order;Unknown_Family;Candidatus_Saccharimonas;uncultured_bacterium
denovo838	JQ477100.1.1401	96.55	348	12	0	3	350	536	189	3e-140	502	350	99	Bacteria;Candidate_division_TM7;Unknown_Class;Unknown_Order;Unknown_Family;Candidatus_Saccharimonas;uncultured_bacterium
denovo838	JQ472524.1.1402	96.55	348	12	0	3	350	536	189	3e-140	502	350	99	Bacteria;Candidate_division_TM7;Unknown_Class;Unknown_Order;Unknown_Family;Candidatus_Saccharimonas;uncultured_bacterium
denovo838	JQ472089.1.1397	96.55	348	12	0	3	350	536	189	3e-140	502	350	99	Bacteria;Candidate_division_TM7;Unknown_Class;Unknown_Order;Unknown_Family;Candidatus_Saccharimonas;uncultured_bacterium
denovo838	JQ469230.1.1401	96.55	348	12	0	3	350	536	189	3e-140	502	350	99	Bacteria;Candidate_division_TM7;Unknown_Class;Unknown_Order;Unknown_Family;Candidatus_Saccharimonas;uncultured_bacterium
denovo838	JQ468305.1.1402	96.55	348	12	0	3	350	537	190	3e-140	502	350	99	Bacteria;Candidate_division_TM7;Unknown_Class;Unknown_Order;Unknown_Family;Candidatus_Saccharimonas;uncultured_bacterium
denovo883	040TM013.1.1522	100	350	0	0	1	350	515	166	7e-154	547	350	100	Bacteria;Firmicutes;Clostridia;Clostridiales;Peptostreptococcaceae;uncultured;Peptostreptococcaceae_XI_[G-1]_bacterium_clone_TM013_feline_oral_taxon_040
denovo883	040TM026.1.1522	100	350	0	0	1	350	515	166	7e-154	547	350	100	Bacteria;Firmicutes;Clostridia;Clostridiales;Peptostreptococcaceae;uncultured;Peptostreptococcaceae_XI_[G-1]_bacterium_clone_TM026_feline_oral_taxon_040
denovo883	JN713299.1.1636	100	350	0	0	1	350	629	280	7e-154	547	350	100	Bacteria;Firmicutes;Clostridia;Clostridiales;Peptostreptococcaceae;uncultured;Peptostreptococcaceae_bacterium_canine_oral_taxon_135
denovo883	JN713236.1.1522	100	350	0	0	1	350	515	166	7e-154	547	350	100	Bacteria;Firmicutes;Clostridia;Clostridiales;Peptostreptococcaceae;uncultured;Peptostreptococcaceae_bacterium_canine_oral_taxon_071
denovo883	040TM151.1.1522	99.71	350	1	0	1	350	515	166	8e-153	544	350	100	Bacteria;Firmicutes;Clostridia;Clostridiales;Peptostreptococcaceae;uncultured;Peptostreptococcaceae_XI_[G-1]_bacterium_clone_TM151_feline_oral_taxon_040
denovo883	042TF165.1.1636	99.71	350	1	0	1	350	629	280	8e-153	544	350	100	Bacteria;Firmicutes;Clostridia;Clostridiales;Peptostreptococcaceae;uncultured;Peptostreptococcaceae_XI_[G-1]_bacterium_clone_TF165_feline_oral_taxon_042
denovo883	040TF022.1.1477	99.71	350	1	0	1	350	515	166	8e-153	544	350	100	Bacteria;Firmicutes;Clostridia;Clostridiales;Peptostreptococcaceae;uncultured;Peptostreptococcaceae_XI_[G-1]_bacterium_clone_TF022_feline_oral_taxon_040
denovo883	HM336433.1.1295	99.71	350	1	0	1	350	436	87	8e-153	544	350	100	Bacteria;Firmicutes;Clostridia;Clostridiales;Peptostreptococcaceae;uncultured;uncultured_bacterium
denovo883	JF092153.1.1354	99.71	350	1	0	1	350	496	147	8e-153	544	350	100	Bacteria;Firmicutes;Clostridia;Clostridiales;Peptostreptococcaceae;uncultured;uncultured_bacterium
denovo883	040TM076.1.1522	99.43	350	2	0	1	350	515	166	1e-151	540	350	100	Bacteria;Firmicutes;Clostridia;Clostridiales;Peptostreptococcaceae;uncultured;Peptostreptococcaceae_XI_[G-1]_bacterium_clone_TM076_feline_oral_taxon_040
denovo883	JN713300.1.1606	99.43	350	2	0	1	350	632	283	1e-151	540	350	100	Bacteria;Firmicutes;Clostridia;Clostridiales;Peptostreptococcaceae;uncultured;Peptostreptococcaceae_bacterium_canine_oral_taxon_135
denovo883	JN713298.1.1636	99.43	350	2	0	1	350	629	280	1e-151	540	350	100	Bacteria;Firmicutes;Clostridia;Clostridiales;Peptostreptococcaceae;uncultured;Peptostreptococcaceae_bacterium_canine_oral_taxon_135
denovo883	JF240949.1.1354	99.43	350	2	0	1	350	496	147	1e-151	540	350	100	Bacteria;Firmicutes;Clostridia;Clostridiales;Peptostreptococcaceae;uncultured;uncultured_bacterium
denovo883	JF240930.1.1294	99.43	350	2	0	1	350	436	87	1e-151	540	350	100	Bacteria;Firmicutes;Clostridia;Clostridiales;Peptostreptococcaceae;uncultured;uncultured_bacterium
denovo883	042TE144.1.1639	98.57	350	5	0	1	350	632	283	1e-148	530	350	100	Bacteria;Firmicutes;Clostridia;Clostridiales;Peptostreptococcaceae;uncultured;Peptostreptococcaceae_XI_[G-1]_bacterium_clone_TE144_feline_oral_taxon_042
denovo883	040TF038.1.1522	98.29	350	6	0	1	350	515	166	2e-147	526	350	100	Bacteria;Firmicutes;Clostridia;Clostridiales;Peptostreptococcaceae;uncultured;Peptostreptococcaceae_XI_[G-1]_bacterium_clone_TF038_feline_oral_taxon_040
denovo883	JN713331.1.1520	97.14	350	10	0	1	350	515	166	3e-143	512	350	100	Bacteria;Firmicutes;Clostridia;Clostridiales;Peptostreptococcaceae;uncultured;Peptostreptococcaceae_bacterium_canine_oral_taxon_166
denovo883	JN713222.1.1520	96.86	350	11	0	1	350	515	166	3e-142	509	350	100	Bacteria;Firmicutes;Clostridia;Clostridiales;Peptostreptococcaceae;uncultured;Peptostreptococcaceae_bacterium_canine_oral_taxon_057
denovo883	JN713296.1.1637	95.43	350	16	0	1	350	632	283	6e-137	491	350	100	Bacteria;Firmicutes;Clostridia;Clostridiales;Peptostreptococcaceae;uncultured;Peptostreptococcaceae_bacterium_canine_oral_taxon_129
denovo883	JN713159.1.1520	95.43	350	16	0	1	350	515	166	6e-137	491	350	100	Bacteria;Firmicutes;Clostridia;Clostridiales;Peptostreptococcaceae;uncultured;Peptostreptococcaceae_bacterium_canine_oral_taxon_006
denovo906	072TL081.1.1519	100	350	0	0	1	350	507	158	7e-154	547	350	100	Bacteria;Firmicutes;Clostridia;Clostridiales;Christensenellaceae;uncultured;Clostridiales_[F-1][G-2]_bacterium_clone_TL081_feline_oral_taxon_072
denovo906	JN713190.1.1519	100	350	0	0	1	350	507	158	7e-154	547	350	100	Bacteria;Firmicutes;Clostridia;Clostridiales;Christensenellaceae;uncultured;Clostridiales_bacterium_canine_oral_taxon_028
denovo906	HM336383.1.1349	100	350	0	0	1	350	488	139	7e-154	547	350	100	Bacteria;Firmicutes;Clostridia;Clostridiales;Christensenellaceae;uncultured;uncultured_bacterium
denovo906	GQ016326.1.1349	100	350	0	0	1	350	488	139	7e-154	547	350	100	Bacteria;Firmicutes;Clostridia;Clostridiales;Christensenellaceae;uncultured;uncultured_bacterium
denovo906	072TF157.1.1519	99.71	350	1	0	1	350	507	158	8e-153	544	350	100	Bacteria;Firmicutes;Clostridia;Clostridiales;Christensenellaceae;uncultured;Clostridiales_[F-1][G-2]_bacterium_clone_TF157_feline_oral_taxon_072
denovo906	GQ016412.1.1349	99.71	350	1	0	1	350	488	139	8e-153	544	350	100	Bacteria;Firmicutes;Clostridia;Clostridiales;Christensenellaceae;uncultured;uncultured_bacterium
denovo906	GQ016546.1.1349	99.71	350	1	0	1	350	488	139	8e-153	544	350	100	Bacteria;Firmicutes;Clostridia;Clostridiales;Christensenellaceae;uncultured;uncultured_bacterium
denovo906	JN713294.1.1519	95.42	349	16	0	1	349	507	159	2e-136	490	350	99	Bacteria;Firmicutes;Clostridia;Clostridiales;Christensenellaceae;uncultured;Clostridiales_bacterium_canine_oral_taxon_127
denovo906	HE681276.1.1523	95.42	349	16	0	1	349	508	160	2e-136	490	350	99	Bacteria;Firmicutes;Clostridia;Clostridiales;Christensenellaceae;uncultured;uncultured_bacterium
denovo906	AY207065.1.1472	95.42	349	16	0	1	349	488	140	2e-136	490	350	99	Bacteria;Firmicutes;Clostridia;Clostridiales;Christensenellaceae;uncultured;Clostridiales_bacterium_oral_clone_P4PA_66_P1
denovo906	JN713385.1.1516	95.16	351	15	2	1	350	507	158	3e-135	485	350	100	Bacteria;Firmicutes;Clostridia;Clostridiales;Christensenellaceae;uncultured;Clostridiales_bacterium_canine_oral_taxon_222
denovo906	CU921622.1.1347	94.89	352	14	2	1	350	489	140	1e-134	484	350	100	Bacteria;Firmicutes;Clostridia;Clostridiales;Christensenellaceae;uncultured;uncultured_bacterium
denovo906	CU921570.1.1347	94.89	352	14	2	1	350	489	140	1e-134	484	350	100	Bacteria;Firmicutes;Clostridia;Clostridiales;Christensenellaceae;uncultured;uncultured_bacterium
denovo906	CU921398.1.1347	94.89	352	14	2	1	350	489	140	1e-134	484	350	100	Bacteria;Firmicutes;Clostridia;Clostridiales;Christensenellaceae;uncultured;uncultured_bacterium
denovo906	CU921201.1.1347	94.89	352	14	2	1	350	489	140	1e-134	484	350	100	Bacteria;Firmicutes;Clostridia;Clostridiales;Christensenellaceae;uncultured;uncultured_bacterium
denovo906	JN713204.1.1516	94.56	349	19	0	1	349	507	159	2e-133	479	350	99	Bacteria;Firmicutes;Clostridia;Clostridiales;Christensenellaceae;uncultured;Clostridiales_bacterium_canine_oral_taxon_038
denovo906	JX576061.1.1278	94.29	350	18	2	1	349	418	70	1e-131	473	350	99	Bacteria;Firmicutes;Clostridia;Clostridiales;Christensenellaceae;uncultured;uncultured_Clostridiales_bacterium
denovo906	JQ216147.1.1349	94	350	19	2	1	349	488	140	2e-130	470	350	99	Bacteria;Firmicutes;Clostridia;Clostridiales;Christensenellaceae;uncultured;uncultured_bacterium
denovo906	JQ213566.1.1351	94	350	19	2	1	349	490	142	2e-130	470	350	99	Bacteria;Firmicutes;Clostridia;Clostridiales;Christensenellaceae;uncultured;uncultured_bacterium
denovo906	JQ213623.1.1350	94	350	19	2	1	349	489	141	2e-130	470	350	99	Bacteria;Firmicutes;Clostridia;Clostridiales;Christensenellaceae;uncultured;uncultured_bacterium
denovo922	309UI031.1.1486	98.57	350	5	0	1	350	525	176	1e-148	530	350	100	Bacteria;Bacteroidetes;Bacteroidia;Bacteroidales;Bacteroidetes_bacterium_clone_UI031_feline_oral_taxon_309
denovo922	GQ358382.1.1245	90.6	351	32	1	1	350	493	143	6e-119	431	350	100	Bacteria;Bacteroidetes;Bacteroidia;Bacteroidales;Prevotellaceae;uncultured;uncultured_Prevotellaceae_bacterium
denovo922	GQ358400.1.1232	90.29	350	34	0	1	350	456	107	6e-118	428	350	100	Bacteria;Bacteroidetes;Bacteroidia;Bacteroidales;Prevotellaceae;uncultured;uncultured_Bacteroidales_bacterium
denovo922	EU773594.1.1399	93.46	321	19	2	1	320	526	207	6e-117	425	350	91	Bacteria;Bacteroidetes;Bacteroidia;Bacteroidales;Prevotellaceae;uncultured;uncultured_bacterium
denovo922	EU776409.1.1398	90.83	338	31	0	1	338	526	189	2e-115	420	350	97	Bacteria;Bacteroidetes;Bacteroidia;Bacteroidales;Prevotellaceae;uncultured;uncultured_bacterium
denovo922	EU776352.1.1397	90.83	338	31	0	1	338	526	189	2e-115	420	350	97	Bacteria;Bacteroidetes;Bacteroidia;Bacteroidales;Prevotellaceae;uncultured;uncultured_bacterium
denovo922	AB555032.1.1490	90.56	339	32	0	1	339	526	188	6e-115	418	350	97	Bacteria;Bacteroidetes;Bacteroidia;Bacteroidales;Prevotellaceae;uncultured;uncultured_rumen_bacterium
denovo922	GQ358373.1.1347	90.86	339	29	2	1	338	504	167	8e-115	418	350	97	Bacteria;Bacteroidetes;Bacteroidia;Bacteroidales;Prevotellaceae;Prevotella;uncultured_Prevotellaceae_bacterium
denovo922	GQ358297.1.1322	90.06	342	34	0	1	342	521	180	3e-114	416	350	98	Bacteria;Bacteroidetes;Bacteroidia;Bacteroidales;Prevotellaceae;uncultured;uncultured_Prevotellaceae_bacterium
denovo922	AB616642.1.1490	91.98	324	26	0	1	324	526	203	3e-114	416	350	93	Bacteria;Bacteroidetes;Bacteroidia;Bacteroidales;Prevotellaceae;uncultured;uncultured_rumen_bacterium
denovo922	AB614654.1.1490	90.5	337	32	0	1	337	526	190	5e-114	415	350	96	Bacteria;Bacteroidetes;Bacteroidia;Bacteroidales;Prevotellaceae;uncultured;uncultured_rumen_bacterium
denovo922	AB616170.1.1499	90.27	339	33	0	1	339	526	188	7e-114	415	350	97	Bacteria;Bacteroidetes;Bacteroidia;Bacteroidales;Prevotellaceae;uncultured;uncultured_rumen_bacterium
denovo922	AB185524.1.1526	90.27	339	33	0	1	339	526	188	7e-114	415	350	97	Bacteria;Bacteroidetes;Bacteroidia;Bacteroidales;Prevotellaceae;uncultured;uncultured_rumen_bacterium
denovo922	AM419985.1.1495	91.95	323	26	0	1	323	528	206	9e-114	414	350	92	Bacteria;Bacteroidetes;Bacteroidia;Bacteroidales;Prevotellaceae;Prevotella;uncultured_Prevotellaceae_bacterium
denovo922	AB185739.1.1523	89.14	350	38	0	1	350	526	177	9e-114	414	350	100	Bacteria;Bacteroidetes;Bacteroidia;Bacteroidales;Prevotellaceae;uncultured;uncultured_rumen_bacterium
denovo922	GQ358352.1.1350	90.24	338	33	0	1	338	488	151	2e-113	413	350	97	Bacteria;Bacteroidetes;Bacteroidia;Bacteroidales;Prevotellaceae;Prevotella;uncultured_Prevotellaceae_bacterium
denovo922	GQ358278.1.1282	90.24	338	33	0	1	338	505	168	2e-113	413	350	97	Bacteria;Bacteroidetes;Bacteroidia;Bacteroidales;Prevotellaceae;Prevotella;uncultured_Prevotellaceae_bacterium
denovo922	JX218474.1.1486	90.27	339	32	1	1	339	524	187	3e-113	413	350	97	Bacteria;Bacteroidetes;Bacteroidia;Bacteroidales;Prevotellaceae;uncultured;uncultured_rumen_bacterium
denovo922	JQ191030.1.1362	91.72	326	25	2	1	325	508	184	6e-113	411	350	93	Bacteria;Bacteroidetes;Bacteroidia;Bacteroidales;Prevotellaceae;uncultured;uncultured_bacterium
denovo922	EU850578.1.1452	90.21	337	33	0	1	337	506	170	6e-113	411	350	96	Bacteria;Bacteroidetes;Bacteroidia;Bacteroidales;Prevotellaceae;uncultured;uncultured_rumen_bacterium
denovo926	KF560378.1.1388	89.74	351	34	2	1	350	472	123	4e-115	419	350	100	Bacteria;Bacteroidetes;Flavobacteriia;Flavobacteriales;Flavobacteriaceae;Aquimarina;Aquimarina_sp._BG-3-R2
denovo926	JN713532.1.1470	89.46	351	35	2	1	350	513	164	4e-114	415	350	100	Bacteria;Bacteroidetes;Flavobacteriia;Flavobacteriales;Flavobacteriaceae;Capnocytophaga;Capnocytophaga_canimorsus
denovo926	AB566388.1.1436	89.14	350	38	0	1	350	494	145	9e-114	414	350	100	Bacteria;Bacteroidetes;Flavobacteriia;Flavobacteriales;Flavobacteriaceae;Capnocytophaga;Capnocytophaga_canimorsus
denovo926	EU287913.1.1486	89.52	353	32	5	1	350	505	155	3e-113	413	350	100	Bacteria;Bacteroidetes;Flavobacteriia;Flavobacteriales;Flavobacteriaceae;Lutaonella;Lutaonella_thermophila
denovo926	AB560871.1.1411	89.17	351	36	2	1	350	494	145	5e-113	412	350	100	Bacteria;Bacteroidetes;Flavobacteriia;Flavobacteriales;Flavobacteriaceae;Capnocytophaga;Capnocytophaga_canimorsus
denovo926	AY643077.1.1436	90.21	337	33	0	1	337	494	158	6e-113	411	350	96	Bacteria;Bacteroidetes;Flavobacteriia;Flavobacteriales;Flavobacteriaceae;Capnocytophaga;Capnocytophaga_canimorsus
denovo926	FJ669153.1.1408	90.21	337	33	0	1	337	493	157	6e-113	411	350	96	Bacteria;Bacteroidetes;Flavobacteriia;Flavobacteriales;Flavobacteriaceae;Capnocytophaga;Capnocytophaga_canimorsus
denovo926	FJ669151.1.1423	90.21	337	33	0	1	337	490	154	6e-113	411	350	96	Bacteria;Bacteroidetes;Flavobacteriia;Flavobacteriales;Flavobacteriaceae;Capnocytophaga;Capnocytophaga_canimorsus
denovo926	EU796886.1.1465	89.91	337	34	0	1	337	493	157	2e-112	410	350	96	Bacteria;Bacteroidetes;Flavobacteriia;Flavobacteriales;Flavobacteriaceae;Capnocytophaga;Capnocytophaga_canimorsus
denovo926	FJ669152.1.1413	89.91	337	34	0	1	337	490	154	2e-112	410	350	96	Bacteria;Bacteroidetes;Flavobacteriia;Flavobacteriales;Flavobacteriaceae;Capnocytophaga;Capnocytophaga_canimorsus
denovo926	CP002113.798099.799602	91.1	326	29	0	1	326	514	189	5e-112	408	350	93	Bacteria;Bacteroidetes;Flavobacteriia;Flavobacteriales;Flavobacteriaceae;Capnocytophaga;Capnocytophaga_canimorsus_Cc5
denovo926	AB567723.1.1412	91.1	326	29	0	1	326	496	171	5e-112	408	350	93	Bacteria;Bacteroidetes;Flavobacteriia;Flavobacteriales;Flavobacteriaceae;Capnocytophaga;Capnocytophaga_canimorsus
denovo926	AB567725.1.1412	91.1	326	29	0	1	326	496	171	5e-112	408	350	93	Bacteria;Bacteroidetes;Flavobacteriia;Flavobacteriales;Flavobacteriaceae;Capnocytophaga;Capnocytophaga_canimorsus
denovo926	AB567724.1.1410	91.1	326	29	0	1	326	496	171	5e-112	408	350	93	Bacteria;Bacteroidetes;Flavobacteriia;Flavobacteriales;Flavobacteriaceae;Capnocytophaga;Capnocytophaga_canimorsus
denovo926	JN713400.1.1470	89.91	337	34	0	1	337	513	177	7e-112	408	350	96	Bacteria;Bacteroidetes;Flavobacteriia;Flavobacteriales;Flavobacteriaceae;Capnocytophaga;Capnocytophaga_canimorsus
denovo926	HM277856.1.1344	89.91	337	34	0	1	337	494	158	7e-112	408	350	96	Bacteria;Bacteroidetes;Flavobacteriia;Flavobacteriales;Flavobacteriaceae;Capnocytophaga;uncultured_bacterium
denovo926	CP002113.538201.539702	89.91	337	34	0	1	337	514	178	7e-112	408	350	96	Bacteria;Bacteroidetes;Flavobacteriia;Flavobacteriales;Flavobacteriaceae;Capnocytophaga;Capnocytophaga_canimorsus_Cc5
denovo926	CP002113.1076545.1078046	89.91	337	34	0	1	337	514	178	7e-112	408	350	96	Bacteria;Bacteroidetes;Flavobacteriia;Flavobacteriales;Flavobacteriaceae;Capnocytophaga;Capnocytophaga_canimorsus_Cc5
denovo926	AY643075.1.1438	89.91	337	34	0	1	337	494	158	7e-112	408	350	96	Bacteria;Bacteroidetes;Flavobacteriia;Flavobacteriales;Flavobacteriaceae;Capnocytophaga;Capnocytophaga_canimorsus
denovo926	X97246.1.1423	89.91	337	34	0	1	337	478	142	7e-112	408	350	96	Bacteria;Bacteroidetes;Flavobacteriia;Flavobacteriales;Flavobacteriaceae;Capnocytophaga;Capnocytophaga_canimorsus
denovo927	JX515422.1.1489	96.84	348	11	0	3	350	505	158	3e-141	506	350	99	Bacteria;Actinobacteria;Actinobacteria;Micrococcales;Microbacteriaceae;Leucobacter;uncultured_bacterium
denovo927	HM248734.1.1345	96.83	347	11	0	3	349	483	137	8e-141	504	350	99	Bacteria;Actinobacteria;Actinobacteria;Micrococcales;Microbacteriaceae;Leucobacter;uncultured_bacterium
denovo927	JN038197.1.1426	96.54	347	12	0	3	349	483	137	9e-140	501	350	99	Bacteria;Actinobacteria;Actinobacteria;Micrococcales;Microbacteriaceae;Leucobacter;Leucobacter_sp._A23
denovo927	EU118777.1.1448	96.55	348	10	2	3	349	483	137	4e-139	498	350	99	Bacteria;Actinobacteria;Actinobacteria;Micrococcales;Microbacteriaceae;Leucobacter;Leucobacter_sp._AGL_10
denovo927	KC355289.1.1451	95.98	348	14	0	3	350	485	138	4e-138	495	350	99	Bacteria;Actinobacteria;Actinobacteria;Micrococcales;Microbacteriaceae;Microbacterium;Microbacterium_arabinogalactanolyticum
denovo927	EU371574.1.1484	95.69	348	15	0	3	350	505	158	4e-137	492	350	99	Bacteria;Actinobacteria;Actinobacteria;Micrococcales;Microbacteriaceae;Leucobacter;uncultured_Leucobacter_sp.
denovo927	FJ893538.1.1348	95.4	348	16	0	3	350	481	134	5e-136	488	350	99	Bacteria;Actinobacteria;Actinobacteria;Micrococcales;Microbacteriaceae;Leucobacter;uncultured_bacterium
denovo927	EU536443.1.1380	95.4	348	16	0	3	350	501	154	5e-136	488	350	99	Bacteria;Actinobacteria;Actinobacteria;Micrococcales;Microbacteriaceae;Leucobacter;uncultured_bacterium
denovo927	EF138947.1.1270	95.4	348	16	0	3	350	432	85	5e-136	488	350	99	Bacteria;Actinobacteria;Actinobacteria;Micrococcales;Microbacteriaceae;Leucobacter;Leucobacter_sp._LR-2006b
denovo927	AJ781046.1.1516	95.4	348	16	0	3	350	501	154	5e-136	488	350	99	Bacteria;Actinobacteria;Actinobacteria;Micrococcales;Microbacteriaceae;Leucobacter;Leucobacter_chromiireducens_subsp._chromiireducens
denovo927	GQ417460.1.1445	95.42	349	14	2	3	350	481	134	2e-135	486	350	99	Bacteria;Actinobacteria;Actinobacteria;Micrococcales;Microbacteriaceae;Leucobacter;uncultured_Leucobacter_sp.
denovo927	KF557602.1.1470	95.42	349	14	2	3	350	501	154	2e-135	486	350	99	Bacteria;Actinobacteria;Actinobacteria;Micrococcales;Microbacteriaceae;Leucobacter;Leucobacter_sp._PH1c
denovo927	HQ183908.1.1488	95.42	349	14	2	3	350	505	158	2e-135	486	350	99	Bacteria;Actinobacteria;Actinobacteria;Micrococcales;Microbacteriaceae;Leucobacter;uncultured_Leucobacter_sp.
denovo927	AM403164.1.1372	95.11	348	17	0	3	350	449	102	3e-135	485	350	99	Bacteria;Actinobacteria;Actinobacteria;Micrococcales;Microbacteriaceae;Leucobacter;Leucobacter_sp._D1-50
denovo927	HM318646.1.1342	95.44	351	12	4	1	349	483	135	4e-135	485	350	99	Bacteria;Actinobacteria;Actinobacteria;Micrococcales;Microbacteriaceae;Curtobacterium;uncultured_bacterium
denovo927	GU570655.1.1518	95.11	348	17	0	3	350	503	156	6e-135	485	350	99	Bacteria;Actinobacteria;Actinobacteria;Micrococcales;Microbacteriaceae;Leucobacter;Leucobacter_sp._enrichment_culture_clone_B2-9
denovo927	KF687018.1.1372	95.11	348	17	0	3	350	444	97	6e-135	485	350	99	Bacteria;Actinobacteria;Actinobacteria;Micrococcales;Microbacteriaceae;Microbacterium;Microbacterium_pseudoresistens
denovo927	KF687021.1.1511	95.11	348	17	0	3	350	501	154	6e-135	485	350	99	Bacteria;Actinobacteria;Actinobacteria;Micrococcales;Microbacteriaceae;Microbacterium;Microbacterium_pseudoresistens
denovo927	AB563787.1.1506	95.11	348	17	0	3	350	503	156	6e-135	485	350	99	Bacteria;Actinobacteria;Actinobacteria;Micrococcales;Microbacteriaceae;Microbacterium;Microbacterium_sp._JCM_9634
denovo927	HQ183909.1.1489	95.11	348	17	0	3	350	503	156	6e-135	485	350	99	Bacteria;Actinobacteria;Actinobacteria;Micrococcales;Microbacteriaceae;Leucobacter;uncultured_Leucobacter_sp.
denovo1013	JN713400.1.1470	100	350	0	0	1	350	513	164	7e-154	547	350	100	Bacteria;Bacteroidetes;Flavobacteriia;Flavobacteriales;Flavobacteriaceae;Capnocytophaga;Capnocytophaga_canimorsus
denovo1013	CP002113.538201.539702	100	350	0	0	1	350	514	165	7e-154	547	350	100	Bacteria;Bacteroidetes;Flavobacteriia;Flavobacteriales;Flavobacteriaceae;Capnocytophaga;Capnocytophaga_canimorsus_Cc5
denovo1013	CP002113.1076545.1078046	100	350	0	0	1	350	514	165	7e-154	547	350	100	Bacteria;Bacteroidetes;Flavobacteriia;Flavobacteriales;Flavobacteriaceae;Capnocytophaga;Capnocytophaga_canimorsus_Cc5
denovo1013	AY643075.1.1438	100	350	0	0	1	350	494	145	7e-154	547	350	100	Bacteria;Bacteroidetes;Flavobacteriia;Flavobacteriales;Flavobacteriaceae;Capnocytophaga;Capnocytophaga_canimorsus
denovo1013	X97246.1.1423	100	350	0	0	1	350	478	129	7e-154	547	350	100	Bacteria;Bacteroidetes;Flavobacteriia;Flavobacteriales;Flavobacteriaceae;Capnocytophaga;Capnocytophaga_canimorsus
denovo1013	AB566125.1.1410	100	350	0	0	1	350	496	147	7e-154	547	350	100	Bacteria;Bacteroidetes;Flavobacteriia;Flavobacteriales;Flavobacteriaceae;Capnocytophaga;Capnocytophaga_canimorsus
denovo1013	AB560873.1.1393	100	350	0	0	1	350	494	145	7e-154	547	350	100	Bacteria;Bacteroidetes;Flavobacteriia;Flavobacteriales;Flavobacteriaceae;Capnocytophaga;Capnocytophaga_canimorsus
denovo1013	AB560872.1.1408	100	350	0	0	1	350	494	145	7e-154	547	350	100	Bacteria;Bacteroidetes;Flavobacteriia;Flavobacteriales;Flavobacteriaceae;Capnocytophaga;Capnocytophaga_canimorsus
denovo1013	AB560869.1.1406	100	350	0	0	1	350	493	144	7e-154	547	350	100	Bacteria;Bacteroidetes;Flavobacteriia;Flavobacteriales;Flavobacteriaceae;Capnocytophaga;Capnocytophaga_canimorsus
denovo1013	AB562518.1.1438	100	350	0	0	1	350	494	145	7e-154	547	350	100	Bacteria;Bacteroidetes;Flavobacteriia;Flavobacteriales;Flavobacteriaceae;Capnocytophaga;Capnocytophaga_canimorsus
denovo1013	HQ454062.1.1394	100	350	0	0	1	350	478	129	7e-154	547	350	100	Bacteria;Bacteroidetes;Flavobacteriia;Flavobacteriales;Flavobacteriaceae;Capnocytophaga;Capnocytophaga_canimorsus
denovo1013	HQ454087.1.1351	100	350	0	0	1	350	478	129	7e-154	547	350	100	Bacteria;Bacteroidetes;Flavobacteriia;Flavobacteriales;Flavobacteriaceae;Capnocytophaga;Capnocytophaga_canimorsus
denovo1013	FJ669150.1.1429	100	350	0	0	1	350	497	148	7e-154	547	350	100	Bacteria;Bacteroidetes;Flavobacteriia;Flavobacteriales;Flavobacteriaceae;Capnocytophaga;Capnocytophaga_canimorsus
denovo1013	FJ669154.1.1377	100	350	0	0	1	350	449	100	7e-154	547	350	100	Bacteria;Bacteroidetes;Flavobacteriia;Flavobacteriales;Flavobacteriaceae;Capnocytophaga;Capnocytophaga_canimorsus
denovo1013	EU796886.1.1465	99.71	350	1	0	1	350	493	144	3e-153	545	350	100	Bacteria;Bacteroidetes;Flavobacteriia;Flavobacteriales;Flavobacteriaceae;Capnocytophaga;Capnocytophaga_canimorsus
denovo1013	FJ669152.1.1413	99.71	350	1	0	1	350	490	141	3e-153	545	350	100	Bacteria;Bacteroidetes;Flavobacteriia;Flavobacteriales;Flavobacteriaceae;Capnocytophaga;Capnocytophaga_canimorsus
denovo1013	AY643077.1.1436	99.71	350	1	0	1	350	494	145	8e-153	544	350	100	Bacteria;Bacteroidetes;Flavobacteriia;Flavobacteriales;Flavobacteriaceae;Capnocytophaga;Capnocytophaga_canimorsus
denovo1013	AB649272.1.1408	99.71	350	1	0	1	350	494	145	8e-153	544	350	100	Bacteria;Bacteroidetes;Flavobacteriia;Flavobacteriales;Flavobacteriaceae;Capnocytophaga;Capnocytophaga_canimorsus
denovo1013	AB564724.1.1436	99.71	350	1	0	1	350	494	145	8e-153	544	350	100	Bacteria;Bacteroidetes;Flavobacteriia;Flavobacteriales;Flavobacteriaceae;Capnocytophaga;Capnocytophaga_canimorsus
denovo1013	AB560868.1.1416	99.71	350	1	0	1	350	493	144	8e-153	544	350	100	Bacteria;Bacteroidetes;Flavobacteriia;Flavobacteriales;Flavobacteriaceae;Capnocytophaga;Capnocytophaga_canimorsus
denovo1062	HM336345.1.1327	100	350	0	0	1	350	470	121	7e-154	547	350	100	Bacteria;Fusobacteria;Fusobacteriia;Fusobacteriales;Fusobacteriaceae;Fusobacterium;uncultured_bacterium
denovo1062	HM336374.1.1326	100	350	0	0	1	350	470	121	7e-154	547	350	100	Bacteria;Fusobacteria;Fusobacteriia;Fusobacteriales;Fusobacteriaceae;Fusobacterium;uncultured_bacterium
denovo1062	HM327345.1.1327	100	350	0	0	1	350	470	121	7e-154	547	350	100	Bacteria;Fusobacteria;Fusobacteriia;Fusobacteriales;Fusobacteriaceae;Fusobacterium;uncultured_bacterium
denovo1062	HM274157.1.1327	100	350	0	0	1	350	470	121	7e-154	547	350	100	Bacteria;Fusobacteria;Fusobacteriia;Fusobacteriales;Fusobacteriaceae;Fusobacterium;uncultured_bacterium
denovo1062	HM272320.1.1327	100	350	0	0	1	350	470	121	7e-154	547	350	100	Bacteria;Fusobacteria;Fusobacteriia;Fusobacteriales;Fusobacteriaceae;Fusobacterium;uncultured_bacterium
denovo1062	JF108316.1.1327	100	350	0	0	1	350	470	121	7e-154	547	350	100	Bacteria;Fusobacteria;Fusobacteriia;Fusobacteriales;Fusobacteriaceae;Fusobacterium;uncultured_bacterium
denovo1062	JF104516.1.1327	100	350	0	0	1	350	470	121	7e-154	547	350	100	Bacteria;Fusobacteria;Fusobacteriia;Fusobacteriales;Fusobacteriaceae;Fusobacterium;uncultured_bacterium
denovo1062	JF092219.1.1328	100	350	0	0	1	350	470	121	7e-154	547	350	100	Bacteria;Fusobacteria;Fusobacteriia;Fusobacteriales;Fusobacteriaceae;Fusobacterium;uncultured_bacterium
denovo1062	JF104225.1.1327	100	350	0	0	1	350	470	121	7e-154	547	350	100	Bacteria;Fusobacteria;Fusobacteriia;Fusobacteriales;Fusobacteriaceae;Fusobacterium;uncultured_bacterium
denovo1062	HM336444.1.1327	99.71	350	1	0	1	350	470	121	8e-153	544	350	100	Bacteria;Fusobacteria;Fusobacteriia;Fusobacteriales;Fusobacteriaceae;Fusobacterium;uncultured_bacterium
denovo1062	HM336453.1.1327	99.71	350	1	0	1	350	470	121	8e-153	544	350	100	Bacteria;Fusobacteria;Fusobacteriia;Fusobacteriales;Fusobacteriaceae;Fusobacterium;uncultured_bacterium
denovo1062	HM333067.1.1327	99.71	350	1	0	1	350	470	121	8e-153	544	350	100	Bacteria;Fusobacteria;Fusobacteriia;Fusobacteriales;Fusobacteriaceae;Fusobacterium;uncultured_bacterium
denovo1062	HM315646.1.1327	99.71	350	1	0	1	350	470	121	8e-153	544	350	100	Bacteria;Fusobacteria;Fusobacteriia;Fusobacteriales;Fusobacteriaceae;Fusobacterium;uncultured_bacterium
denovo1062	HM274313.1.1327	99.71	350	1	0	1	350	470	121	8e-153	544	350	100	Bacteria;Fusobacteria;Fusobacteriia;Fusobacteriales;Fusobacteriaceae;Fusobacterium;uncultured_bacterium
denovo1062	HM272661.1.1327	99.71	350	1	0	1	350	470	121	8e-153	544	350	100	Bacteria;Fusobacteria;Fusobacteriia;Fusobacteriales;Fusobacteriaceae;Fusobacterium;uncultured_bacterium
denovo1062	HM272334.1.1327	99.71	350	1	0	1	350	470	121	8e-153	544	350	100	Bacteria;Fusobacteria;Fusobacteriia;Fusobacteriales;Fusobacteriaceae;Fusobacterium;uncultured_bacterium
denovo1062	JF104610.1.1327	99.71	350	1	0	1	350	470	121	8e-153	544	350	100	Bacteria;Fusobacteria;Fusobacteriia;Fusobacteriales;Fusobacteriaceae;Fusobacterium;uncultured_bacterium
denovo1062	JF096994.1.1327	99.71	350	1	0	1	350	470	121	8e-153	544	350	100	Bacteria;Fusobacteria;Fusobacteriia;Fusobacteriales;Fusobacteriaceae;Fusobacterium;uncultured_bacterium
denovo1062	120UI078.1.1464	99.43	350	2	0	1	350	489	140	1e-151	540	350	100	Bacteria;Fusobacteria;Fusobacteriia;Fusobacteriales;Fusobacteriaceae;Fusobacterium;Fusobacterium_sp._clone_UI078_feline_oral_taxon_120
denovo1062	JF108357.1.1327	99.43	350	2	0	1	350	470	121	1e-151	540	350	100	Bacteria;Fusobacteria;Fusobacteriia;Fusobacteriales;Fusobacteriaceae;Fusobacterium;uncultured_bacterium
denovo1079	JN713156.1.1629	100	350	0	0	1	350	624	275	7e-154	547	350	100	Bacteria;Firmicutes;Clostridia;Clostridiales;Peptostreptococcaceae;uncultured;Peptostreptococcaceae_bacterium_canine_oral_taxon_004
denovo1079	JN713157.1.1630	100	350	0	0	1	350	625	276	7e-154	547	350	100	Bacteria;Firmicutes;Clostridia;Clostridiales;Peptostreptococcaceae;uncultured;Peptostreptococcaceae_bacterium_canine_oral_taxon_004
denovo1079	JF224108.1.1351	100	350	0	0	1	350	495	146	7e-154	547	350	100	Bacteria;Firmicutes;Clostridia;Clostridiales;Peptostreptococcaceae;uncultured;uncultured_bacterium
denovo1079	036TM051.1.1519	99.71	350	1	0	1	350	514	165	8e-153	544	350	100	Bacteria;Firmicutes;Clostridia;Clostridiales;Peptostreptococcaceae;uncultured;Peptostreptococcaceae_XI_[G-1]_bacterium_clone_TM051_feline_oral_taxon_036
denovo1079	036TF054.1.1519	99.71	350	1	0	1	350	514	165	8e-153	544	350	100	Bacteria;Firmicutes;Clostridia;Clostridiales;Peptostreptococcaceae;uncultured;Peptostreptococcaceae_XI_[G-1]_bacterium_clone_TF054_feline_oral_taxon_036
denovo1079	030TF170.1.1629	99.71	350	1	0	1	350	624	275	8e-153	544	350	100	Bacteria;Firmicutes;Clostridia;Clostridiales;Peptostreptococcaceae;uncultured;Peptostreptococcaceae_XI_[G-1]_bacterium_clone_TF170_feline_oral_taxon_030
denovo1079	JN713154.1.1629	99.71	350	1	0	1	350	624	275	8e-153	544	350	100	Bacteria;Firmicutes;Clostridia;Clostridiales;Peptostreptococcaceae;uncultured;Peptostreptococcaceae_bacterium_canine_oral_taxon_004
denovo1079	JN713158.1.1519	99.71	350	1	0	1	350	514	165	8e-153	544	350	100	Bacteria;Firmicutes;Clostridia;Clostridiales;Peptostreptococcaceae;uncultured;Peptostreptococcaceae_bacterium_canine_oral_taxon_005
denovo1079	HM336341.1.1277	99.71	350	1	0	1	350	423	74	8e-153	544	350	100	Bacteria;Firmicutes;Clostridia;Clostridiales;Peptostreptococcaceae;uncultured;uncultured_bacterium
denovo1079	HM330131.1.1279	99.71	350	1	0	1	350	423	74	8e-153	544	350	100	Bacteria;Firmicutes;Clostridia;Clostridiales;Peptostreptococcaceae;uncultured;uncultured_bacterium
denovo1079	JF108337.1.1350	99.71	350	1	0	1	350	495	146	8e-153	544	350	100	Bacteria;Firmicutes;Clostridia;Clostridiales;Peptostreptococcaceae;uncultured;uncultured_bacterium
denovo1079	JF104361.1.1350	99.71	350	1	0	1	350	495	146	8e-153	544	350	100	Bacteria;Firmicutes;Clostridia;Clostridiales;Peptostreptococcaceae;uncultured;uncultured_bacterium
denovo1079	036TM007.1.1519	99.43	350	2	0	1	350	514	165	1e-151	540	350	100	Bacteria;Firmicutes;Clostridia;Clostridiales;Peptostreptococcaceae;uncultured;Peptostreptococcaceae_XI_[G-1]_bacterium_clone_TM007_feline_oral_taxon_036
denovo1079	036TF111.1.1519	99.43	350	2	0	1	350	514	165	1e-151	540	350	100	Bacteria;Firmicutes;Clostridia;Clostridiales;Peptostreptococcaceae;uncultured;Peptostreptococcaceae_XI_[G-1]_bacterium_clone_TF111_feline_oral_taxon_036
denovo1079	JN713155.1.1629	99.43	350	2	0	1	350	624	275	1e-151	540	350	100	Bacteria;Firmicutes;Clostridia;Clostridiales;Peptostreptococcaceae;uncultured;Peptostreptococcaceae_bacterium_canine_oral_taxon_004
denovo1079	031TE019.1.1635	98	350	7	0	1	350	628	279	2e-146	523	350	100	Bacteria;Firmicutes;Clostridia;Clostridiales;Peptostreptococcaceae;uncultured;Peptostreptococcaceae_XI_[G-1]_bacterium_clone_TE019_feline_oral_taxon_031
denovo1079	038TE053.1.1519	97.71	350	8	0	1	350	514	165	2e-145	519	350	100	Bacteria;Firmicutes;Clostridia;Clostridiales;Peptostreptococcaceae;uncultured;Peptostreptococcaceae_XI_[G-1]_bacterium_clone_TE053_feline_oral_taxon_038
denovo1079	035TE147.1.1622	97.43	350	9	0	1	350	617	268	2e-144	516	350	100	Bacteria;Firmicutes;Clostridia;Clostridiales;Peptostreptococcaceae;uncultured;Peptostreptococcaceae_XI_[G-1]_bacterium_clone_TE147_feline_oral_taxon_035
denovo1079	034TE115.1.1519	97.43	350	9	0	1	350	514	165	2e-144	516	350	100	Bacteria;Firmicutes;Clostridia;Clostridiales;Peptostreptococcaceae;uncultured;Peptostreptococcaceae_XI_[G-1]_bacterium_clone_TE115_feline_oral_taxon_034
denovo1079	031TE090.1.1635	97.43	350	9	0	1	350	628	279	2e-144	516	350	100	Bacteria;Firmicutes;Clostridia;Clostridiales;Peptostreptococcaceae;uncultured;Peptostreptococcaceae_XI_[G-1]_bacterium_clone_TE090_feline_oral_taxon_031
denovo1129	JN713216.1.1521	100	348	0	0	3	350	513	166	6e-153	544	350	99	Bacteria;Firmicutes;Clostridia;Clostridiales;Peptostreptococcaceae;Incertae_Sedis;Peptostreptococcaceae_bacterium_canine_oral_taxon_047
denovo1129	GM884476.1.1509	100	348	0	0	3	350	513	166	6e-153	544	350	99	Bacteria;Firmicutes;Clostridia;Clostridiales;Peptostreptococcaceae;Incertae_Sedis;Eubacterium
denovo1129	015TF160.1.1521	99.71	348	1	0	3	350	513	166	7e-152	541	350	99	Bacteria;Firmicutes;Clostridia;Clostridiales;Peptostreptococcaceae;Incertae_Sedis;Peptostreptococcaceae_XI_[G-2]_bacterium_clone_TF160_feline_oral_taxon_015
denovo1129	HM333088.1.1353	99.71	348	1	0	3	350	494	147	7e-152	541	350	99	Bacteria;Firmicutes;Clostridia;Clostridiales;Peptostreptococcaceae;Incertae_Sedis;uncultured_bacterium
denovo1129	015TF001.1.1521	99.43	348	2	0	3	350	513	166	8e-151	537	350	99	Bacteria;Firmicutes;Clostridia;Clostridiales;Peptostreptococcaceae;Incertae_Sedis;Peptostreptococcaceae_XI_[G-2]_bacterium_clone_TF001_feline_oral_taxon_015
denovo1129	017TE033.1.1520	94.54	348	19	0	3	350	512	165	7e-133	478	350	99	Bacteria;Firmicutes;Clostridia;Clostridiales;Peptostreptococcaceae;Incertae_Sedis;Peptostreptococcaceae_XI_[G-2]_bacterium_clone_TE033_feline_oral_taxon_017
denovo1129	JN713153.1.1520	94.54	348	19	0	3	350	512	165	7e-133	478	350	99	Bacteria;Firmicutes;Clostridia;Clostridiales;Peptostreptococcaceae;Incertae_Sedis;Peptostreptococcaceae_bacterium_canine_oral_taxon_003
denovo1129	AM419991.1.1493	94.27	349	16	4	3	349	511	165	6e-130	468	350	99	Bacteria;Firmicutes;Clostridia;Clostridiales;Peptostreptococcaceae;Incertae_Sedis;uncultured_Eubacteriaceae_bacterium
denovo1129	017TE021.1.1520	93.68	348	22	0	3	350	512	165	1e-129	467	350	99	Bacteria;Firmicutes;Clostridia;Clostridiales;Peptostreptococcaceae;Incertae_Sedis;Peptostreptococcaceae_XI_[G-2]_bacterium_clone_TE021_feline_oral_taxon_017
denovo1129	HM120217.1.1395	93.12	349	20	4	3	349	493	147	1e-125	454	350	99	Bacteria;Firmicutes;Clostridia;Clostridiales;Peptostreptococcaceae;Incertae_Sedis;Eubacteriaceae_bacterium_OBRC8
denovo1129	AY207060.1.1476	93.12	349	20	4	3	349	491	145	1e-125	454	350	99	Bacteria;Firmicutes;Clostridia;Clostridiales;Peptostreptococcaceae;Incertae_Sedis;Eubacteriaceae_bacterium_P4P_50_P4
denovo1129	AF287765.1.1475	92.75	345	25	0	3	347	517	173	4e-125	452	350	99	Bacteria;Firmicutes;Clostridia;Clostridiales;Peptostreptococcaceae;Incertae_Sedis;Eubacterium_sp._oral_strain_A03MT
denovo1129	AM420118.1.1517	92.75	345	25	0	3	347	537	193	4e-125	452	350	99	Bacteria;Firmicutes;Clostridia;Clostridiales;Peptostreptococcaceae;Incertae_Sedis;uncultured_Eubacterium_sp.
denovo1129	AY533382.1.1477	92.75	345	25	0	3	347	517	173	4e-125	452	350	99	Bacteria;Firmicutes;Clostridia;Clostridiales;Peptostreptococcaceae;Incertae_Sedis;Eubacterium_yurii_subsp._schtitka
denovo1129	JF200141.1.1352	92.84	349	21	4	3	349	491	145	1e-124	450	350	99	Bacteria;Firmicutes;Clostridia;Clostridiales;Peptostreptococcaceae;Incertae_Sedis;uncultured_bacterium
denovo1129	HM120215.1.1413	92.84	349	21	4	3	349	495	149	1e-124	450	350	99	Bacteria;Firmicutes;Clostridia;Clostridiales;Peptostreptococcaceae;Incertae_Sedis;Eubacteriaceae_bacterium_CM2
denovo1129	HE681311.1.1518	92.84	349	21	4	3	349	511	165	1e-124	450	350	99	Bacteria;Firmicutes;Clostridia;Clostridiales;Peptostreptococcaceae;Incertae_Sedis;uncultured_bacterium
denovo1129	AFZF02000017.3491.5007	92.84	349	21	4	3	349	511	165	1e-124	450	350	99	Bacteria;Firmicutes;Clostridia;Clostridiales;Peptostreptococcaceae;Incertae_Sedis;Eubacteriaceae_bacterium_CM2
denovo1129	AFZF02000019.3491.5007	92.84	349	21	4	3	349	511	165	1e-124	450	350	99	Bacteria;Firmicutes;Clostridia;Clostridiales;Peptostreptococcaceae;Incertae_Sedis;Eubacteriaceae_bacterium_CM2
denovo1129	AFZF02000013.45887.47403	92.84	349	21	4	3	349	511	165	1e-124	450	350	99	Bacteria;Firmicutes;Clostridia;Clostridiales;Peptostreptococcaceae;Incertae_Sedis;Eubacteriaceae_bacterium_CM2
denovo1180	GQ158316.1.1411	97.65	341	5	2	1	340	505	167	5e-140	501	350	97	Bacteria;Actinobacteria;Actinobacteria;Actinomycetales;Actinomycetaceae;Actinomyces;uncultured_bacterium
denovo1180	GQ158314.1.1410	97.65	341	5	2	1	340	505	167	5e-140	501	350	97	Bacteria;Actinobacteria;Actinobacteria;Actinomycetales;Actinomycetaceae;Actinomyces;uncultured_bacterium
denovo1180	GQ158315.1.1411	97.65	341	5	2	1	340	505	167	5e-140	501	350	97	Bacteria;Actinobacteria;Actinobacteria;Actinomycetales;Actinomycetaceae;Actinomyces;uncultured_bacterium
denovo1180	GQ158313.1.1411	97.36	341	6	2	1	340	505	167	6e-139	498	350	97	Bacteria;Actinobacteria;Actinobacteria;Actinomycetales;Actinomycetaceae;Actinomyces;uncultured_bacterium
denovo1180	JF224042.1.1361	95.74	352	9	5	1	350	504	157	5e-136	488	350	100	Bacteria;Actinobacteria;Actinobacteria;Actinomycetales;Actinomycetaceae;Actinomyces;uncultured_bacterium
denovo1180	JN713546.1.1500	95.45	352	10	4	1	350	523	176	1e-135	487	350	100	Bacteria;Actinobacteria;Actinobacteria;Actinomycetales;Actinomycetaceae;Actinomyces;Actinomyces_sp._canine_oral_taxon_374
denovo1180	HM336429.1.1362	95.45	352	10	4	1	350	504	157	1e-135	487	350	100	Bacteria;Actinobacteria;Actinobacteria;Actinomycetales;Actinomycetaceae;Actinomyces;uncultured_bacterium
denovo1180	HM336307.1.1360	95.45	352	10	4	1	350	504	157	1e-135	487	350	100	Bacteria;Actinobacteria;Actinobacteria;Actinomycetales;Actinomycetaceae;Actinomyces;uncultured_bacterium
denovo1180	JF240705.1.1361	95.45	352	10	4	1	350	504	157	1e-135	487	350	100	Bacteria;Actinobacteria;Actinobacteria;Actinomycetales;Actinomycetaceae;Actinomyces;uncultured_bacterium
denovo1180	HM330450.1.1360	95.45	352	10	4	1	350	503	156	1e-135	487	350	100	Bacteria;Actinobacteria;Actinobacteria;Actinomycetales;Actinomycetaceae;Actinomyces;uncultured_bacterium
denovo1180	JF133390.1.1361	95.45	352	10	4	1	350	504	157	1e-135	487	350	100	Bacteria;Actinobacteria;Actinobacteria;Actinomycetales;Actinomycetaceae;Actinomyces;uncultured_bacterium
denovo1180	AJ243892.1.1412	95.45	352	10	4	1	350	512	165	1e-135	487	350	100	Bacteria;Actinobacteria;Actinobacteria;Actinomycetales;Actinomycetaceae;Actinomyces;Actinomyces_canis
denovo1180	KF030207.1.1497	95.45	352	10	4	1	350	522	175	1e-135	487	350	100	Bacteria;Actinobacteria;Actinobacteria;Actinomycetales;Actinomycetaceae;Actinomyces;Actinomyces_canis
denovo1180	KF030202.1.1494	95.45	352	10	4	1	350	522	175	1e-135	487	350	100	Bacteria;Actinobacteria;Actinobacteria;Actinomycetales;Actinomycetaceae;Actinomyces;Actinomyces_canis
denovo1180	JF241047.1.1361	96.49	342	6	4	1	340	504	167	4e-135	485	350	97	Bacteria;Actinobacteria;Actinobacteria;Actinomycetales;Actinomycetaceae;Actinomyces;uncultured_bacterium
denovo1180	JF223833.1.1361	96.49	342	6	4	1	340	504	167	4e-135	485	350	97	Bacteria;Actinobacteria;Actinobacteria;Actinomycetales;Actinomycetaceae;Actinomyces;uncultured_bacterium
denovo1180	KF030197.1.1493	96.49	342	6	4	1	340	518	181	4e-135	485	350	97	Bacteria;Actinobacteria;Actinobacteria;Actinomycetales;Actinomycetaceae;Actinomyces;Actinomyces_bacterium_canine_oral_taxon_404
denovo1180	AJ243891.1.1428	96.48	341	6	4	1	339	507	171	1e-134	484	350	97	Bacteria;Actinobacteria;Actinobacteria;Actinomycetales;Actinomycetaceae;Actinomyces;Actinomyces_canis
denovo1180	AJ234061.1.1480	96.48	341	6	4	1	339	494	158	1e-134	484	350	97	Bacteria;Actinobacteria;Actinobacteria;Actinomycetales;Actinomycetaceae;Actinomyces;Actinomyces_sp.
denovo1180	HM336291.1.1361	95.17	352	11	4	1	350	504	157	2e-134	483	350	100	Bacteria;Actinobacteria;Actinobacteria;Actinomycetales;Actinomycetaceae;Actinomyces;uncultured_bacterium
denovo1191	347-7062.1.1451	100	350	0	0	1	350	531	182	7e-154	547	350	100	Bacteria;Proteobacteria;Deltaproteobacteria;Desulfovibrionales;Desulfovibrionaceae;Desulfovibrio;Desulfovibrio_sp._strain_7062_feline_oral_taxon_347
denovo1191	HE681397.1.1539	100	350	0	0	1	350	532	183	7e-154	547	350	100	Bacteria;Proteobacteria;Deltaproteobacteria;Desulfovibrionales;Desulfovibrionaceae;Desulfovibrio;uncultured_bacterium
denovo1191	JN713235.1.1541	99.71	350	1	0	1	350	531	182	8e-153	544	350	100	Bacteria;Proteobacteria;Deltaproteobacteria;Desulfovibrionales;Desulfovibrionaceae;Desulfovibrio;Desulfovibrio_sp._canine_oral_taxon_070
denovo1191	FJ393114.1.1513	95.71	350	15	0	1	350	532	183	5e-138	495	350	100	Bacteria;Proteobacteria;Deltaproteobacteria;Desulfovibrionales;Desulfovibrionaceae;Desulfovibrio;uncultured_Desulfovibrio_sp.
denovo1191	KC836067.1.1511	95.43	350	16	0	1	350	532	183	6e-137	491	350	100	Bacteria;Proteobacteria;Deltaproteobacteria;Desulfovibrionales;Desulfovibrionaceae;Desulfovibrio;uncultured_bacterium
denovo1191	JQ072638.1.1435	95.43	350	16	0	1	350	499	150	6e-137	491	350	100	Bacteria;Proteobacteria;Deltaproteobacteria;Desulfovibrionales;Desulfovibrionaceae;Desulfovibrio;uncultured_bacterium
denovo1191	JQ072617.1.1411	95.43	350	16	0	1	350	477	128	6e-137	491	350	100	Bacteria;Proteobacteria;Deltaproteobacteria;Desulfovibrionales;Desulfovibrionaceae;Desulfovibrio;uncultured_bacterium
denovo1191	FJ799147.1.1466	95.43	350	16	0	1	350	532	183	6e-137	491	350	100	Bacteria;Proteobacteria;Deltaproteobacteria;Desulfovibrionales;Desulfovibrionaceae;Desulfovibrio;bacterium_enrichment_culture_clone_LA50
denovo1191	FJ393096.1.1509	95.43	350	16	0	1	350	532	183	6e-137	491	350	100	Bacteria;Proteobacteria;Deltaproteobacteria;Desulfovibrionales;Desulfovibrionaceae;uncultured;uncultured_proteobacterium
denovo1191	JX576034.1.1517	95.43	350	16	0	1	350	532	183	6e-137	491	350	100	Bacteria;Proteobacteria;Deltaproteobacteria;Desulfovibrionales;Desulfovibrionaceae;Desulfovibrio;uncultured_Desulfovibrio_sp.
denovo1191	JN245688.1.1514	95.43	350	16	0	1	350	532	183	6e-137	491	350	100	Bacteria;Proteobacteria;Deltaproteobacteria;Desulfovibrionales;Desulfovibrionaceae;Desulfovibrio;uncultured_bacterium
denovo1191	GQ503869.1.1513	95.43	350	16	0	1	350	532	183	6e-137	491	350	100	Bacteria;Proteobacteria;Deltaproteobacteria;Desulfovibrionales;Desulfovibrionaceae;Desulfovibrio;Desulfovibrio_sp._enrichment_culture_clone_Ecwsrb032
denovo1191	GQ479993.1.1512	95.43	350	16	0	1	350	532	183	6e-137	491	350	100	Bacteria;Proteobacteria;Deltaproteobacteria;Desulfovibrionales;Desulfovibrionaceae;Desulfovibrio;uncultured_bacterium
denovo1191	FR669231.1.1475	95.43	350	16	0	1	350	512	163	6e-137	491	350	100	Bacteria;Proteobacteria;Deltaproteobacteria;Desulfovibrionales;Desulfovibrionaceae;Desulfovibrio;uncultured_bacterium
denovo1191	FR669237.1.1483	95.43	350	16	0	1	350	512	163	6e-137	491	350	100	Bacteria;Proteobacteria;Deltaproteobacteria;Desulfovibrionales;Desulfovibrionaceae;Desulfovibrio;uncultured_bacterium
denovo1191	JX006291.1.1435	95.43	350	16	0	1	350	492	143	6e-137	491	350	100	Bacteria;Proteobacteria;Deltaproteobacteria;Desulfovibrionales;Desulfovibrionaceae;Desulfovibrio;bacterium_NLAE-zl-H43
denovo1191	KC120814.1.1405	95.43	350	16	0	1	350	532	183	6e-137	491	350	100	Bacteria;Proteobacteria;Deltaproteobacteria;Desulfovibrionales;Desulfovibrionaceae;Desulfovibrio;Desulfovibrio_sp._F1
denovo1191	JX965382.1.1531	95.43	350	16	0	1	350	522	173	6e-137	491	350	100	Bacteria;Proteobacteria;Deltaproteobacteria;Desulfovibrionales;Desulfovibrionaceae;Desulfovibrio;Desulfovibrio_multispirans
denovo1191	FJ881106.1.1511	95.94	345	14	0	1	345	532	188	1e-136	491	350	99	Bacteria;Proteobacteria;Deltaproteobacteria;Desulfovibrionales;Desulfovibrionaceae;Desulfovibrio;uncultured_bacterium
denovo1191	FJ881238.1.1511	95.94	345	14	0	1	345	532	188	1e-136	491	350	99	Bacteria;Proteobacteria;Deltaproteobacteria;Desulfovibrionales;Desulfovibrionaceae;Desulfovibrio;uncultured_bacterium
denovo1223	GQ358873.1.1492	97.71	350	8	0	1	350	518	169	2e-145	519	350	100	Bacteria;Proteobacteria;Betaproteobacteria;Burkholderiales;Alcaligenaceae;uncultured;uncultured_bacterium
denovo1223	AF190911.1.1491	97.44	352	7	2	1	350	508	157	1e-144	517	350	100	Bacteria;Proteobacteria;Betaproteobacteria;Burkholderiales;Alcaligenaceae;Pelistega;Pelistega_europaea
denovo1223	HF558382.1.1512	96.31	352	11	2	1	350	508	157	2e-140	503	350	100	Bacteria;Proteobacteria;Betaproteobacteria;Burkholderiales;Alcaligenaceae;Pelistega;Pelistega_europaea
denovo1223	GU120612.1.1462	96.29	350	13	0	1	350	508	159	4e-140	502	350	100	Bacteria;Proteobacteria;Betaproteobacteria;Burkholderiales;Alcaligenaceae;Parapusillimonas;uncultured_beta_proteobacterium
denovo1223	JQ923917.1.1504	96.3	351	11	2	1	350	528	179	2e-139	499	350	100	Bacteria;Proteobacteria;Betaproteobacteria;Burkholderiales;Alcaligenaceae;Castellaniella;uncultured_bacterium
denovo1223	JQ923914.1.1504	96.3	351	11	2	1	350	528	179	2e-139	499	350	100	Bacteria;Proteobacteria;Betaproteobacteria;Burkholderiales;Alcaligenaceae;Castellaniella;uncultured_bacterium
denovo1223	JQ923951.1.1504	96.3	351	11	2	1	350	528	179	2e-139	499	350	100	Bacteria;Proteobacteria;Betaproteobacteria;Burkholderiales;Alcaligenaceae;Castellaniella;uncultured_bacterium
denovo1223	JQ923923.1.1504	96.3	351	11	2	1	350	528	179	2e-139	499	350	100	Bacteria;Proteobacteria;Betaproteobacteria;Burkholderiales;Alcaligenaceae;Castellaniella;uncultured_bacterium
denovo1223	JQ923912.1.1504	96.3	351	11	2	1	350	528	179	2e-139	499	350	100	Bacteria;Proteobacteria;Betaproteobacteria;Burkholderiales;Alcaligenaceae;Castellaniella;uncultured_bacterium
denovo1223	JQ923898.1.1504	96.3	351	11	2	1	350	528	179	2e-139	499	350	100	Bacteria;Proteobacteria;Betaproteobacteria;Burkholderiales;Alcaligenaceae;Castellaniella;uncultured_bacterium
denovo1223	JQ923875.1.1504	96.3	351	11	2	1	350	528	179	2e-139	499	350	100	Bacteria;Proteobacteria;Betaproteobacteria;Burkholderiales;Alcaligenaceae;Castellaniella;uncultured_bacterium
denovo1223	JQ923863.1.1504	96.3	351	11	2	1	350	528	179	2e-139	499	350	100	Bacteria;Proteobacteria;Betaproteobacteria;Burkholderiales;Alcaligenaceae;Castellaniella;uncultured_bacterium
denovo1223	JQ923936.1.1504	96.3	351	11	2	1	350	528	179	2e-139	499	350	100	Bacteria;Proteobacteria;Betaproteobacteria;Burkholderiales;Alcaligenaceae;Castellaniella;uncultured_bacterium
denovo1223	JQ923910.1.1504	96.3	351	11	2	1	350	528	179	2e-139	499	350	100	Bacteria;Proteobacteria;Betaproteobacteria;Burkholderiales;Alcaligenaceae;Castellaniella;uncultured_bacterium
denovo1223	JQ923870.1.1504	96.3	351	11	2	1	350	528	179	2e-139	499	350	100	Bacteria;Proteobacteria;Betaproteobacteria;Burkholderiales;Alcaligenaceae;Castellaniella;uncultured_bacterium
denovo1223	JQ923993.1.1505	96.3	351	11	2	1	350	528	179	2e-139	499	350	100	Bacteria;Proteobacteria;Betaproteobacteria;Burkholderiales;Alcaligenaceae;Castellaniella;uncultured_bacterium
denovo1223	JQ923950.1.1504	96.3	351	11	2	1	350	528	179	2e-139	499	350	100	Bacteria;Proteobacteria;Betaproteobacteria;Burkholderiales;Alcaligenaceae;Castellaniella;uncultured_bacterium
denovo1223	JQ923922.1.1504	96.3	351	11	2	1	350	528	179	2e-139	499	350	100	Bacteria;Proteobacteria;Betaproteobacteria;Burkholderiales;Alcaligenaceae;Castellaniella;uncultured_bacterium
denovo1223	JQ923874.1.1504	96.3	351	11	2	1	350	528	179	2e-139	499	350	100	Bacteria;Proteobacteria;Betaproteobacteria;Burkholderiales;Alcaligenaceae;Castellaniella;uncultured_bacterium
denovo1223	JQ923871.1.1505	96.3	351	11	2	1	350	528	179	2e-139	499	350	100	Bacteria;Proteobacteria;Betaproteobacteria;Burkholderiales;Alcaligenaceae;Castellaniella;uncultured_bacterium
denovo1276	082TE159.1.1529	100	348	0	0	3	350	519	172	6e-153	544	350	99	Bacteria;Proteobacteria;Betaproteobacteria;Neisseriales;Neisseriaceae;Aquaspirillum;Aquaspirillum_sp._clone_TE159_feline_oral_taxon_082
denovo1276	080TE011.1.1527	95.07	345	17	0	3	347	519	175	1e-133	480	350	99	Bacteria;Proteobacteria;Betaproteobacteria;Neisseriales;Neisseriaceae;Aquaspirillum;Aquaspirillum_sp._clone_TE011_feline_oral_taxon_080
denovo1276	079TF138.1.1527	95.13	349	13	4	3	349	519	173	4e-133	478	350	99	Bacteria;Proteobacteria;Betaproteobacteria;Neisseriales;Neisseriaceae;Aquaspirillum;Aquaspirillum_sp._clone_TF138_feline_oral_taxon_079
denovo1276	080TE149.1.1527	94.78	345	18	0	3	347	519	175	2e-132	477	350	99	Bacteria;Proteobacteria;Betaproteobacteria;Neisseriales;Neisseriaceae;Aquaspirillum;Aquaspirillum_sp._clone_TE149_feline_oral_taxon_080
denovo1276	HM329931.1.1356	95.13	349	12	5	3	349	499	154	2e-132	477	350	99	Bacteria;Proteobacteria;Betaproteobacteria;Neisseriales;Neisseriaceae;Aquaspirillum;uncultured_bacterium
denovo1276	079TF011.1.1527	94.84	349	14	4	3	349	519	173	5e-132	475	350	99	Bacteria;Proteobacteria;Betaproteobacteria;Neisseriales;Neisseriaceae;Aquaspirillum;Aquaspirillum_sp._clone_TF011_feline_oral_taxon_079
denovo1276	HM278113.1.1357	94.84	349	14	4	3	349	500	154	5e-132	475	350	99	Bacteria;Proteobacteria;Betaproteobacteria;Neisseriales;Neisseriaceae;Aquaspirillum;uncultured_bacterium
denovo1276	080TE047.1.1527	94.49	345	19	0	3	347	519	175	2e-131	473	350	99	Bacteria;Proteobacteria;Betaproteobacteria;Neisseriales;Neisseriaceae;Aquaspirillum;Aquaspirillum_sp._clone_TE047_feline_oral_taxon_080
denovo1276	080TE039.1.1527	94.2	345	20	0	3	347	519	175	2e-130	469	350	99	Bacteria;Proteobacteria;Betaproteobacteria;Neisseriales;Neisseriaceae;Aquaspirillum;Aquaspirillum_sp._clone_TE039_feline_oral_taxon_080
denovo1276	JN713255.1.1527	94.27	349	16	4	3	349	519	173	6e-130	468	350	99	Bacteria;Proteobacteria;Betaproteobacteria;Neisseriales;Neisseriaceae;Aquaspirillum;Aquaspirillum_sp._canine_oral_taxon_091
denovo1276	AY904024.1.1514	91.04	346	31	0	3	348	510	165	3e-119	432	350	99	Bacteria;Proteobacteria;Betaproteobacteria;Neisseriales;Neisseriaceae;Aquaspirillum;Aquaspirillum_sp._411
denovo1276	JN609336.1.1497	90.75	346	32	0	3	348	518	173	3e-118	429	350	99	Bacteria;Proteobacteria;Betaproteobacteria;Neisseriales;Neisseriaceae;Aquaspirillum;uncultured_bacterium
denovo1276	AB680863.1.1461	90.75	346	32	0	3	348	498	153	3e-118	429	350	99	Bacteria;Proteobacteria;Betaproteobacteria;Neisseriales;Neisseriaceae;Aquaspirillum;Aquaspirillum_serpens
denovo1276	AB074518.1.1491	90.75	346	32	0	3	348	519	174	3e-118	429	350	99	Bacteria;Proteobacteria;Betaproteobacteria;Neisseriales;Neisseriaceae;Aquaspirillum;Aquaspirillum_serpens
denovo1276	AB680710.1.1461	90.46	346	33	0	3	348	498	153	1e-117	427	350	99	Bacteria;Proteobacteria;Betaproteobacteria;Neisseriales;Neisseriaceae;Aquaspirillum;Aquaspirillum_serpens
denovo1276	AB680709.1.1461	90.46	346	33	0	3	348	498	153	1e-117	427	350	99	Bacteria;Proteobacteria;Betaproteobacteria;Neisseriales;Neisseriaceae;Aquaspirillum;Aquaspirillum_serpens
denovo1276	AF328144.1.1460	90.34	352	27	4	3	350	501	153	1e-116	424	350	99	Bacteria;Proteobacteria;Betaproteobacteria;Neisseriales;Neisseriaceae;Alysiella;Alysiella_crassa
denovo1276	AF487710.1.1511	90.37	353	26	5	3	350	513	164	2e-116	423	350	99	Bacteria;Proteobacteria;Betaproteobacteria;Neisseriales;Neisseriaceae;Alysiella;Alysiella_filiformis
denovo1276	AF328142.1.1461	90.37	353	26	5	3	350	502	153	2e-116	423	350	99	Bacteria;Proteobacteria;Betaproteobacteria;Neisseriales;Neisseriaceae;Alysiella;Alysiella_crassa
denovo1276	AB681796.1.1464	90.37	353	26	5	3	350	502	153	2e-116	423	350	99	Bacteria;Proteobacteria;Betaproteobacteria;Neisseriales;Neisseriaceae;Alysiella;Alysiella_filiformis
denovo1367	JQ428368.1.1497	98	350	7	0	1	350	486	137	2e-146	523	350	100	Bacteria;Proteobacteria;Gammaproteobacteria;Xanthomonadales;Xanthomonadaceae;uncultured;uncultured_bacterium
denovo1367	091TE092.1.1530	97.71	350	8	0	1	350	519	170	2e-145	519	350	100	Bacteria;Proteobacteria;Gammaproteobacteria;Xanthomonadales;Xanthomonadaceae;uncultured;Xanthomonadaceae_[G]_bacterium_clone_TE092_feline_oral_taxon_091
denovo1367	JN683987.1.1497	97.43	350	9	0	1	350	517	168	2e-144	516	350	100	Bacteria;Proteobacteria;Gammaproteobacteria;Xanthomonadales;Xanthomonadaceae;Arenimonas;uncultured_bacterium
denovo1367	JN684004.1.1497	97.43	350	9	0	1	350	517	168	2e-144	516	350	100	Bacteria;Proteobacteria;Gammaproteobacteria;Xanthomonadales;Xanthomonadaceae;Arenimonas;uncultured_bacterium
denovo1367	JN683963.1.1496	97.43	350	9	0	1	350	516	167	2e-144	516	350	100	Bacteria;Proteobacteria;Gammaproteobacteria;Xanthomonadales;Xanthomonadaceae;Arenimonas;uncultured_bacterium
denovo1367	JQ428140.1.1497	97.43	350	9	0	1	350	486	137	2e-144	516	350	100	Bacteria;Proteobacteria;Gammaproteobacteria;Xanthomonadales;Xanthomonadaceae;uncultured;uncultured_bacterium
denovo1367	HM438438.1.1489	97.14	350	10	0	1	350	482	133	3e-143	512	350	100	Bacteria;Proteobacteria;Gammaproteobacteria;Xanthomonadales;Xanthomonadaceae;uncultured;uncultured_Xanthomonadaceae_bacterium
denovo1367	HQ436500.1.1484	96	350	14	0	1	350	509	160	4e-139	498	350	100	Bacteria;Proteobacteria;Gammaproteobacteria;Xanthomonadales;Xanthomonadaceae;uncultured;Aquimonas_sp._enrichment_culture_clone_03SUJ1
denovo1367	FJ152578.1.1494	96.31	352	9	4	1	350	483	134	1e-138	497	350	100	Bacteria;Proteobacteria;Gammaproteobacteria;Xanthomonadales;Xanthomonadaceae;uncultured;uncultured_bacterium
denovo1367	JQ327992.1.1533	95.71	350	15	0	1	350	526	177	5e-138	495	350	100	Bacteria;Proteobacteria;Gammaproteobacteria;Xanthomonadales;Xanthomonadaceae;uncultured;uncultured_bacterium
denovo1367	GQ441344.1.1506	95.71	350	15	0	1	350	526	177	5e-138	495	350	100	Bacteria;Proteobacteria;Gammaproteobacteria;Xanthomonadales;Xanthomonadaceae;uncultured;uncultured_bacterium
denovo1367	KF827389.1.1400	96.5	343	12	0	1	343	520	178	7e-138	494	350	98	Bacteria;Proteobacteria;Gammaproteobacteria;Xanthomonadales;Xanthomonadaceae;uncultured;uncultured_gamma_proteobacterium
denovo1367	AB430336.1.1461	95.43	350	16	0	1	350	500	151	6e-137	491	350	100	Bacteria;Proteobacteria;Gammaproteobacteria;Xanthomonadales;Xanthomonadaceae;Arenimonas;uncultured_bacterium
denovo1367	KC852984.1.1400	95.74	352	11	4	1	350	520	171	1e-136	490	350	100	Bacteria;Proteobacteria;Gammaproteobacteria;Xanthomonadales;Xanthomonadaceae;uncultured;uncultured_bacterium
denovo1367	FJ152656.1.1493	95.74	352	11	4	1	350	483	134	1e-136	490	350	100	Bacteria;Proteobacteria;Gammaproteobacteria;Xanthomonadales;Xanthomonadaceae;uncultured;uncultured_bacterium
denovo1367	JF834296.1.1500	95.14	350	17	0	1	350	520	171	6e-136	488	350	100	Bacteria;Proteobacteria;Gammaproteobacteria;Xanthomonadales;Xanthomonadaceae;Arenimonas;bacterium_enrichment_culture_clone_phytdeg60
denovo1367	JF834288.1.1323	95.14	350	17	0	1	350	419	70	6e-136	488	350	100	Bacteria;Proteobacteria;Gammaproteobacteria;Xanthomonadales;Xanthomonadaceae;Arenimonas;bacterium_enrichment_culture_clone_phytdeg65
denovo1367	JF834299.1.1500	95.14	350	17	0	1	350	520	171	6e-136	488	350	100	Bacteria;Proteobacteria;Gammaproteobacteria;Xanthomonadales;Xanthomonadaceae;Arenimonas;bacterium_enrichment_culture_clone_phytdeg27
denovo1367	HQ682008.1.1501	95.14	350	17	0	1	350	520	171	6e-136	488	350	100	Bacteria;Proteobacteria;Gammaproteobacteria;Pseudomonadales;Pseudomonadaceae;uncultured;uncultured_bacterium
denovo1367	FN563156.1.1460	95.14	350	17	0	1	350	500	151	6e-136	488	350	100	Bacteria;Proteobacteria;Gammaproteobacteria;Xanthomonadales;Xanthomonadaceae;Arenimonas;uncultured_bacterium
denovo1393	352-7054.1.1408	100	348	0	0	3	350	485	138	6e-153	544	350	99	Bacteria;Proteobacteria;Betaproteobacteria;Neisseriales;Neisseriaceae;Neisseria;Neisseria_sp._strain_7054_feline_oral_taxon_352
denovo1393	JF092121.1.1363	98.56	348	5	0	3	350	504	157	1e-147	527	350	99	Bacteria;Proteobacteria;Betaproteobacteria;Neisseriales;Neisseriaceae;uncultured;uncultured_bacterium
denovo1393	GQ158287.1.1412	98.28	348	6	0	3	350	505	158	1e-146	523	350	99	Bacteria;Proteobacteria;Betaproteobacteria;Neisseriales;Neisseriaceae;Neisseria;uncultured_bacterium
denovo1393	AGAZ01000083.4364.5892	97.7	348	8	0	3	350	524	177	2e-144	516	350	99	Bacteria;Proteobacteria;Betaproteobacteria;Neisseriales;Neisseriaceae;Neisseria;Neisseria_wadsworthii_9715
denovo1393	FJ654663.1.1463	97.7	348	8	0	3	350	504	157	2e-144	516	350	99	Bacteria;Proteobacteria;Betaproteobacteria;Neisseriales;Neisseriaceae;Neisseria;Neisseria_wadsworthii
denovo1393	FJ654662.1.1463	97.7	348	8	0	3	350	504	157	2e-144	516	350	99	Bacteria;Proteobacteria;Betaproteobacteria;Neisseriales;Neisseriaceae;Neisseria;Neisseria_wadsworthii
denovo1393	076TM092.1.1532	97.41	348	9	0	3	350	523	176	2e-143	513	350	99	Bacteria;Proteobacteria;Betaproteobacteria;Neisseriales;Neisseriaceae;Neisseria;Neisseria_shayeganii_clone_TM092_feline_oral_taxon_076
denovo1393	076TE097.1.1532	97.41	348	9	0	3	350	523	176	2e-143	513	350	99	Bacteria;Proteobacteria;Betaproteobacteria;Neisseriales;Neisseriaceae;Neisseria;Neisseria_shayeganii_clone_TE097_feline_oral_taxon_076
denovo1393	JN713254.1.1532	97.41	348	9	0	3	350	523	176	2e-143	513	350	99	Bacteria;Proteobacteria;Betaproteobacteria;Neisseriales;Neisseriaceae;Neisseria;Neisseria_shayeganii
denovo1393	JF240892.1.1362	97.41	348	9	0	3	350	504	157	2e-143	513	350	99	Bacteria;Proteobacteria;Betaproteobacteria;Neisseriales;Neisseriaceae;Neisseria;uncultured_bacterium
denovo1393	HM328226.1.1362	97.41	348	9	0	3	350	504	157	2e-143	513	350	99	Bacteria;Proteobacteria;Betaproteobacteria;Neisseriales;Neisseriaceae;Neisseria;uncultured_bacterium
denovo1393	HM329053.1.1362	97.41	348	9	0	3	350	504	157	2e-143	513	350	99	Bacteria;Proteobacteria;Betaproteobacteria;Neisseriales;Neisseriaceae;Neisseria;uncultured_bacterium
denovo1393	JF149896.1.1362	97.41	348	9	0	3	350	504	157	2e-143	513	350	99	Bacteria;Proteobacteria;Betaproteobacteria;Neisseriales;Neisseriaceae;Neisseria;uncultured_bacterium
denovo1393	JF148400.1.1362	97.41	348	9	0	3	350	504	157	2e-143	513	350	99	Bacteria;Proteobacteria;Betaproteobacteria;Neisseriales;Neisseriaceae;Neisseria;uncultured_bacterium
denovo1393	JF141631.1.1361	97.41	348	9	0	3	350	504	157	2e-143	513	350	99	Bacteria;Proteobacteria;Betaproteobacteria;Neisseriales;Neisseriaceae;Neisseria;uncultured_bacterium
denovo1393	JF140893.1.1362	97.41	348	9	0	3	350	504	157	2e-143	513	350	99	Bacteria;Proteobacteria;Betaproteobacteria;Neisseriales;Neisseriaceae;Neisseria;uncultured_bacterium
denovo1393	GQ106881.1.1362	97.41	348	9	0	3	350	504	157	2e-143	513	350	99	Bacteria;Proteobacteria;Betaproteobacteria;Neisseriales;Neisseriaceae;Neisseria;uncultured_bacterium
denovo1393	GQ008214.1.1362	97.41	348	9	0	3	350	504	157	2e-143	513	350	99	Bacteria;Proteobacteria;Betaproteobacteria;Neisseriales;Neisseriaceae;Neisseria;uncultured_bacterium
denovo1393	AGAY01000088.3899.5427	97.41	348	9	0	3	350	524	177	2e-143	513	350	99	Bacteria;Proteobacteria;Betaproteobacteria;Neisseriales;Neisseriaceae;Neisseria;Neisseria_shayeganii_871
denovo1393	JF832408.1.1463	97.41	348	9	0	3	350	504	157	2e-143	513	350	99	Bacteria;Proteobacteria;Betaproteobacteria;Neisseriales;Neisseriaceae;Neisseria;Neisseria_shayeganii
denovo1419	JN713391.1.1520	100	350	0	0	1	350	527	178	7e-154	547	350	100	Bacteria;Bacteroidetes;Bacteroidia;Bacteroidales;Prevotellaceae;Alloprevotella;Prevotella_sp._canine_oral_taxon_226
denovo1419	JN713390.1.1485	98.82	339	4	0	1	339	527	189	2e-144	516	350	97	Bacteria;Bacteroidetes;Bacteroidia;Bacteroidales;Prevotellaceae;Alloprevotella;Prevotella_sp._canine_oral_taxon_226
denovo1419	GQ114820.1.1359	97.14	350	10	0	1	350	508	159	3e-143	512	350	100	Bacteria;Bacteroidetes;Bacteroidia;Bacteroidales;Prevotellaceae;Alloprevotella;uncultured_bacterium
denovo1419	HM314354.1.1358	94.86	350	17	1	1	350	507	159	3e-134	482	350	100	Bacteria;Bacteroidetes;Bacteroidia;Bacteroidales;Prevotellaceae;Alloprevotella;uncultured_bacterium
denovo1419	JF131293.1.1358	94.86	350	17	1	1	350	507	159	3e-134	482	350	100	Bacteria;Bacteroidetes;Bacteroidia;Bacteroidales;Prevotellaceae;Alloprevotella;uncultured_bacterium
denovo1419	JF223187.1.1358	94.86	350	16	2	1	350	506	159	1e-133	480	350	100	Bacteria;Bacteroidetes;Bacteroidia;Bacteroidales;Prevotellaceae;Alloprevotella;uncultured_bacterium
denovo1419	JF240279.1.1358	94.57	350	18	1	1	350	507	159	3e-133	479	350	100	Bacteria;Bacteroidetes;Bacteroidia;Bacteroidales;Prevotellaceae;Alloprevotella;uncultured_bacterium
denovo1419	HM317664.1.1358	94.57	350	18	1	1	350	507	159	3e-133	479	350	100	Bacteria;Bacteroidetes;Bacteroidia;Bacteroidales;Prevotellaceae;Alloprevotella;uncultured_bacterium
denovo1419	JF223881.1.1358	94.57	350	18	1	1	350	507	159	3e-133	479	350	100	Bacteria;Bacteroidetes;Bacteroidia;Bacteroidales;Prevotellaceae;Alloprevotella;uncultured_bacterium
denovo1419	167TM010.1.1519	95.58	339	14	1	1	339	526	189	3e-132	476	350	97	Bacteria;Bacteroidetes;Bacteroidia;Bacteroidales;Prevotellaceae;Alloprevotella;Alloprevotella_sp._clone_TM010_feline_oral_taxon_167
denovo1419	JF240866.1.1358	95.58	339	14	1	1	339	507	170	3e-132	476	350	97	Bacteria;Bacteroidetes;Bacteroidia;Bacteroidales;Prevotellaceae;Alloprevotella;uncultured_bacterium
denovo1419	HM336355.1.1358	94.29	350	19	1	1	350	507	159	4e-132	475	350	100	Bacteria;Bacteroidetes;Bacteroidia;Bacteroidales;Prevotellaceae;Alloprevotella;uncultured_bacterium
denovo1419	JN713465.1.1485	94.99	339	16	1	1	339	526	189	4e-130	469	350	97	Bacteria;Bacteroidetes;Bacteroidia;Bacteroidales;Prevotellaceae;Alloprevotella;Prevotella_sp._canine_oral_taxon_298
denovo1419	FJ976307.1.1358	94	350	15	5	1	348	507	162	9e-129	464	350	99	Bacteria;Bacteroidetes;Bacteroidia;Bacteroidales;Prevotellaceae;Alloprevotella;uncultured_Prevotellaceae_bacterium
denovo1419	HM339480.1.1358	93.45	351	20	3	1	350	507	159	3e-128	462	350	100	Bacteria;Bacteroidetes;Bacteroidia;Bacteroidales;Prevotellaceae;Alloprevotella;uncultured_bacterium
denovo1419	JF161627.1.1358	93.45	351	20	3	1	350	507	159	3e-128	462	350	100	Bacteria;Bacteroidetes;Bacteroidia;Bacteroidales;Prevotellaceae;Alloprevotella;uncultured_bacterium
denovo1419	HM326874.1.1358	93.16	351	21	3	1	350	507	159	3e-127	459	350	100	Bacteria;Bacteroidetes;Bacteroidia;Bacteroidales;Prevotellaceae;Alloprevotella;uncultured_bacterium
denovo1419	HM315428.1.1358	93.16	351	21	3	1	350	507	159	3e-127	459	350	100	Bacteria;Bacteroidetes;Bacteroidia;Bacteroidales;Prevotellaceae;Alloprevotella;uncultured_bacterium
denovo1419	HM315423.1.1358	93.16	351	21	3	1	350	507	159	3e-127	459	350	100	Bacteria;Bacteroidetes;Bacteroidia;Bacteroidales;Prevotellaceae;Alloprevotella;uncultured_bacterium
denovo1419	HM314393.1.1358	93.16	351	21	3	1	350	507	159	3e-127	459	350	100	Bacteria;Bacteroidetes;Bacteroidia;Bacteroidales;Prevotellaceae;Alloprevotella;uncultured_bacterium
denovo1423	JN713431.1.1498	96.29	350	13	0	1	350	525	176	4e-140	502	350	100	Bacteria;Proteobacteria;Betaproteobacteria;Neisseriales;Neisseriaceae;uncultured;Neisseria_sp._canine_oral_taxon_268
denovo1423	JF235293.1.1362	96	350	14	0	1	350	506	157	4e-139	498	350	100	Bacteria;Proteobacteria;Betaproteobacteria;Neisseriales;Neisseriaceae;Neisseria;uncultured_bacterium
denovo1423	JQ449437.1.1398	96	350	14	0	1	350	525	176	4e-139	498	350	100	Bacteria;Proteobacteria;Betaproteobacteria;Neisseriales;Neisseriaceae;Neisseria;uncultured_bacterium
denovo1423	GQ016784.1.1362	96	350	14	0	1	350	506	157	4e-139	498	350	100	Bacteria;Proteobacteria;Betaproteobacteria;Neisseriales;Neisseriaceae;Neisseria;uncultured_bacterium
denovo1423	KC178476.1.1407	96	350	14	0	1	350	478	129	4e-139	498	350	100	Bacteria;Proteobacteria;Betaproteobacteria;Neisseriales;Neisseriaceae;Neisseria;Neisseria_mucosa
denovo1423	353-476.1.1451	96.01	351	12	2	1	350	525	176	2e-138	496	350	100	Bacteria;Proteobacteria;Betaproteobacteria;Neisseriales;Neisseriaceae;Neisseria;Neisseria_zoodegmatis_strain_476_feline_oral_taxon_353
denovo1423	HM277772.1.1362	96.01	351	12	2	1	350	506	157	2e-138	496	350	100	Bacteria;Proteobacteria;Betaproteobacteria;Neisseriales;Neisseriaceae;Neisseria;uncultured_bacterium
denovo1423	HM277536.1.1361	96.01	351	12	2	1	350	505	156	2e-138	496	350	100	Bacteria;Proteobacteria;Betaproteobacteria;Neisseriales;Neisseriaceae;Neisseria;uncultured_bacterium
denovo1423	JF092121.1.1363	96.01	351	12	2	1	350	506	157	2e-138	496	350	100	Bacteria;Proteobacteria;Betaproteobacteria;Neisseriales;Neisseriaceae;uncultured;uncultured_bacterium
denovo1423	JQ979306.1.1540	96.01	351	12	2	1	350	526	177	2e-138	496	350	100	Bacteria;Proteobacteria;Betaproteobacteria;Neisseriales;Neisseriaceae;Neisseria;Neisseria_zoodegmatis
denovo1423	DQ859987.1.1462	96.01	351	12	2	1	350	506	157	2e-138	496	350	100	Bacteria;Proteobacteria;Betaproteobacteria;Neisseriales;Neisseriaceae;Neisseria;Neisseria_sp._VA12063/2006
denovo1423	AF409943.1.1471	95.98	348	14	0	1	348	505	158	4e-138	495	350	99	Bacteria;Proteobacteria;Betaproteobacteria;Neisseriales;Neisseriaceae;Neisseria;Neisseria_meningitidis
denovo1423	AF382297.1.1471	95.98	348	14	0	1	348	505	158	4e-138	495	350	99	Bacteria;Proteobacteria;Betaproteobacteria;Neisseriales;Neisseriaceae;Neisseria;Neisseria_meningitidis
denovo1423	AF382298.1.1471	95.98	348	14	0	1	348	505	158	4e-138	495	350	99	Bacteria;Proteobacteria;Betaproteobacteria;Neisseriales;Neisseriaceae;Neisseria;Neisseria_meningitidis
denovo1423	AF310497.1.1471	95.98	348	14	0	1	348	505	158	4e-138	495	350	99	Bacteria;Proteobacteria;Betaproteobacteria;Neisseriales;Neisseriaceae;Neisseria;Neisseria_meningitidis
denovo1423	AF310341.1.1471	95.98	348	14	0	1	348	505	158	4e-138	495	350	99	Bacteria;Proteobacteria;Betaproteobacteria;Neisseriales;Neisseriaceae;Neisseria;Neisseria_meningitidis
denovo1423	AF310499.1.1471	95.98	348	14	0	1	348	505	158	4e-138	495	350	99	Bacteria;Proteobacteria;Betaproteobacteria;Neisseriales;Neisseriaceae;Neisseria;Neisseria_meningitidis
denovo1423	AF310498.1.1471	95.98	348	14	0	1	348	505	158	4e-138	495	350	99	Bacteria;Proteobacteria;Betaproteobacteria;Neisseriales;Neisseriaceae;Neisseria;Neisseria_meningitidis
denovo1423	AF310340.1.1471	95.98	348	14	0	1	348	505	158	4e-138	495	350	99	Bacteria;Proteobacteria;Betaproteobacteria;Neisseriales;Neisseriaceae;Neisseria;Neisseria_meningitidis
denovo1423	AEQL01000050.137260.138786	95.98	348	14	0	1	348	525	178	4e-138	495	350	99	Bacteria;Proteobacteria;Betaproteobacteria;Neisseriales;Neisseriaceae;Neisseria;Neisseria_meningitidis_M01-240013
denovo1427	321-481.1.1498	99.14	348	3	0	3	350	519	172	9e-150	534	350	99	Bacteria;Actinobacteria;Actinobacteria;Actinomycetales;Actinomycetaceae;Actinomyces;Actinomyces_sp._strain_481_feline_oral_taxon_321
denovo1427	JN713416.1.1498	99.14	348	3	0	3	350	519	172	9e-150	534	350	99	Bacteria;Actinobacteria;Actinobacteria;Actinomycetales;Actinomycetaceae;Actinomyces;Actinomyces_sp._canine_oral_taxon_252
denovo1427	HM333104.1.1363	99.14	348	3	0	3	350	500	153	9e-150	534	350	99	Bacteria;Actinobacteria;Actinobacteria;Actinomycetales;Actinomycetaceae;Actinomyces;uncultured_bacterium
denovo1427	HM333062.1.1363	99.14	348	3	0	3	350	500	153	9e-150	534	350	99	Bacteria;Actinobacteria;Actinobacteria;Actinomycetales;Actinomycetaceae;Actinomyces;uncultured_bacterium
denovo1427	JF154679.1.1363	99.14	348	3	0	3	350	500	153	9e-150	534	350	99	Bacteria;Actinobacteria;Actinobacteria;Actinomycetales;Actinomycetaceae;Actinomyces;uncultured_bacterium
denovo1427	JF108263.1.1363	99.14	348	3	0	3	350	500	153	9e-150	534	350	99	Bacteria;Actinobacteria;Actinobacteria;Actinomycetales;Actinomycetaceae;Actinomyces;uncultured_bacterium
denovo1427	JF108364.1.1363	99.14	348	3	0	3	350	500	153	9e-150	534	350	99	Bacteria;Actinobacteria;Actinobacteria;Actinomycetales;Actinomycetaceae;Actinomyces;uncultured_bacterium
denovo1427	HM336308.1.1363	98.85	348	4	0	3	350	500	153	1e-148	530	350	99	Bacteria;Actinobacteria;Actinobacteria;Actinomycetales;Actinomycetaceae;Actinomyces;uncultured_bacterium
denovo1427	JF240453.1.1363	98.85	348	4	0	3	350	500	153	1e-148	530	350	99	Bacteria;Actinobacteria;Actinobacteria;Actinomycetales;Actinomycetaceae;Actinomyces;uncultured_bacterium
denovo1427	HM274139.1.1365	96.55	348	12	0	3	350	501	154	3e-140	502	350	99	Bacteria;Actinobacteria;Actinobacteria;Actinomycetales;Actinomycetaceae;Actinomyces;uncultured_bacterium
denovo1427	X82448.1.1426	96.55	348	12	0	3	350	497	150	3e-140	502	350	99	Bacteria;Actinobacteria;Actinobacteria;Actinomycetales;Actinomycetaceae;Actinomyces;Actinomyces_hordeovulneris
denovo1427	KF030211.1.1501	96.55	348	12	0	3	350	520	173	3e-140	502	350	99	Bacteria;Actinobacteria;Actinobacteria;Actinomycetales;Actinomycetaceae;Actinomyces;Actinomyces_hordeovulneris
denovo1427	AJ276405.1.1416	96.12	335	11	2	3	337	494	162	6e-132	475	350	96	Bacteria;Actinobacteria;Actinobacteria;Actinomycetales;Actinomycetaceae;Actinomyces;Actinomyces_marimammalium
denovo1427	AJ249327.1.1416	96.12	335	11	2	3	337	494	162	6e-132	475	350	96	Bacteria;Actinobacteria;Actinobacteria;Actinomycetales;Actinomycetaceae;Actinomyces;Actinomyces_marimammalium
denovo1427	AJ234060.1.1378	95.82	335	12	2	3	337	472	140	1e-131	473	350	96	Bacteria;Actinobacteria;Actinobacteria;Actinomycetales;Actinomycetaceae;Actinomyces;Actinomyces_sp.
denovo1427	AF433168.1.1425	94.1	339	12	6	3	337	519	185	4e-124	448	350	96	Bacteria;Actinobacteria;Actinobacteria;Actinomycetales;Actinomycetaceae;Actinomyces;Actinomyces_hongkongensis
denovo1427	FJ671183.1.1397	92.94	340	21	3	3	340	519	181	4e-122	442	350	97	Bacteria;Actinobacteria;Actinobacteria;Micrococcales;Jonesiaceae;Jonesia;uncultured_bacterium
denovo1427	CP001706.721228.722761	92.94	340	21	3	3	340	520	182	4e-122	442	350	97	Bacteria;Actinobacteria;Actinobacteria;Micrococcales;Jonesiaceae;Jonesia;Jonesia_denitrificans_DSM_20603
denovo1427	CP001706.2399449.2400982	92.94	340	21	3	3	340	520	182	4e-122	442	350	97	Bacteria;Actinobacteria;Actinobacteria;Micrococcales;Jonesiaceae;Jonesia;Jonesia_denitrificans_DSM_20603
denovo1427	CP001706.1193267.1194798	92.94	340	21	3	3	340	520	182	4e-122	442	350	97	Bacteria;Actinobacteria;Actinobacteria;Micrococcales;Jonesiaceae;Jonesia;Jonesia_denitrificans_DSM_20603
denovo1473	087TM141.1.1520	100	350	0	0	1	350	513	164	7e-154	547	350	100	Bacteria;Proteobacteria;Gammaproteobacteria;Pseudomonadales;Moraxellaceae;Moraxella;Moraxella_sp._clone_TM141_feline_oral_taxon_087
denovo1473	087TE168.1.1520	100	350	0	0	1	350	513	164	7e-154	547	350	100	Bacteria;Proteobacteria;Gammaproteobacteria;Pseudomonadales;Moraxellaceae;Moraxella;Moraxella_sp._clone_TE168_feline_oral_taxon_087
denovo1473	JN713179.1.1520	100	350	0	0	1	350	513	164	7e-154	547	350	100	Bacteria;Proteobacteria;Gammaproteobacteria;Pseudomonadales;Moraxellaceae;Moraxella;Moraxella_sp._canine_oral_taxon_018
denovo1473	HM336385.1.1352	100	350	0	0	1	350	494	145	7e-154	547	350	100	Bacteria;Proteobacteria;Gammaproteobacteria;Pseudomonadales;Moraxellaceae;Moraxella;uncultured_bacterium
denovo1473	HM336336.1.1352	100	350	0	0	1	350	494	145	7e-154	547	350	100	Bacteria;Proteobacteria;Gammaproteobacteria;Pseudomonadales;Moraxellaceae;Moraxella;uncultured_bacterium
denovo1473	HM335516.1.1352	100	350	0	0	1	350	494	145	7e-154	547	350	100	Bacteria;Proteobacteria;Gammaproteobacteria;Pseudomonadales;Moraxellaceae;Moraxella;uncultured_bacterium
denovo1473	JF240735.1.1352	100	350	0	0	1	350	494	145	7e-154	547	350	100	Bacteria;Proteobacteria;Gammaproteobacteria;Pseudomonadales;Moraxellaceae;Moraxella;uncultured_bacterium
denovo1473	JF240207.1.1352	100	350	0	0	1	350	494	145	7e-154	547	350	100	Bacteria;Proteobacteria;Gammaproteobacteria;Pseudomonadales;Moraxellaceae;Moraxella;uncultured_bacterium
denovo1473	HM315727.1.1354	100	350	0	0	1	350	494	145	7e-154	547	350	100	Bacteria;Proteobacteria;Gammaproteobacteria;Pseudomonadales;Moraxellaceae;Moraxella;uncultured_bacterium
denovo1473	JF104187.1.1351	100	350	0	0	1	350	494	145	7e-154	547	350	100	Bacteria;Proteobacteria;Gammaproteobacteria;Pseudomonadales;Moraxellaceae;Moraxella;uncultured_bacterium
denovo1473	GM884224.1.1507	100	350	0	0	1	350	513	164	7e-154	547	350	100	Bacteria;Proteobacteria;Gammaproteobacteria;Pseudomonadales;Moraxellaceae;Moraxella;unidentified
denovo1473	GM884496.1.1507	100	350	0	0	1	350	513	164	7e-154	547	350	100	Bacteria;Proteobacteria;Gammaproteobacteria;Pseudomonadales;Moraxellaceae;Moraxella;Moraxella_sp.
denovo1473	GM884478.1.1507	100	350	0	0	1	350	513	164	7e-154	547	350	100	Bacteria;Proteobacteria;Gammaproteobacteria;Pseudomonadales;Moraxellaceae;Moraxella;Moraxella_sp.
denovo1473	087TE049.1.1520	99.71	350	1	0	1	350	513	164	8e-153	544	350	100	Bacteria;Proteobacteria;Gammaproteobacteria;Pseudomonadales;Moraxellaceae;Moraxella;Moraxella_sp._clone_TE049_feline_oral_taxon_087
denovo1473	HM344029.1.1352	99.71	350	1	0	1	350	494	145	8e-153	544	350	100	Bacteria;Proteobacteria;Gammaproteobacteria;Pseudomonadales;Moraxellaceae;Moraxella;uncultured_bacterium
denovo1473	JF240971.1.1352	99.71	350	1	0	1	350	494	145	8e-153	544	350	100	Bacteria;Proteobacteria;Gammaproteobacteria;Pseudomonadales;Moraxellaceae;Moraxella;uncultured_bacterium
denovo1473	JF224062.1.1352	99.71	350	1	0	1	350	494	145	8e-153	544	350	100	Bacteria;Proteobacteria;Gammaproteobacteria;Pseudomonadales;Moraxellaceae;Moraxella;uncultured_bacterium
denovo1473	JF224048.1.1352	99.71	350	1	0	1	350	494	145	8e-153	544	350	100	Bacteria;Proteobacteria;Gammaproteobacteria;Pseudomonadales;Moraxellaceae;Moraxella;uncultured_bacterium
denovo1473	HM272659.1.1352	99.71	350	1	0	1	350	494	145	8e-153	544	350	100	Bacteria;Proteobacteria;Gammaproteobacteria;Pseudomonadales;Moraxellaceae;Moraxella;uncultured_bacterium
denovo1473	JF104224.1.1352	99.71	350	1	0	1	350	494	145	8e-153	544	350	100	Bacteria;Proteobacteria;Gammaproteobacteria;Pseudomonadales;Moraxellaceae;Moraxella;uncultured_bacterium
denovo1500	HM330153.1.1324	100	348	0	0	1	348	466	119	6e-153	544	350	99	Bacteria;Chlorobi;Chlorobia;Chlorobiales;OPB56;uncultured_bacterium
denovo1500	HM278300.1.1324	100	348	0	0	1	348	466	119	6e-153	544	350	99	Bacteria;Chlorobi;Chlorobia;Chlorobiales;OPB56;uncultured_bacterium
denovo1500	JN713215.1.1480	99.71	348	1	0	1	348	485	138	7e-152	541	350	99	Bacteria;Chlorobi;Chlorobia;Chlorobiales;OPB56;Chlorobi_bacterium_canine_oral_taxon_046
denovo1500	JN713214.1.1445	99.43	350	2	0	1	350	485	136	1e-151	540	350	100	Bacteria;Chlorobi;Chlorobia;Chlorobiales;OPB56;Chlorobi_bacterium_canine_oral_taxon_046
denovo1500	HM313082.1.1323	99.43	348	2	0	1	348	466	119	8e-151	537	350	99	Bacteria;Chlorobi;Chlorobia;Chlorobiales;OPB56;uncultured_bacterium
denovo1500	101TE058.1.1480	99.14	350	3	0	1	350	485	136	1e-150	537	350	100	Bacteria;Chlorobi;Chlorobia;Chlorobiales;OPB56;Chlorobi_[G]_bacterium_clone_TE058_feline_oral_taxon_101
denovo1500	HM336348.1.1323	98.86	350	4	0	1	350	466	117	1e-149	533	350	100	Bacteria;Chlorobi;Chlorobia;Chlorobiales;OPB56;uncultured_bacterium
denovo1500	JN713480.1.1446	94.84	349	16	2	1	348	485	138	3e-133	479	350	99	Bacteria;Chlorobi;Chlorobia;Chlorobiales;OPB56;Chlorobi_bacterium_canine_oral_taxon_312
denovo1500	HM340972.1.1324	94.84	349	16	2	1	348	466	119	3e-133	479	350	99	Bacteria;Chlorobi;Chlorobia;Chlorobiales;OPB56;uncultured_bacterium
denovo1500	CU920204.1.1328	88.86	350	36	3	1	348	470	122	6e-111	405	350	99	Bacteria;Chlorobi;Chlorobia;Chlorobiales;OPB56;uncultured_bacterium
denovo1500	GQ133332.1.1367	88.57	350	37	3	1	348	489	141	7e-110	401	350	99	Bacteria;Chlorobi;Chlorobia;Chlorobiales;OPB56;uncultured_bacterium
denovo1500	KC836033.1.1448	86.89	351	43	3	1	350	485	137	5e-104	382	350	100	Bacteria;Chlorobi;Chlorobia;Chlorobiales;OPB56;uncultured_bacterium
denovo1500	FR675970.1.1407	86.04	351	46	2	1	350	465	117	2e-101	373	350	100	Bacteria;Chlorobi;Chlorobia;Chlorobiales;OPB56;uncultured_bacterium
denovo1500	FN824918.1.1249	86.32	351	42	4	1	350	433	88	3e-101	373	350	100	Bacteria;Chlorobi;Chlorobia;Chlorobiales;OPB56;uncultured_bacterium
denovo1500	FR675971.1.1407	85.75	351	47	2	1	350	465	117	2e-100	370	350	100	Bacteria;Chlorobi;Chlorobia;Chlorobiales;OPB56;uncultured_bacterium
denovo1500	HQ827988.1.1423	86.61	351	38	8	1	348	485	141	5e-100	369	350	99	Bacteria;Chlorobi;Chlorobia;Chlorobiales;OPB56;uncultured_bacterium
denovo1500	JF830132.1.1457	86.04	351	44	5	1	349	488	141	1e-99	367	350	99	Bacteria;Chlorobi;Chlorobia;Chlorobiales;OPB56;uncultured_bacterium
denovo1500	GU305800.1.1459	86.04	351	44	5	1	349	491	144	1e-99	367	350	99	Bacteria;Chlorobi;Chlorobia;Chlorobiales;OPB56;uncultured_bacterium
denovo1500	KC551748.1.1337	86	350	42	6	1	348	380	36	1e-98	364	350	99	Bacteria;Chlorobi;Chlorobia;Chlorobiales;OPB56;uncultured_bacterium
denovo1500	EU703338.1.1342	85.75	351	45	5	1	349	424	77	1e-98	364	350	99	Bacteria;Chlorobi;Chlorobia;Chlorobiales;OPB56;uncultured_bacterium
denovo1524	JN713518.1.1498	100	348	0	0	3	350	523	176	6e-153	544	350	99	Bacteria;Proteobacteria;Betaproteobacteria;Neisseriales;Neisseriaceae;Neisseria;Neisseria_zoodegmatis
denovo1524	GQ110793.1.1362	100	348	0	0	3	350	504	157	6e-153	544	350	99	Bacteria;Proteobacteria;Betaproteobacteria;Neisseriales;Neisseriaceae;Neisseria;uncultured_bacterium
denovo1524	HM277772.1.1362	99.71	348	1	0	3	350	504	157	7e-152	541	350	99	Bacteria;Proteobacteria;Betaproteobacteria;Neisseriales;Neisseriaceae;Neisseria;uncultured_bacterium
denovo1524	HM277536.1.1361	99.71	348	1	0	3	350	503	156	7e-152	541	350	99	Bacteria;Proteobacteria;Betaproteobacteria;Neisseriales;Neisseriaceae;Neisseria;uncultured_bacterium
denovo1524	GQ111635.1.1363	99.71	348	1	0	3	350	504	157	7e-152	541	350	99	Bacteria;Proteobacteria;Betaproteobacteria;Neisseriales;Neisseriaceae;Neisseria;uncultured_bacterium
denovo1524	GQ110814.1.1362	99.71	348	1	0	3	350	504	157	7e-152	541	350	99	Bacteria;Proteobacteria;Betaproteobacteria;Neisseriales;Neisseriaceae;Neisseria;uncultured_bacterium
denovo1524	JQ979306.1.1540	99.71	348	1	0	3	350	524	177	7e-152	541	350	99	Bacteria;Proteobacteria;Betaproteobacteria;Neisseriales;Neisseriaceae;Neisseria;Neisseria_zoodegmatis
denovo1524	DQ006843.1.1482	99.14	350	1	1	3	350	528	179	4e-150	535	350	99	Bacteria;Proteobacteria;Betaproteobacteria;Neisseriales;Neisseriaceae;Neisseria;Neisseria_zoodegmatis
denovo1524	353-476.1.1451	97.99	348	7	0	3	350	523	176	2e-145	520	350	99	Bacteria;Proteobacteria;Betaproteobacteria;Neisseriales;Neisseriaceae;Neisseria;Neisseria_zoodegmatis_strain_476_feline_oral_taxon_353
denovo1524	DQ859987.1.1462	97.99	348	7	0	3	350	504	157	2e-145	520	350	99	Bacteria;Proteobacteria;Betaproteobacteria;Neisseriales;Neisseriaceae;Neisseria;Neisseria_sp._VA12063/2006
denovo1524	HM334734.1.1362	97.7	348	8	0	3	350	504	157	2e-144	516	350	99	Bacteria;Proteobacteria;Betaproteobacteria;Neisseriales;Neisseriaceae;Neisseria;uncultured_bacterium
denovo1524	JF832407.1.1463	97.7	348	8	0	3	350	504	157	2e-144	516	350	99	Bacteria;Proteobacteria;Betaproteobacteria;Neisseriales;Neisseriaceae;Neisseria;Neisseria_sp._3087
denovo1524	076TM092.1.1532	97.41	348	9	0	3	350	523	176	2e-143	513	350	99	Bacteria;Proteobacteria;Betaproteobacteria;Neisseriales;Neisseriaceae;Neisseria;Neisseria_shayeganii_clone_TM092_feline_oral_taxon_076
denovo1524	076TE097.1.1532	97.41	348	9	0	3	350	523	176	2e-143	513	350	99	Bacteria;Proteobacteria;Betaproteobacteria;Neisseriales;Neisseriaceae;Neisseria;Neisseria_shayeganii_clone_TE097_feline_oral_taxon_076
denovo1524	JN713254.1.1532	97.41	348	9	0	3	350	523	176	2e-143	513	350	99	Bacteria;Proteobacteria;Betaproteobacteria;Neisseriales;Neisseriaceae;Neisseria;Neisseria_shayeganii
denovo1524	HM341074.1.1362	97.41	348	9	0	3	350	504	157	2e-143	513	350	99	Bacteria;Proteobacteria;Betaproteobacteria;Neisseriales;Neisseriaceae;Neisseria;uncultured_bacterium
denovo1524	JF240892.1.1362	97.41	348	9	0	3	350	504	157	2e-143	513	350	99	Bacteria;Proteobacteria;Betaproteobacteria;Neisseriales;Neisseriaceae;Neisseria;uncultured_bacterium
denovo1524	HM328226.1.1362	97.41	348	9	0	3	350	504	157	2e-143	513	350	99	Bacteria;Proteobacteria;Betaproteobacteria;Neisseriales;Neisseriaceae;Neisseria;uncultured_bacterium
denovo1524	HM329053.1.1362	97.41	348	9	0	3	350	504	157	2e-143	513	350	99	Bacteria;Proteobacteria;Betaproteobacteria;Neisseriales;Neisseriaceae;Neisseria;uncultured_bacterium
denovo1524	JF149896.1.1362	97.41	348	9	0	3	350	504	157	2e-143	513	350	99	Bacteria;Proteobacteria;Betaproteobacteria;Neisseriales;Neisseriaceae;Neisseria;uncultured_bacterium
denovo1548	JQ457476.1.1414	96.02	352	7	5	1	347	530	181	4e-137	492	350	99	Bacteria;Actinobacteria;Actinobacteria;Actinomycetales;Actinomycetaceae;Actinomyces;uncultured_bacterium
denovo1548	AJ234039.1.1513	95.73	351	12	3	1	350	513	165	1e-136	491	350	100	Bacteria;Actinobacteria;Actinobacteria;Actinomycetales;Actinomycetaceae;Actinomyces;Actinomyces_bowdenii
denovo1548	KF030209.1.1502	95.73	351	12	3	1	350	530	182	1e-136	491	350	100	Bacteria;Actinobacteria;Actinobacteria;Actinomycetales;Actinomycetaceae;Actinomyces;Actinomyces_bowdenii
denovo1548	JF203363.1.1388	96.02	352	7	6	1	347	521	172	2e-136	490	350	99	Bacteria;Actinobacteria;Actinobacteria;Actinomycetales;Actinomycetaceae;Actinomyces;uncultured_bacterium
denovo1548	HM332006.1.1388	96.01	351	8	6	1	347	521	173	5e-136	488	350	99	Bacteria;Actinobacteria;Actinobacteria;Actinomycetales;Actinomycetaceae;Actinomyces;uncultured_bacterium
denovo1548	JF209077.1.1389	95.74	352	9	5	1	347	522	172	5e-136	488	350	99	Bacteria;Actinobacteria;Actinobacteria;Actinomycetales;Actinomycetaceae;Actinomyces;uncultured_bacterium
denovo1548	JF209098.1.1389	95.74	352	9	5	1	347	522	172	5e-136	488	350	99	Bacteria;Actinobacteria;Actinobacteria;Actinomycetales;Actinomycetaceae;Actinomyces;uncultured_bacterium
denovo1548	JF200756.1.1389	95.74	352	9	5	1	347	522	172	5e-136	488	350	99	Bacteria;Actinobacteria;Actinobacteria;Actinomycetales;Actinomycetaceae;Actinomyces;uncultured_bacterium
denovo1548	HM267110.1.1389	95.74	352	8	5	1	347	522	173	5e-136	488	350	99	Bacteria;Actinobacteria;Actinobacteria;Actinomycetales;Actinomycetaceae;Actinomyces;uncultured_bacterium
denovo1548	JF131163.1.1388	95.74	352	8	5	1	347	521	172	5e-136	488	350	99	Bacteria;Actinobacteria;Actinobacteria;Actinomycetales;Actinomycetaceae;Actinomyces;uncultured_bacterium
denovo1548	JQ472693.1.1427	95.74	352	8	5	1	347	540	191	5e-136	488	350	99	Bacteria;Actinobacteria;Actinobacteria;Actinomycetales;Actinomycetaceae;Actinomyces;uncultured_bacterium
denovo1548	JQ472685.1.1428	95.74	352	8	5	1	347	541	192	5e-136	488	350	99	Bacteria;Actinobacteria;Actinobacteria;Actinomycetales;Actinomycetaceae;Actinomyces;uncultured_bacterium
denovo1548	JQ468881.1.1424	95.74	352	8	5	1	347	540	191	5e-136	488	350	99	Bacteria;Actinobacteria;Actinobacteria;Actinomycetales;Actinomycetaceae;Actinomyces;uncultured_bacterium
denovo1548	JQ467266.1.1421	95.74	352	8	5	1	347	537	188	5e-136	488	350	99	Bacteria;Actinobacteria;Actinobacteria;Actinomycetales;Actinomycetaceae;Actinomyces;uncultured_bacterium
denovo1548	JQ467669.1.1424	95.74	352	8	5	1	347	540	191	5e-136	488	350	99	Bacteria;Actinobacteria;Actinobacteria;Actinomycetales;Actinomycetaceae;Actinomyces;uncultured_bacterium
denovo1548	JQ467539.1.1448	95.74	352	8	5	1	347	540	191	5e-136	488	350	99	Bacteria;Actinobacteria;Actinobacteria;Actinomycetales;Actinomycetaceae;Actinomyces;uncultured_bacterium
denovo1548	JQ467533.1.1416	95.74	352	8	5	1	347	532	183	5e-136	488	350	99	Bacteria;Actinobacteria;Actinobacteria;Actinomycetales;Actinomycetaceae;Actinomyces;uncultured_bacterium
denovo1548	JQ467590.1.1425	95.74	352	8	5	1	347	541	192	5e-136	488	350	99	Bacteria;Actinobacteria;Actinobacteria;Actinomycetales;Actinomycetaceae;Actinomyces;uncultured_bacterium
denovo1548	JQ466130.1.1410	95.74	352	8	5	1	347	532	183	5e-136	488	350	99	Bacteria;Actinobacteria;Actinobacteria;Actinomycetales;Actinomycetaceae;Actinomyces;uncultured_bacterium
denovo1548	JQ467566.1.1423	95.74	352	8	5	1	347	539	190	5e-136	488	350	99	Bacteria;Actinobacteria;Actinobacteria;Actinomycetales;Actinomycetaceae;Actinomyces;uncultured_bacterium
denovo1552	JF026904.1.1355	99.71	350	1	0	1	350	496	147	8e-153	544	350	100	Bacteria;Firmicutes;Clostridia;Clostridiales;Lachnospiraceae;Catonella;uncultured_bacterium
denovo1552	010TE057.1.1525	99.43	350	2	0	1	350	515	166	1e-151	540	350	100	Bacteria;Firmicutes;Clostridia;Clostridiales;Lachnospiraceae;Catonella;Catonella_sp._clone_TE057_feline_oral_taxon_010
denovo1552	JN713325.1.1525	99.43	350	2	0	1	350	515	166	1e-151	540	350	100	Bacteria;Firmicutes;Clostridia;Clostridiales;Lachnospiraceae;Catonella;Catonella_sp._canine_oral_taxon_158
denovo1552	HM278396.1.1355	99.43	350	2	0	1	350	496	147	1e-151	540	350	100	Bacteria;Firmicutes;Clostridia;Clostridiales;Lachnospiraceae;Catonella;uncultured_bacterium
denovo1552	JN713262.1.1525	98.86	350	4	0	1	350	515	166	1e-149	533	350	100	Bacteria;Firmicutes;Clostridia;Clostridiales;Lachnospiraceae;Catonella;Catonella_sp._canine_oral_taxon_098
denovo1552	JN713324.1.1525	98.86	350	4	0	1	350	515	166	1e-149	533	350	100	Bacteria;Firmicutes;Clostridia;Clostridiales;Lachnospiraceae;Catonella;Catonella_sp._canine_oral_taxon_158
denovo1552	JN713421.1.1491	97.43	350	9	0	1	350	515	166	2e-144	516	350	100	Bacteria;Firmicutes;Clostridia;Clostridiales;Lachnospiraceae;Catonella;Catonella_sp._canine_oral_taxon_257
denovo1552	011TL006.1.1525	97.14	350	10	0	1	350	515	166	3e-143	512	350	100	Bacteria;Firmicutes;Clostridia;Clostridiales;Lachnospiraceae;Catonella;Catonella_sp._clone_TL006_feline_oral_taxon_011
denovo1552	JN713422.1.1491	97.14	350	10	0	1	350	515	166	3e-143	512	350	100	Bacteria;Firmicutes;Clostridia;Clostridiales;Lachnospiraceae;Catonella;Catonella_sp._canine_oral_taxon_257
denovo1552	011TE077.1.1524	96.86	350	11	0	1	350	515	166	3e-142	509	350	100	Bacteria;Firmicutes;Clostridia;Clostridiales;Lachnospiraceae;Catonella;Catonella_sp._clone_TE077_feline_oral_taxon_011
denovo1552	HM330427.1.1356	96.6	353	9	3	1	350	499	147	8e-141	504	350	100	Bacteria;Firmicutes;Clostridia;Clostridiales;Lachnospiraceae;Catonella;uncultured_bacterium
denovo1552	JN713187.1.1526	95.42	349	16	0	1	349	516	168	2e-136	490	350	99	Bacteria;Firmicutes;Clostridia;Clostridiales;Lachnospiraceae;Catonella;Catonella_sp._canine_oral_taxon_025
denovo1552	JF042996.1.1355	95.14	350	17	0	1	350	496	147	6e-136	488	350	100	Bacteria;Firmicutes;Clostridia;Clostridiales;Lachnospiraceae;Catonella;uncultured_bacterium
denovo1552	009TL147.1.1525	94.86	350	18	0	1	350	515	166	7e-135	484	350	100	Bacteria;Firmicutes;Clostridia;Clostridiales;Lachnospiraceae;Catonella;Catonella_sp._clone_TL147_feline_oral_taxon_009
denovo1552	009TE075.1.1525	94.86	350	18	0	1	350	515	166	7e-135	484	350	100	Bacteria;Firmicutes;Clostridia;Clostridiales;Lachnospiraceae;Catonella;Catonella_sp._clone_TE075_feline_oral_taxon_009
denovo1552	JN713509.1.1491	94.57	350	19	0	1	350	515	166	8e-134	481	350	100	Bacteria;Firmicutes;Clostridia;Clostridiales;Lachnospiraceae;Catonella;Catonella_sp._canine_oral_taxon_340
denovo1552	JN713393.1.1525	94.57	350	19	0	1	350	515	166	8e-134	481	350	100	Bacteria;Firmicutes;Clostridia;Clostridiales;Lachnospiraceae;Catonella;Catonella_sp._canine_oral_taxon_228
denovo1552	JN713217.1.1525	94.56	349	19	0	1	349	515	167	2e-133	479	350	99	Bacteria;Firmicutes;Clostridia;Clostridiales;Lachnospiraceae;Catonella;Catonella_sp._canine_oral_taxon_048
denovo1552	JN713326.1.1525	93.71	350	22	0	1	350	515	166	1e-130	470	350	100	Bacteria;Firmicutes;Clostridia;Clostridiales;Lachnospiraceae;Catonella;Catonella_sp._canine_oral_taxon_160
denovo1552	AM420037.1.1497	93.43	350	23	0	1	350	515	166	1e-129	467	350	100	Bacteria;Firmicutes;Clostridia;Clostridiales;Lachnospiraceae;Catonella;uncultured_Lachnospiraceae_bacterium
denovo1564	JN713371.1.1477	100	348	0	0	3	350	493	146	6e-153	544	350	99	Bacteria;Synergistetes;Synergistia;Synergistales;Synergistaceae;uncultured;Synergistales_bacterium_canine_oral_taxon_205
denovo1564	218UJ035.1.1480	97.99	348	7	0	3	350	493	146	2e-145	520	350	99	Bacteria;Synergistetes;Synergistia;Synergistales;Synergistaceae;uncultured;Fretibacterium_sp._clone_UJ035_feline_oral_taxon_218
denovo1564	218UJ024.1.1480	97.99	348	7	0	3	350	493	146	2e-145	520	350	99	Bacteria;Synergistetes;Synergistia;Synergistales;Synergistaceae;uncultured;Fretibacterium_sp._clone_UJ024_feline_oral_taxon_218
denovo1564	JN713346.1.1477	97.99	348	7	0	3	350	493	146	2e-145	520	350	99	Bacteria;Synergistetes;Synergistia;Synergistales;Synergistaceae;uncultured;Synergistales_bacterium_canine_oral_taxon_180
denovo1564	JN713345.1.1477	97.99	348	7	0	3	350	493	146	2e-145	520	350	99	Bacteria;Synergistetes;Synergistia;Synergistales;Synergistaceae;uncultured;Synergistales_bacterium_canine_oral_taxon_180
denovo1564	218UJ037.1.1480	97.98	346	7	0	3	348	493	148	1e-144	517	350	99	Bacteria;Synergistetes;Synergistia;Synergistales;Synergistaceae;uncultured;Fretibacterium_sp._clone_UJ037_feline_oral_taxon_218
denovo1564	222UJ018.1.1480	97.7	348	8	0	3	350	493	146	2e-144	516	350	99	Bacteria;Synergistetes;Synergistia;Synergistales;Synergistaceae;uncultured;Fretibacterium_sp._clone_UJ018_feline_oral_taxon_222
denovo1564	218UJ071.1.1480	97.7	348	8	0	3	350	493	146	2e-144	516	350	99	Bacteria;Synergistetes;Synergistia;Synergistales;Synergistaceae;uncultured;Fretibacterium_sp._clone_UJ071_feline_oral_taxon_218
denovo1564	223UJ033.1.1480	96.55	348	12	0	3	350	493	146	3e-140	502	350	99	Bacteria;Synergistetes;Synergistia;Synergistales;Synergistaceae;uncultured;Fretibacterium_sp._clone_UJ033_feline_oral_taxon_223
denovo1564	215UJ060.1.1479	96.26	348	13	0	3	350	493	146	3e-139	499	350	99	Bacteria;Synergistetes;Synergistia;Synergistales;Synergistaceae;uncultured;Fretibacterium_sp._clone_UJ060_feline_oral_taxon_215
denovo1564	215UJ016.1.1479	96.26	348	13	0	3	350	493	146	3e-139	499	350	99	Bacteria;Synergistetes;Synergistia;Synergistales;Synergistaceae;uncultured;Fretibacterium_sp._clone_UJ016_feline_oral_taxon_215
denovo1564	JQ216412.1.1341	96.26	348	13	0	3	350	474	127	3e-139	499	350	99	Bacteria;Synergistetes;Synergistia;Synergistales;Synergistaceae;uncultured;uncultured_bacterium
denovo1564	JQ215923.1.1341	96.26	348	13	0	3	350	474	127	3e-139	499	350	99	Bacteria;Synergistetes;Synergistia;Synergistales;Synergistaceae;uncultured;uncultured_bacterium
denovo1564	JQ215004.1.1341	96.26	348	13	0	3	350	474	127	3e-139	499	350	99	Bacteria;Synergistetes;Synergistia;Synergistales;Synergistaceae;uncultured;uncultured_bacterium
denovo1564	JQ213973.1.1342	96.26	348	13	0	3	350	474	127	3e-139	499	350	99	Bacteria;Synergistetes;Synergistia;Synergistales;Synergistaceae;uncultured;uncultured_bacterium
denovo1564	JQ214239.1.1341	96.26	348	13	0	3	350	474	127	3e-139	499	350	99	Bacteria;Synergistetes;Synergistia;Synergistales;Synergistaceae;uncultured;uncultured_bacterium
denovo1564	JQ213743.1.1341	96.26	348	13	0	3	350	474	127	3e-139	499	350	99	Bacteria;Synergistetes;Synergistia;Synergistales;Synergistaceae;uncultured;uncultured_bacterium
denovo1564	JQ213859.1.1341	96.26	348	13	0	3	350	474	127	3e-139	499	350	99	Bacteria;Synergistetes;Synergistia;Synergistales;Synergistaceae;uncultured;uncultured_bacterium
denovo1564	JQ213711.1.1341	96.26	348	13	0	3	350	474	127	3e-139	499	350	99	Bacteria;Synergistetes;Synergistia;Synergistales;Synergistaceae;uncultured;uncultured_bacterium
denovo1564	JQ212306.1.1342	96.26	348	13	0	3	350	474	127	3e-139	499	350	99	Bacteria;Synergistetes;Synergistia;Synergistales;Synergistaceae;uncultured;uncultured_bacterium
denovo1709	HM277601.1.1368	99.43	350	2	0	1	350	512	163	1e-151	540	350	100	Bacteria;Firmicutes;Bacilli;Lactobacillales;Aerococcaceae;uncultured;uncultured_bacterium
denovo1709	JF241001.1.1368	99.14	350	3	0	1	350	512	163	1e-150	537	350	100	Bacteria;Firmicutes;Bacilli;Lactobacillales;Aerococcaceae;uncultured;uncultured_bacterium
denovo1709	JF031249.1.1368	99.14	350	3	0	1	350	512	163	1e-150	537	350	100	Bacteria;Firmicutes;Bacilli;Lactobacillales;Aerococcaceae;uncultured;uncultured_bacterium
denovo1709	JN713272.1.1538	98.29	350	6	0	1	350	531	182	2e-147	526	350	100	Bacteria;Firmicutes;Bacilli;Lactobacillales;Aerococcaceae;uncultured;Globicatella_sp._canine_oral_taxon_107
denovo1709	JF080482.1.1367	97.7	348	8	0	1	348	512	165	2e-144	516	350	99	Bacteria;Firmicutes;Bacilli;Lactobacillales;Aerococcaceae;uncultured;uncultured_bacterium
denovo1709	JF133347.1.1368	97.41	348	9	0	1	348	512	165	2e-143	513	350	99	Bacteria;Firmicutes;Bacilli;Lactobacillales;Aerococcaceae;uncultured;uncultured_bacterium
denovo1709	122-7138.1.1522	96.57	350	12	0	1	350	531	182	3e-141	505	350	100	Bacteria;Firmicutes;Bacilli;Lactobacillales;Aerococcaceae;Globicatella;Globicatella_sp._strain_7138_feline_oral_taxon_122
denovo1709	HQ115584.1.1499	96.57	350	12	0	1	350	512	163	3e-141	505	350	100	Bacteria;Firmicutes;Bacilli;Lactobacillales;Aerococcaceae;uncultured;Lactobacillales_bacterium_1247
denovo1709	122TE083.1.1538	96	350	14	0	1	350	531	182	4e-139	498	350	100	Bacteria;Firmicutes;Bacilli;Lactobacillales;Aerococcaceae;Globicatella;Globicatella_sp._clone_TE083_feline_oral_taxon_122
denovo1709	HM324314.1.1370	94.59	333	18	0	1	333	514	182	7e-127	458	350	95	Bacteria;Firmicutes;Bacilli;Lactobacillales;Aerococcaceae;Globicatella;uncultured_bacterium
denovo1709	HM322727.1.1370	94.59	333	18	0	1	333	514	182	7e-127	458	350	95	Bacteria;Firmicutes;Bacilli;Lactobacillales;Aerococcaceae;Globicatella;uncultured_bacterium
denovo1709	HM320961.1.1370	94.59	333	18	0	1	333	514	182	7e-127	458	350	95	Bacteria;Firmicutes;Bacilli;Lactobacillales;Aerococcaceae;Globicatella;uncultured_bacterium
denovo1709	HM321845.1.1370	94.59	333	18	0	1	333	514	182	7e-127	458	350	95	Bacteria;Firmicutes;Bacilli;Lactobacillales;Aerococcaceae;Globicatella;uncultured_bacterium
denovo1709	HM320698.1.1370	94.59	333	18	0	1	333	514	182	7e-127	458	350	95	Bacteria;Firmicutes;Bacilli;Lactobacillales;Aerococcaceae;Globicatella;uncultured_bacterium
denovo1709	HM320222.1.1370	94.59	333	18	0	1	333	514	182	7e-127	458	350	95	Bacteria;Firmicutes;Bacilli;Lactobacillales;Aerococcaceae;Globicatella;uncultured_bacterium
denovo1709	HM320238.1.1370	94.59	333	18	0	1	333	514	182	7e-127	458	350	95	Bacteria;Firmicutes;Bacilli;Lactobacillales;Aerococcaceae;Globicatella;uncultured_bacterium
denovo1709	HM314673.1.1370	94.59	333	18	0	1	333	514	182	7e-127	458	350	95	Bacteria;Firmicutes;Bacilli;Lactobacillales;Aerococcaceae;Globicatella;uncultured_bacterium
denovo1709	HM314501.1.1370	94.59	333	18	0	1	333	514	182	7e-127	458	350	95	Bacteria;Firmicutes;Bacilli;Lactobacillales;Aerococcaceae;Globicatella;uncultured_bacterium
denovo1709	HM314508.1.1370	94.59	333	18	0	1	333	514	182	7e-127	458	350	95	Bacteria;Firmicutes;Bacilli;Lactobacillales;Aerococcaceae;Globicatella;uncultured_bacterium
denovo1709	HM313547.1.1370	94.59	333	18	0	1	333	514	182	7e-127	458	350	95	Bacteria;Firmicutes;Bacilli;Lactobacillales;Aerococcaceae;Globicatella;uncultured_bacterium
denovo1807	KF030194.1.1485	97.71	350	8	0	1	350	525	176	2e-145	519	350	100	Bacteria;Bacteroidetes;Bacteroidia;Bacteroidales;Porphyromonadaceae;Porphyromonas;Porphyromonas_sp._canine_oral_taxon_401
denovo1807	KC894568.1.1511	93.7	349	21	1	1	348	527	179	1e-129	467	350	99	Bacteria;Bacteroidetes;Bacteroidia;Bacteroidales;Porphyromonadaceae;Porphyromonas;uncultured_bacterium
denovo1807	KC260485.1.1361	90.06	352	29	4	1	348	508	159	2e-115	420	350	99	Bacteria;Bacteroidetes;Bacteroidia;Bacteroidales;Porphyromonadaceae;Porphyromonas;uncultured_bacterium
denovo1807	KC260155.1.1361	90.17	346	29	3	1	343	507	164	2e-114	416	350	98	Bacteria;Bacteroidetes;Bacteroidia;Bacteroidales;Porphyromonadaceae;Porphyromonas;uncultured_bacterium
denovo1807	KC259374.1.1362	90.17	346	29	3	1	343	507	164	2e-114	416	350	98	Bacteria;Bacteroidetes;Bacteroidia;Bacteroidales;Porphyromonadaceae;Porphyromonas;uncultured_bacterium
denovo1807	KC260861.1.1361	89.46	351	32	3	1	348	507	159	2e-113	413	350	99	Bacteria;Bacteroidetes;Bacteroidia;Bacteroidales;Porphyromonadaceae;Porphyromonas;uncultured_bacterium
denovo1807	KC260151.1.1361	89.46	351	32	3	1	348	507	159	2e-113	413	350	99	Bacteria;Bacteroidetes;Bacteroidia;Bacteroidales;Porphyromonadaceae;Porphyromonas;uncultured_bacterium
denovo1807	JQ216406.1.1361	89.88	346	30	3	1	343	507	164	3e-113	413	350	98	Bacteria;Bacteroidetes;Bacteroidia;Bacteroidales;Porphyromonadaceae;Porphyromonas;uncultured_bacterium
denovo1807	KC259589.1.1362	89.88	346	30	3	1	343	507	164	3e-113	413	350	98	Bacteria;Bacteroidetes;Bacteroidia;Bacteroidales;Porphyromonadaceae;Porphyromonas;uncultured_bacterium
denovo1807	KC259518.1.1362	89.88	346	30	3	1	343	507	164	3e-113	413	350	98	Bacteria;Bacteroidetes;Bacteroidia;Bacteroidales;Porphyromonadaceae;Porphyromonas;uncultured_bacterium
denovo1807	KC259546.1.1361	89.88	346	30	3	1	343	507	164	3e-113	413	350	98	Bacteria;Bacteroidetes;Bacteroidia;Bacteroidales;Porphyromonadaceae;Porphyromonas;uncultured_bacterium
denovo1807	KC259591.1.1364	89.91	347	28	5	1	343	507	164	1e-112	410	350	98	Bacteria;Bacteroidetes;Bacteroidia;Bacteroidales;Porphyromonadaceae;Porphyromonas;uncultured_bacterium
denovo1807	JQ215969.1.1361	89.17	351	33	3	1	348	507	159	2e-112	410	350	99	Bacteria;Bacteroidetes;Bacteroidia;Bacteroidales;Porphyromonadaceae;Porphyromonas;uncultured_bacterium
denovo1807	JQ210868.1.1361	89.6	346	31	3	1	343	507	164	3e-112	409	350	98	Bacteria;Bacteroidetes;Bacteroidia;Bacteroidales;Porphyromonadaceae;Porphyromonas;uncultured_bacterium
denovo1807	KC260895.1.1361	89.6	346	31	3	1	343	507	164	3e-112	409	350	98	Bacteria;Bacteroidetes;Bacteroidia;Bacteroidales;Porphyromonadaceae;Porphyromonas;uncultured_bacterium
denovo1807	KC259677.1.1362	89.6	346	31	3	1	343	507	164	3e-112	409	350	98	Bacteria;Bacteroidetes;Bacteroidia;Bacteroidales;Porphyromonadaceae;Porphyromonas;uncultured_bacterium
denovo1807	KC259466.1.1361	89.6	346	31	3	1	343	507	164	3e-112	409	350	98	Bacteria;Bacteroidetes;Bacteroidia;Bacteroidales;Porphyromonadaceae;Porphyromonas;uncultured_bacterium
denovo1807	KC259483.1.1361	89.6	346	31	3	1	343	507	164	3e-112	409	350	98	Bacteria;Bacteroidetes;Bacteroidia;Bacteroidales;Porphyromonadaceae;Porphyromonas;uncultured_bacterium
denovo1807	JQ476797.1.1397	91.64	323	26	1	1	322	526	204	4e-112	409	350	92	Bacteria;Bacteroidetes;Bacteroidia;Bacteroidales;Porphyromonadaceae;Porphyromonas;uncultured_bacterium
denovo1807	KC259464.1.1361	89.57	345	33	3	1	343	507	164	9e-112	408	350	98	Bacteria;Bacteroidetes;Bacteroidia;Bacteroidales;Porphyromonadaceae;Porphyromonas;uncultured_bacterium
denovo1821	073TF133.1.1526	98.85	348	4	0	3	350	521	174	1e-148	530	350	99	Bacteria;Proteobacteria;Betaproteobacteria;Burkholderiales;Comamonadaceae;Brachymonas;Brachymonas_sp._clone_TF133_feline_oral_taxon_073
denovo1821	073TF067.1.1526	98.85	348	4	0	3	350	521	174	1e-148	530	350	99	Bacteria;Proteobacteria;Betaproteobacteria;Burkholderiales;Comamonadaceae;Brachymonas;Brachymonas_sp._clone_TF067_feline_oral_taxon_073
denovo1821	GQ010546.1.1356	98.85	348	4	0	3	350	502	155	1e-148	530	350	99	Bacteria;Proteobacteria;Betaproteobacteria;Burkholderiales;Comamonadaceae;Brachymonas;uncultured_bacterium
denovo1821	JN713174.1.1526	98.56	348	5	0	3	350	521	174	1e-147	527	350	99	Bacteria;Proteobacteria;Betaproteobacteria;Burkholderiales;Comamonadaceae;Brachymonas;Brachymonas_sp._canine_oral_taxon_015
denovo1821	HM331009.1.1356	98.56	348	5	0	3	350	502	155	1e-147	527	350	99	Bacteria;Proteobacteria;Betaproteobacteria;Burkholderiales;Comamonadaceae;Brachymonas;uncultured_bacterium
denovo1821	JN713175.1.1526	97.99	348	7	0	3	350	521	174	2e-145	520	350	99	Bacteria;Proteobacteria;Betaproteobacteria;Burkholderiales;Comamonadaceae;Brachymonas;Brachymonas_sp._canine_oral_taxon_015
denovo1821	073TF025.1.1526	96.84	348	11	0	3	350	521	174	3e-141	506	350	99	Bacteria;Proteobacteria;Betaproteobacteria;Burkholderiales;Comamonadaceae;Brachymonas;Brachymonas_sp._clone_TF025_feline_oral_taxon_073
denovo1821	JN713176.1.1492	96.84	348	11	0	3	350	521	174	3e-141	506	350	99	Bacteria;Proteobacteria;Betaproteobacteria;Burkholderiales;Comamonadaceae;Brachymonas;Brachymonas_sp._canine_oral_taxon_015
denovo1821	JQ088339.1.1498	96.55	348	12	0	3	350	524	177	3e-140	502	350	99	Bacteria;Proteobacteria;Betaproteobacteria;Burkholderiales;Comamonadaceae;Brachymonas;uncultured_bacterium
denovo1821	GQ358826.1.1486	96.55	348	12	0	3	350	515	168	3e-140	502	350	99	Bacteria;Proteobacteria;Betaproteobacteria;Burkholderiales;Comamonadaceae;Brachymonas;uncultured_bacterium
denovo1821	JN585331.1.1450	95.98	348	14	0	3	350	478	131	4e-138	495	350	99	Bacteria;Proteobacteria;Betaproteobacteria;Burkholderiales;Comamonadaceae;Lampropedia;Comamonadaceae_bacterium_NML790751
denovo1821	CU926062.1.1353	96.49	342	12	0	3	344	499	158	2e-137	493	350	98	Bacteria;Proteobacteria;Betaproteobacteria;Burkholderiales;Comamonadaceae;Brachymonas;uncultured_bacterium
denovo1821	CU923754.1.1351	96.49	342	12	0	3	344	497	156	2e-137	493	350	98	Bacteria;Proteobacteria;Betaproteobacteria;Burkholderiales;Comamonadaceae;Brachymonas;uncultured_bacterium
denovo1821	CU922604.1.1351	96.49	342	12	0	3	344	497	156	2e-137	493	350	98	Bacteria;Proteobacteria;Betaproteobacteria;Burkholderiales;Comamonadaceae;Brachymonas;uncultured_bacterium
denovo1821	CU922657.1.1342	96.49	342	12	0	3	344	497	156	2e-137	493	350	98	Bacteria;Proteobacteria;Betaproteobacteria;Burkholderiales;Comamonadaceae;Alicycliphilus;uncultured_bacterium
denovo1821	CU922381.1.1343	96.49	342	12	0	3	344	497	156	2e-137	493	350	98	Bacteria;Proteobacteria;Betaproteobacteria;Burkholderiales;Comamonadaceae;Brachymonas;uncultured_bacterium
denovo1821	CU922079.1.1351	96.49	342	12	0	3	344	497	156	2e-137	493	350	98	Bacteria;Proteobacteria;Betaproteobacteria;Burkholderiales;Comamonadaceae;Brachymonas;uncultured_bacterium
denovo1821	CU922046.1.1343	96.49	342	12	0	3	344	497	156	2e-137	493	350	98	Bacteria;Proteobacteria;Betaproteobacteria;Burkholderiales;Comamonadaceae;Alicycliphilus;uncultured_bacterium
denovo1821	EU346912.1.1501	96.49	342	12	0	3	344	516	175	2e-137	493	350	98	Bacteria;Proteobacteria;Betaproteobacteria;Burkholderiales;Comamonadaceae;Brachymonas;Brachymonas_chironomi
denovo1821	HQ158643.1.1490	96.49	342	12	0	3	344	516	175	2e-137	493	350	98	Bacteria;Proteobacteria;Betaproteobacteria;Burkholderiales;Comamonadaceae;Brachymonas;uncultured_bacterium
denovo1871	JN713388.1.1536	100	350	0	0	1	350	525	176	7e-154	547	350	100	Bacteria;Proteobacteria;Gammaproteobacteria;Xanthomonadales;Xanthomonadaceae;uncultured;Stenotrophomonas_sp._canine_oral_taxon_224
denovo1871	HM336262.1.1366	100	350	0	0	1	350	506	157	7e-154	547	350	100	Bacteria;Proteobacteria;Gammaproteobacteria;Xanthomonadales;Xanthomonadaceae;uncultured;uncultured_bacterium
denovo1871	HM272652.1.1366	100	350	0	0	1	350	506	157	7e-154	547	350	100	Bacteria;Proteobacteria;Gammaproteobacteria;Xanthomonadales;Xanthomonadaceae;uncultured;uncultured_bacterium
denovo1871	JF125670.1.1366	100	350	0	0	1	350	506	157	7e-154	547	350	100	Bacteria;Proteobacteria;Gammaproteobacteria;Xanthomonadales;Xanthomonadaceae;uncultured;uncultured_bacterium
denovo1871	HM316065.1.1366	99.71	350	1	0	1	350	506	157	8e-153	544	350	100	Bacteria;Proteobacteria;Gammaproteobacteria;Xanthomonadales;Xanthomonadaceae;uncultured;uncultured_bacterium
denovo1871	JF240812.1.1366	98.86	350	4	0	1	350	506	157	1e-149	533	350	100	Bacteria;Proteobacteria;Gammaproteobacteria;Xanthomonadales;Xanthomonadaceae;uncultured;uncultured_bacterium
denovo1871	HM274483.1.1366	98.86	350	4	0	1	350	506	157	1e-149	533	350	100	Bacteria;Proteobacteria;Gammaproteobacteria;Xanthomonadales;Xanthomonadaceae;uncultured;uncultured_bacterium
denovo1871	090TM047.1.1536	98.57	350	5	0	1	350	525	176	1e-148	530	350	100	Bacteria;Proteobacteria;Gammaproteobacteria;Xanthomonadales;Xanthomonadaceae;Stenotrophomonas;Stenotrophomonas_sp._clone_TM047_feline_oral_taxon_090
denovo1871	JF240656.1.1366	98.57	350	5	0	1	350	506	157	1e-148	530	350	100	Bacteria;Proteobacteria;Gammaproteobacteria;Xanthomonadales;Xanthomonadaceae;uncultured;uncultured_bacterium
denovo1871	EU313791.1.1491	98.57	350	5	0	1	350	506	157	1e-148	530	350	100	Bacteria;Proteobacteria;Gammaproteobacteria;Xanthomonadales;Xanthomonadaceae;uncultured;Xanthomonadaceae_bacterium_NML_03-0222
denovo1871	GQ129910.1.1484	97.99	349	7	0	1	349	499	151	5e-146	521	350	99	Bacteria;Proteobacteria;Gammaproteobacteria;Xanthomonadales;Xanthomonadaceae;uncultured;uncultured_bacterium
denovo1871	090TF090.1.1536	97.71	350	8	0	1	350	525	176	2e-145	519	350	100	Bacteria;Proteobacteria;Gammaproteobacteria;Xanthomonadales;Xanthomonadaceae;Stenotrophomonas;Stenotrophomonas_sp._clone_TF090_feline_oral_taxon_090
denovo1871	HM299576.1.1368	97.71	349	8	0	1	349	508	160	6e-145	518	350	99	Bacteria;Proteobacteria;Gammaproteobacteria;Xanthomonadales;Xanthomonadaceae;uncultured;uncultured_bacterium
denovo1871	HM299568.1.1368	97.71	349	8	0	1	349	508	160	6e-145	518	350	99	Bacteria;Proteobacteria;Gammaproteobacteria;Xanthomonadales;Xanthomonadaceae;uncultured;uncultured_bacterium
denovo1871	KC139462.1.1478	97.71	349	8	0	1	349	528	180	6e-145	518	350	99	Bacteria;Proteobacteria;Gammaproteobacteria;Xanthomonadales;Xanthomonadaceae;uncultured;Xanthomonas_sp._YC6270
denovo1871	AB680639.1.1472	97.71	349	8	0	1	349	508	160	6e-145	518	350	99	Bacteria;Proteobacteria;Gammaproteobacteria;Xanthomonadales;Xanthomonadaceae;uncultured;Xanthomonas_sp._NBRC_14591
denovo1871	GU233850.1.1425	97.43	350	9	0	1	350	471	122	2e-144	516	350	100	Bacteria;Proteobacteria;Betaproteobacteria;UCT_N117;uncultured_bacterium
denovo1871	HM798790.1.1457	97.42	349	9	0	1	349	505	157	7e-144	514	350	99	Bacteria;Proteobacteria;Gammaproteobacteria;Xanthomonadales;Xanthomonadaceae;uncultured;uncultured_Xanthomonadales_bacterium
denovo1871	JF729063.1.1365	97.42	349	9	0	1	349	491	143	7e-144	514	350	99	Bacteria;Proteobacteria;Gammaproteobacteria;Xanthomonadales;Xanthomonadaceae;uncultured;uncultured_bacterium
denovo1871	GQ158472.1.1493	97.42	349	9	0	1	349	518	170	7e-144	514	350	99	Bacteria;Proteobacteria;Gammaproteobacteria;Xanthomonadales;Xanthomonadaceae;Stenotrophomonas;uncultured_bacterium
denovo1872	JN713564.1.1508	98.85	348	4	0	3	350	517	170	1e-148	530	350	99	Bacteria;Proteobacteria;Gammaproteobacteria;Pseudomonadales;Moraxellaceae;Moraxella;Moraxella_sp._canine_oral_taxon_396
denovo1872	350-7205.1.1447	98.28	348	6	0	3	350	517	170	1e-146	523	350	99	Bacteria;Proteobacteria;Gammaproteobacteria;Pseudomonadales;Moraxellaceae;Moraxella;Moraxella_sp._strain_7205_feline_oral_taxon_350
denovo1872	JF240977.1.1358	98.28	348	6	0	3	350	498	151	1e-146	523	350	99	Bacteria;Proteobacteria;Gammaproteobacteria;Pseudomonadales;Moraxellaceae;Moraxella;uncultured_bacterium
denovo1872	JF240994.1.1358	98.28	348	6	0	3	350	498	151	1e-146	523	350	99	Bacteria;Proteobacteria;Gammaproteobacteria;Pseudomonadales;Moraxellaceae;Moraxella;uncultured_bacterium
denovo1872	JF240867.1.1358	98.28	348	6	0	3	350	498	151	1e-146	523	350	99	Bacteria;Proteobacteria;Gammaproteobacteria;Pseudomonadales;Moraxellaceae;Moraxella;uncultured_bacterium
denovo1872	HM317502.1.1361	98.28	348	6	0	3	350	498	151	1e-146	523	350	99	Bacteria;Proteobacteria;Gammaproteobacteria;Pseudomonadales;Moraxellaceae;Moraxella;uncultured_bacterium
denovo1872	JF108318.1.1358	98.28	348	6	0	3	350	498	151	1e-146	523	350	99	Bacteria;Proteobacteria;Gammaproteobacteria;Pseudomonadales;Moraxellaceae;Moraxella;uncultured_bacterium
denovo1872	JF108314.1.1358	98.28	348	6	0	3	350	498	151	1e-146	523	350	99	Bacteria;Proteobacteria;Gammaproteobacteria;Pseudomonadales;Moraxellaceae;Moraxella;uncultured_bacterium
denovo1872	JF104306.1.1358	98.28	348	6	0	3	350	498	151	1e-146	523	350	99	Bacteria;Proteobacteria;Gammaproteobacteria;Pseudomonadales;Moraxellaceae;Moraxella;uncultured_bacterium
denovo1872	JF104373.1.1358	98.28	348	6	0	3	350	498	151	1e-146	523	350	99	Bacteria;Proteobacteria;Gammaproteobacteria;Pseudomonadales;Moraxellaceae;Moraxella;uncultured_bacterium
denovo1872	JF104253.1.1358	98.28	348	6	0	3	350	498	151	1e-146	523	350	99	Bacteria;Proteobacteria;Gammaproteobacteria;Pseudomonadales;Moraxellaceae;Moraxella;uncultured_bacterium
denovo1872	JF104613.1.1358	98.28	348	6	0	3	350	498	151	1e-146	523	350	99	Bacteria;Proteobacteria;Gammaproteobacteria;Pseudomonadales;Moraxellaceae;Moraxella;uncultured_bacterium
denovo1872	JF104400.1.1358	98.28	348	6	0	3	350	498	151	1e-146	523	350	99	Bacteria;Proteobacteria;Gammaproteobacteria;Pseudomonadales;Moraxellaceae;Moraxella;uncultured_bacterium
denovo1872	HQ454048.1.1444	98.28	348	6	0	3	350	500	153	1e-146	523	350	99	Bacteria;Proteobacteria;Gammaproteobacteria;Pseudomonadales;Moraxellaceae;Moraxella;Moraxella_sp._26
denovo1872	HM330475.1.1357	97.99	348	7	0	3	350	498	151	2e-145	520	350	99	Bacteria;Proteobacteria;Gammaproteobacteria;Pseudomonadales;Moraxellaceae;Moraxella;uncultured_bacterium
denovo1872	HM330494.1.1357	97.99	348	7	0	3	350	498	151	2e-145	520	350	99	Bacteria;Proteobacteria;Gammaproteobacteria;Pseudomonadales;Moraxellaceae;Moraxella;uncultured_bacterium
denovo1872	HM328364.1.1358	97.99	348	7	0	3	350	498	151	2e-145	520	350	99	Bacteria;Proteobacteria;Gammaproteobacteria;Pseudomonadales;Moraxellaceae;Moraxella;uncultured_bacterium
denovo1872	HM317359.1.1357	97.99	348	7	0	3	350	498	151	2e-145	520	350	99	Bacteria;Proteobacteria;Gammaproteobacteria;Pseudomonadales;Moraxellaceae;Moraxella;uncultured_bacterium
denovo1872	HM317318.1.1357	97.99	348	7	0	3	350	498	151	2e-145	520	350	99	Bacteria;Proteobacteria;Gammaproteobacteria;Pseudomonadales;Moraxellaceae;Moraxella;uncultured_bacterium
denovo1872	HM316039.1.1358	97.99	348	7	0	3	350	498	151	2e-145	520	350	99	Bacteria;Proteobacteria;Gammaproteobacteria;Pseudomonadales;Moraxellaceae;Moraxella;uncultured_bacterium
denovo1957	358-7117.1.1457	98.57	350	4	1	1	349	528	179	5e-148	528	350	99	Bacteria;Proteobacteria;Gammaproteobacteria;Pasteurellales;Pasteurellaceae;uncultured;Pasteurellaaceae_[G-2]_sp._strain_7117_feline_oral_taxon_358
denovo1957	AY749145.1.1454	96.56	349	12	0	1	349	504	156	1e-140	504	350	99	Bacteria;Proteobacteria;Gammaproteobacteria;Pasteurellales;Pasteurellaceae;Actinobacillus;Actinobacillus_equuli_subsp._haemolyticus
denovo1957	AY465359.1.1362	96.56	349	12	0	1	349	506	158	1e-140	504	350	99	Bacteria;Proteobacteria;Gammaproteobacteria;Pasteurellales;Pasteurellaceae;Actinobacillus;Actinobacillus_equuli
denovo1957	FJ463884.1.1365	96.57	350	10	2	1	349	508	160	5e-140	501	350	99	Bacteria;Proteobacteria;Gammaproteobacteria;Pasteurellales;Pasteurellaceae;Basfia;Basfia_succiniciproducens
denovo1957	AF247720.1.1461	96.28	349	13	0	1	349	506	158	1e-139	500	350	99	Bacteria;Proteobacteria;Gammaproteobacteria;Pasteurellales;Pasteurellaceae;Actinobacillus;Actinobacillus_equuli
denovo1957	AF247718.1.1461	96.28	349	13	0	1	349	506	158	1e-139	500	350	99	Bacteria;Proteobacteria;Gammaproteobacteria;Pasteurellales;Pasteurellaceae;Actinobacillus;Actinobacillus_equuli_subsp._haemolyticus
denovo1957	AY749149.1.1497	96.28	349	13	0	1	349	509	161	1e-139	500	350	99	Bacteria;Proteobacteria;Gammaproteobacteria;Pasteurellales;Pasteurellaceae;Actinobacillus;Actinobacillus_equuli_subsp._haemolyticus
denovo1957	AY749148.1.1499	96.28	349	13	0	1	349	510	162	1e-139	500	350	99	Bacteria;Proteobacteria;Gammaproteobacteria;Pasteurellales;Pasteurellaceae;Actinobacillus;Actinobacillus_equuli_subsp._haemolyticus
denovo1957	AY749146.1.1490	96.28	349	13	0	1	349	497	149	1e-139	500	350	99	Bacteria;Proteobacteria;Gammaproteobacteria;Pasteurellales;Pasteurellaceae;Actinobacillus;Actinobacillus_equuli_subsp._haemolyticus
denovo1957	EF166060.1.1392	96.28	349	13	0	1	349	474	126	1e-139	500	350	99	Bacteria;Proteobacteria;Gammaproteobacteria;Pasteurellales;Pasteurellaceae;Actinobacillus;Actinobacillus_equuli_subsp._equuli
denovo1957	CP003875.2058641.2060184	95.99	349	14	0	1	349	526	178	1e-138	497	350	99	Bacteria;Proteobacteria;Gammaproteobacteria;Pasteurellales;Pasteurellaceae;Actinobacillus;Actinobacillus_suis_H91-0380
denovo1957	CP003875.2391288.2392831	95.99	349	14	0	1	349	526	178	1e-138	497	350	99	Bacteria;Proteobacteria;Gammaproteobacteria;Pasteurellales;Pasteurellaceae;Actinobacillus;Actinobacillus_suis_H91-0380
denovo1957	CP003875.284015.285558	95.99	349	14	0	1	349	526	178	1e-138	497	350	99	Bacteria;Proteobacteria;Gammaproteobacteria;Pasteurellales;Pasteurellaceae;Actinobacillus;Actinobacillus_suis_H91-0380
denovo1957	CP003875.1821121.1822665	95.99	349	14	0	1	349	527	179	1e-138	497	350	99	Bacteria;Proteobacteria;Gammaproteobacteria;Pasteurellales;Pasteurellaceae;Actinobacillus;Actinobacillus_suis_H91-0380
denovo1957	CP003875.1525574.1527117	95.99	349	14	0	1	349	526	178	1e-138	497	350	99	Bacteria;Proteobacteria;Gammaproteobacteria;Pasteurellales;Pasteurellaceae;Actinobacillus;Actinobacillus_suis_H91-0380
denovo1957	CP003875.2171108.2172651	95.99	349	14	0	1	349	526	178	1e-138	497	350	99	Bacteria;Proteobacteria;Gammaproteobacteria;Pasteurellales;Pasteurellaceae;Actinobacillus;Actinobacillus_suis_H91-0380
denovo1957	AF247713.1.1461	95.99	349	14	0	1	349	506	158	1e-138	497	350	99	Bacteria;Proteobacteria;Gammaproteobacteria;Pasteurellales;Pasteurellaceae;Actinobacillus;Actinobacillus_equuli_subsp._haemolyticus
denovo1957	AF247715.1.1461	95.99	349	14	0	1	349	506	158	1e-138	497	350	99	Bacteria;Proteobacteria;Gammaproteobacteria;Pasteurellales;Pasteurellaceae;Actinobacillus;Actinobacillus_sp._F119
denovo1957	AF247712.1.1461	95.99	349	14	0	1	349	506	158	1e-138	497	350	99	Bacteria;Proteobacteria;Gammaproteobacteria;Pasteurellales;Pasteurellaceae;Actinobacillus;Actinobacillus_arthritidis
denovo1957	AF015299.1.1341	95.99	349	14	0	1	349	510	162	1e-138	497	350	99	Bacteria;Proteobacteria;Gammaproteobacteria;Pasteurellales;Pasteurellaceae;Actinobacillus;Actinobacillus_suis
denovo1976	080TE011.1.1527	100	348	0	0	3	350	519	172	6e-153	544	350	99	Bacteria;Proteobacteria;Betaproteobacteria;Neisseriales;Neisseriaceae;Aquaspirillum;Aquaspirillum_sp._clone_TE011_feline_oral_taxon_080
denovo1976	080TE149.1.1527	99.71	348	1	0	3	350	519	172	7e-152	541	350	99	Bacteria;Proteobacteria;Betaproteobacteria;Neisseriales;Neisseriaceae;Aquaspirillum;Aquaspirillum_sp._clone_TE149_feline_oral_taxon_080
denovo1976	080TE047.1.1527	99.43	348	2	0	3	350	519	172	8e-151	537	350	99	Bacteria;Proteobacteria;Betaproteobacteria;Neisseriales;Neisseriaceae;Aquaspirillum;Aquaspirillum_sp._clone_TE047_feline_oral_taxon_080
denovo1976	080TE039.1.1527	99.14	348	3	0	3	350	519	172	9e-150	534	350	99	Bacteria;Proteobacteria;Betaproteobacteria;Neisseriales;Neisseriaceae;Aquaspirillum;Aquaspirillum_sp._clone_TE039_feline_oral_taxon_080
denovo1976	079TF138.1.1527	97.42	349	7	2	3	350	519	172	1e-142	510	350	99	Bacteria;Proteobacteria;Betaproteobacteria;Neisseriales;Neisseriaceae;Aquaspirillum;Aquaspirillum_sp._clone_TF138_feline_oral_taxon_079
denovo1976	079TF011.1.1527	97.13	349	8	2	3	350	519	172	1e-141	507	350	99	Bacteria;Proteobacteria;Betaproteobacteria;Neisseriales;Neisseriaceae;Aquaspirillum;Aquaspirillum_sp._clone_TF011_feline_oral_taxon_079
denovo1976	HM278113.1.1357	97.13	349	8	2	3	350	500	153	1e-141	507	350	99	Bacteria;Proteobacteria;Betaproteobacteria;Neisseriales;Neisseriaceae;Aquaspirillum;uncultured_bacterium
denovo1976	HM329931.1.1356	97.13	349	7	3	3	350	499	153	4e-141	505	350	99	Bacteria;Proteobacteria;Betaproteobacteria;Neisseriales;Neisseriaceae;Aquaspirillum;uncultured_bacterium
denovo1976	JN713255.1.1527	96.56	349	10	2	3	350	519	172	1e-139	500	350	99	Bacteria;Proteobacteria;Betaproteobacteria;Neisseriales;Neisseriaceae;Aquaspirillum;Aquaspirillum_sp._canine_oral_taxon_091
denovo1976	082TE159.1.1529	95.07	345	17	0	3	347	519	175	1e-133	480	350	99	Bacteria;Proteobacteria;Betaproteobacteria;Neisseriales;Neisseriaceae;Aquaspirillum;Aquaspirillum_sp._clone_TE159_feline_oral_taxon_082
denovo1976	JN609336.1.1497	92.77	346	23	2	3	347	518	174	2e-124	450	350	99	Bacteria;Proteobacteria;Betaproteobacteria;Neisseriales;Neisseriaceae;Aquaspirillum;uncultured_bacterium
denovo1976	AB680863.1.1461	92.77	346	23	2	3	347	498	154	2e-124	450	350	99	Bacteria;Proteobacteria;Betaproteobacteria;Neisseriales;Neisseriaceae;Aquaspirillum;Aquaspirillum_serpens
denovo1976	AY904024.1.1514	92.49	346	24	2	3	347	510	166	2e-123	446	350	99	Bacteria;Proteobacteria;Betaproteobacteria;Neisseriales;Neisseriaceae;Aquaspirillum;Aquaspirillum_sp._411
denovo1976	AB074518.1.1491	92.2	346	25	2	3	347	519	175	3e-122	443	350	99	Bacteria;Proteobacteria;Betaproteobacteria;Neisseriales;Neisseriaceae;Aquaspirillum;Aquaspirillum_serpens
denovo1976	AB680710.1.1461	91.91	346	26	2	3	347	498	154	1e-121	441	350	99	Bacteria;Proteobacteria;Betaproteobacteria;Neisseriales;Neisseriaceae;Aquaspirillum;Aquaspirillum_serpens
denovo1976	AB680709.1.1461	91.91	346	26	2	3	347	498	154	1e-121	441	350	99	Bacteria;Proteobacteria;Betaproteobacteria;Neisseriales;Neisseriaceae;Aquaspirillum;Aquaspirillum_serpens
denovo1976	GQ358856.1.1493	91.35	347	26	4	3	347	522	178	2e-118	430	350	99	Bacteria;Proteobacteria;Betaproteobacteria;Neisseriales;Neisseriaceae;Neisseria;uncultured_bacterium
denovo1976	GQ158287.1.1412	90.78	347	30	2	3	348	505	160	2e-117	427	350	99	Bacteria;Proteobacteria;Betaproteobacteria;Neisseriales;Neisseriaceae;Neisseria;uncultured_bacterium
denovo1976	AB769228.1.1402	90.75	346	28	2	3	346	470	127	5e-117	425	350	98	Bacteria;Proteobacteria;Betaproteobacteria;Neisseriales;Neisseriaceae;Pseudogulbenkiania;Pseudogulbenkiania_sp._UKPF53b
denovo1976	AB769227.1.1402	90.75	346	28	2	3	346	470	127	5e-117	425	350	98	Bacteria;Proteobacteria;Betaproteobacteria;Neisseriales;Neisseriaceae;Pseudogulbenkiania;Pseudogulbenkiania_sp._UKPF49
denovo1979	JN713472.1.1435	100	348	0	0	3	350	486	139	6e-153	544	350	99	Bacteria;Candidate_division_TM7;TM7_phylum_sp._canine_oral_taxon_305
denovo1979	JF241062.1.1315	100	348	0	0	3	350	467	120	6e-153	544	350	99	Bacteria;Candidate_division_TM7;uncultured_bacterium
denovo1979	JF177327.1.1315	99.71	348	1	0	3	350	467	120	7e-152	541	350	99	Bacteria;Candidate_division_TM7;uncultured_bacterium
denovo1979	HE681410.1.1560	99.71	348	1	0	3	350	580	233	7e-152	541	350	99	Bacteria;Candidate_division_TM7;uncultured_bacterium
denovo1979	EU681966.1.1347	99.71	348	1	0	3	350	441	94	7e-152	541	350	99	Bacteria;Candidate_division_TM7;uncultured_bacterium
denovo1979	KC337096.1.1459	99.43	348	2	0	3	350	510	163	8e-151	537	350	99	Bacteria;Candidate_division_TM7;uncultured_prokaryote
denovo1979	JN713492.1.1433	99.43	348	2	0	3	350	484	137	8e-151	537	350	99	Bacteria;Candidate_division_TM7;TM7_phylum_sp._canine_oral_taxon_322
denovo1979	JF223976.1.1281	99.43	348	2	0	3	350	433	86	8e-151	537	350	99	Bacteria;Candidate_division_TM7;uncultured_bacterium
denovo1979	JF129430.1.1258	99.43	348	2	0	3	350	410	63	8e-151	537	350	99	Bacteria;Candidate_division_TM7;uncultured_bacterium
denovo1979	EU463827.1.1269	99.43	348	2	0	3	350	402	55	8e-151	537	350	99	Bacteria;Candidate_division_TM7;uncultured_bacterium
denovo1979	AY134895.1.1467	99.43	348	2	0	3	350	516	169	8e-151	537	350	99	Bacteria;Candidate_division_TM7;TM7_phylum_sp._oral_clone_EW086
denovo1979	AM420206.1.1467	99.43	348	2	0	3	350	516	169	8e-151	537	350	99	Bacteria;Candidate_division_TM7;uncultured_Candidatus_Saccharibacteria_sp.
denovo1979	FJ976270.1.1409	99.43	348	2	0	3	350	561	214	8e-151	537	350	99	Bacteria;Candidate_division_TM7;uncultured_Candidatus_Saccharibacteria_sp.
denovo1979	HQ616338.1.1260	99.43	349	1	1	3	350	401	53	1e-150	537	350	99	Bacteria;Candidate_division_TM7;uncultured_Candidatus_Saccharibacteria_sp.
denovo1979	AF385500.1.1353	99.43	349	1	1	3	350	401	53	1e-150	537	350	99	Bacteria;Candidate_division_TM7;TM7_phylum_sp._oral_clone_EW055
denovo1979	HE681411.1.1560	99.42	346	2	0	3	348	580	235	7e-150	534	350	99	Bacteria;Candidate_division_TM7;uncultured_bacterium
denovo1979	JQ205060.1.1313	99.14	348	3	0	3	350	465	118	9e-150	534	350	99	Bacteria;Candidate_division_TM7;uncultured_bacterium
denovo1979	JN713414.1.1433	99.14	348	3	0	3	350	484	137	9e-150	534	350	99	Bacteria;Candidate_division_TM7;TM7_phylum_sp._canine_oral_taxon_250
denovo1979	JX569759.1.1465	99.14	348	3	0	3	350	516	169	9e-150	534	350	99	Bacteria;Candidate_division_TM7;uncultured_bacterium
denovo1979	JF240413.1.1281	99.14	348	3	0	3	350	433	86	9e-150	534	350	99	Bacteria;Candidate_division_TM7;uncultured_bacterium
denovo2079	GQ111221.1.1351	95.14	350	17	0	1	350	497	148	6e-136	488	350	100	Bacteria;Bacteroidetes;Bacteroidia;Bacteroidales;Porphyromonadaceae;Porphyromonas;uncultured_bacterium
denovo2079	GQ111117.1.1351	95.14	350	17	0	1	350	497	148	6e-136	488	350	100	Bacteria;Bacteroidetes;Bacteroidia;Bacteroidales;Porphyromonadaceae;Porphyromonas;uncultured_bacterium
denovo2079	JN713531.1.1477	93.45	351	21	2	1	350	516	167	7e-129	464	350	100	Bacteria;Bacteroidetes;Bacteroidia;Bacteroidales;Porphyromonadaceae;Porphyromonas;Porphyromonas_sp._canine_oral_taxon_361
denovo2079	JF241051.1.1351	92.86	350	25	0	1	350	497	148	2e-127	460	350	100	Bacteria;Bacteroidetes;Bacteroidia;Bacteroidales;Porphyromonadaceae;Porphyromonas;uncultured_bacterium
denovo2079	JF104197.1.1351	92.86	350	25	0	1	350	497	148	2e-127	460	350	100	Bacteria;Bacteroidetes;Bacteroidia;Bacteroidales;Porphyromonadaceae;Porphyromonas;uncultured_bacterium
denovo2079	JF240808.1.1351	92.88	351	23	2	1	350	497	148	9e-127	457	350	100	Bacteria;Bacteroidetes;Bacteroidia;Bacteroidales;Porphyromonadaceae;Porphyromonas;uncultured_bacterium
denovo2079	JF223870.1.1351	92.88	351	23	2	1	350	497	148	9e-127	457	350	100	Bacteria;Bacteroidetes;Bacteroidia;Bacteroidales;Porphyromonadaceae;Porphyromonas;uncultured_bacterium
denovo2079	JF240954.1.1351	92.57	350	26	0	1	350	497	148	2e-126	456	350	100	Bacteria;Bacteroidetes;Bacteroidia;Bacteroidales;Porphyromonadaceae;Porphyromonas;uncultured_bacterium
denovo2079	HM345053.1.1357	92.82	348	23	2	1	348	503	158	2e-125	453	350	99	Bacteria;Bacteroidetes;Bacteroidia;Bacteroidales;Porphyromonadaceae;Porphyromonas;uncultured_bacterium
denovo2079	HM335099.1.1357	92.82	348	23	2	1	348	503	158	2e-125	453	350	99	Bacteria;Bacteroidetes;Bacteroidia;Bacteroidales;Porphyromonadaceae;Porphyromonas;uncultured_bacterium
denovo2079	JF240996.1.1357	92.82	348	23	2	1	348	503	158	2e-125	453	350	99	Bacteria;Bacteroidetes;Bacteroidia;Bacteroidales;Porphyromonadaceae;Porphyromonas;uncultured_bacterium
denovo2079	JF240903.1.1350	92.29	350	27	0	1	350	496	147	2e-125	453	350	100	Bacteria;Bacteroidetes;Bacteroidia;Bacteroidales;Porphyromonadaceae;Porphyromonas;uncultured_bacterium
denovo2079	JF240882.1.1351	92.29	350	27	0	1	350	497	148	2e-125	453	350	100	Bacteria;Bacteroidetes;Bacteroidia;Bacteroidales;Porphyromonadaceae;Porphyromonas;uncultured_bacterium
denovo2079	JF239672.1.1357	92.82	348	23	2	1	348	503	158	2e-125	453	350	99	Bacteria;Bacteroidetes;Bacteroidia;Bacteroidales;Porphyromonadaceae;Porphyromonas;uncultured_bacterium
denovo2079	HM329815.1.1357	92.82	348	23	2	1	348	503	158	2e-125	453	350	99	Bacteria;Bacteroidetes;Bacteroidia;Bacteroidales;Porphyromonadaceae;Porphyromonas;uncultured_bacterium
denovo2079	JF237635.1.1357	92.82	348	23	2	1	348	503	158	2e-125	453	350	99	Bacteria;Bacteroidetes;Bacteroidia;Bacteroidales;Porphyromonadaceae;Porphyromonas;uncultured_bacterium
denovo2079	HM325160.1.1357	92.82	348	23	2	1	348	503	158	2e-125	453	350	99	Bacteria;Bacteroidetes;Bacteroidia;Bacteroidales;Porphyromonadaceae;Porphyromonas;uncultured_bacterium
denovo2079	HM318641.1.1357	92.82	348	23	2	1	348	503	158	2e-125	453	350	99	Bacteria;Bacteroidetes;Bacteroidia;Bacteroidales;Porphyromonadaceae;Porphyromonas;uncultured_bacterium
denovo2079	HM308254.1.1356	92.82	348	23	2	1	348	503	158	2e-125	453	350	99	Bacteria;Bacteroidetes;Bacteroidia;Bacteroidales;Porphyromonadaceae;Porphyromonas;uncultured_bacterium
denovo2079	HM308274.1.1357	92.82	348	23	2	1	348	503	158	2e-125	453	350	99	Bacteria;Bacteroidetes;Bacteroidia;Bacteroidales;Porphyromonadaceae;Porphyromonas;uncultured_bacterium
denovo2089	JN713366.1.1499	99.71	348	1	0	3	350	527	180	7e-152	541	350	99	Bacteria;Spirochaetae;Spirochaetes;Spirochaetales;Spirochaetaceae;Treponema;Treponema_sp._canine_oral_taxon_199
denovo2089	209UJ022.1.1499	98.83	341	3	1	3	343	527	188	8e-145	517	350	97	Bacteria;Spirochaetae;Spirochaetes;Spirochaetales;Spirochaetaceae;Treponema;Treponema_sp._clone_UJ022_feline_oral_taxon_209
denovo2089	210UJ057.1.1499	98.51	336	5	0	3	338	527	192	5e-142	508	350	96	Bacteria;Spirochaetae;Spirochaetes;Spirochaetales;Spirochaetaceae;Treponema;Treponema_sp._clone_UJ057_feline_oral_taxon_210
denovo2089	JN713336.1.1499	98.51	336	5	0	3	338	527	192	5e-142	508	350	96	Bacteria;Spirochaetae;Spirochaetes;Spirochaetales;Spirochaetaceae;Treponema;Treponema_sp._canine_oral_taxon_171
denovo2089	AF023060.1.1461	97.1	345	10	0	3	347	508	164	6e-141	505	350	99	Bacteria;Spirochaetae;Spirochaetes;Spirochaetales;Spirochaetaceae;Treponema;Treponema_sp._I:K:T3
denovo2089	GU428680.1.1458	97.1	345	10	0	3	347	508	164	6e-141	505	350	99	Bacteria;Spirochaetae;Spirochaetes;Spirochaetales;Spirochaetaceae;Treponema;Treponema_sp._oral_taxon_A31
denovo2089	AM420109.1.1511	97.1	345	10	0	3	347	528	184	6e-141	505	350	99	Bacteria;Spirochaetae;Spirochaetes;Spirochaetales;Spirochaetaceae;Treponema;uncultured_Treponema_sp.
denovo2089	AF385499.1.1521	97.1	345	10	0	3	347	527	183	6e-141	505	350	99	Bacteria;Spirochaetae;Spirochaetes;Spirochaetales;Spirochaetaceae;Treponema;Treponema_sp._oral_clone_EW054
denovo2089	GU408738.1.1461	97.1	345	10	0	3	347	508	164	6e-141	505	350	99	Bacteria;Spirochaetae;Spirochaetes;Spirochaetales;Spirochaetaceae;Treponema;Treponema_sp._oral_taxon_239
denovo2089	GU408736.1.1479	97.1	345	10	0	3	347	508	164	6e-141	505	350	99	Bacteria;Spirochaetae;Spirochaetes;Spirochaetales;Spirochaetaceae;Treponema;Treponema_sp._oral_taxon_239
denovo2089	GU408737.1.1480	97.1	345	10	0	3	347	508	164	6e-141	505	350	99	Bacteria;Spirochaetae;Spirochaetes;Spirochaetales;Spirochaetaceae;Treponema;Treponema_sp._oral_taxon_239
denovo2089	AF061348.1.1501	98.21	335	6	0	3	337	528	194	2e-140	503	350	96	Bacteria;Spirochaetae;Spirochaetes;Spirochaetales;Spirochaetaceae;Treponema;Treponema_sp._I:R:AF26
denovo2089	GU408735.1.1460	96.81	345	11	0	3	347	508	164	7e-140	501	350	99	Bacteria;Spirochaetae;Spirochaetes;Spirochaetales;Spirochaetaceae;Treponema;Treponema_sp._oral_taxon_239
denovo2089	JQ654167.1.1500	97.36	341	8	1	3	343	528	189	1e-139	500	350	97	Bacteria;Spirochaetae;Spirochaetes;Spirochaetales;Spirochaetaceae;Treponema;uncultured_Treponema_sp.
denovo2089	JQ654169.1.1500	97.07	341	9	1	3	343	528	189	2e-138	496	350	97	Bacteria;Spirochaetae;Spirochaetes;Spirochaetales;Spirochaetaceae;Treponema;uncultured_Treponema_sp.
denovo2089	AY349416.1.1501	96.48	341	11	1	3	343	528	189	2e-136	489	350	97	Bacteria;Spirochaetae;Spirochaetes;Spirochaetales;Spirochaetaceae;Treponema;Treponema_sp._oral_clone_JU031
denovo2089	HE681401.1.1539	95.93	344	13	1	3	346	530	188	1e-135	487	350	98	Bacteria;Spirochaetae;Spirochaetes;Spirochaetales;Spirochaetaceae;Treponema;uncultured_bacterium
denovo2089	JN713398.1.1501	97	333	10	0	3	335	529	197	2e-135	486	350	95	Bacteria;Spirochaetae;Spirochaetes;Spirochaetales;Spirochaetaceae;Treponema;Treponema_sp._canine_oral_taxon_233
denovo2089	JN713399.1.1500	95.14	350	15	2	3	350	529	180	1e-134	484	350	99	Bacteria;Spirochaetae;Spirochaetes;Spirochaetales;Spirochaetaceae;Treponema;Treponema_sp._canine_oral_taxon_233
denovo2089	JQ654147.1.1502	95.64	344	14	1	3	346	530	188	1e-134	484	350	98	Bacteria;Spirochaetae;Spirochaetes;Spirochaetales;Spirochaetaceae;Treponema;uncultured_Treponema_sp.
denovo2094	JN713480.1.1446	98.86	350	4	0	1	350	485	136	1e-149	533	350	100	Bacteria;Chlorobi;Chlorobia;Chlorobiales;OPB56;Chlorobi_bacterium_canine_oral_taxon_312
denovo2094	HM340972.1.1324	98.29	350	6	0	1	350	466	117	2e-147	526	350	100	Bacteria;Chlorobi;Chlorobia;Chlorobiales;OPB56;uncultured_bacterium
denovo2094	JN713214.1.1445	95.11	348	15	2	1	347	485	139	8e-134	481	350	99	Bacteria;Chlorobi;Chlorobia;Chlorobiales;OPB56;Chlorobi_bacterium_canine_oral_taxon_046
denovo2094	HM336348.1.1323	95.11	348	15	2	1	347	466	120	8e-134	481	350	99	Bacteria;Chlorobi;Chlorobia;Chlorobiales;OPB56;uncultured_bacterium
denovo2094	JN713215.1.1480	94.59	351	17	2	1	350	485	136	4e-133	478	350	100	Bacteria;Chlorobi;Chlorobia;Chlorobiales;OPB56;Chlorobi_bacterium_canine_oral_taxon_046
denovo2094	101TE058.1.1480	94.83	348	16	2	1	347	485	139	9e-133	477	350	99	Bacteria;Chlorobi;Chlorobia;Chlorobiales;OPB56;Chlorobi_[G]_bacterium_clone_TE058_feline_oral_taxon_101
denovo2094	HM330153.1.1324	94.3	351	18	2	1	350	466	117	5e-132	475	350	100	Bacteria;Chlorobi;Chlorobia;Chlorobiales;OPB56;uncultured_bacterium
denovo2094	HM278300.1.1324	94.3	351	18	2	1	350	466	117	5e-132	475	350	100	Bacteria;Chlorobi;Chlorobia;Chlorobiales;OPB56;uncultured_bacterium
denovo2094	HM313082.1.1323	93.73	351	20	2	1	350	466	117	6e-130	468	350	100	Bacteria;Chlorobi;Chlorobia;Chlorobiales;OPB56;uncultured_bacterium
denovo2094	CU920204.1.1328	90.26	349	31	3	1	347	470	123	9e-116	421	350	99	Bacteria;Chlorobi;Chlorobia;Chlorobiales;OPB56;uncultured_bacterium
denovo2094	GQ133332.1.1367	89.97	349	32	3	1	347	489	142	1e-114	417	350	99	Bacteria;Chlorobi;Chlorobia;Chlorobiales;OPB56;uncultured_bacterium
denovo2094	KC836033.1.1448	87.68	349	38	5	1	347	485	140	4e-105	385	350	99	Bacteria;Chlorobi;Chlorobia;Chlorobiales;OPB56;uncultured_bacterium
denovo2094	FR675970.1.1407	86.78	348	43	2	1	347	465	120	3e-103	379	350	99	Bacteria;Chlorobi;Chlorobia;Chlorobiales;OPB56;uncultured_bacterium
denovo2094	FR675971.1.1407	86.82	349	41	4	1	347	465	120	2e-102	377	350	99	Bacteria;Chlorobi;Chlorobia;Chlorobiales;OPB56;uncultured_bacterium
denovo2094	HQ827988.1.1423	87.14	350	36	7	1	347	485	142	3e-102	376	350	99	Bacteria;Chlorobi;Chlorobia;Chlorobiales;OPB56;uncultured_bacterium
denovo2094	FN824918.1.1249	86.82	349	38	5	1	347	433	91	7e-102	375	350	99	Bacteria;Chlorobi;Chlorobia;Chlorobiales;OPB56;uncultured_bacterium
denovo2094	HM128570.1.1399	86.25	349	41	6	1	347	464	121	3e-99	366	350	99	Bacteria;Chlorobi;Chlorobia;Chlorobiales;OPB56;uncultured_bacterium
denovo2094	JQ800709.1.1441	86.29	350	39	8	1	347	485	142	2e-98	364	350	99	Bacteria;Chlorobi;Chlorobia;Chlorobiales;OPB56;uncultured_bacterium
denovo2094	AB286524.1.1397	85.55	353	42	5	1	350	443	97	2e-98	364	350	100	Bacteria;Chlorobi;Chlorobia;Chlorobiales;OPB56;uncultured_bacterium
denovo2094	KF741425.1.1453	85.96	349	42	6	1	347	499	156	4e-98	362	350	99	Bacteria;Chlorobi;Chlorobia;Chlorobiales;OPB56;uncultured_bacterium
denovo2099	JN713338.1.1491	100	348	0	0	3	350	484	137	6e-153	544	350	99	Bacteria;Proteobacteria;Epsilonproteobacteria;Campylobacterales;Helicobacteraceae;Wolinella;Wolinella_sp._canine_oral_taxon_173
denovo2099	JF104368.1.1327	99.71	348	1	0	3	350	465	118	7e-152	541	350	99	Bacteria;Proteobacteria;Epsilonproteobacteria;Campylobacterales;Helicobacteraceae;Wolinella;uncultured_bacterium
denovo2099	098TE044.1.1491	99.42	347	2	0	4	350	483	137	2e-150	536	350	99	Bacteria;Proteobacteria;Epsilonproteobacteria;Campylobacterales;Helicobacteraceae;Wolinella;Wolinella_sp._clone_TE044_feline_oral_taxon_098
denovo2099	098TF058.1.1491	98.85	348	4	0	3	350	484	137	1e-148	530	350	99	Bacteria;Proteobacteria;Epsilonproteobacteria;Campylobacterales;Helicobacteraceae;Wolinella;Wolinella_sp._clone_TF058_feline_oral_taxon_098
denovo2099	HM330538.1.1327	98.85	348	4	0	3	350	465	118	1e-148	530	350	99	Bacteria;Proteobacteria;Epsilonproteobacteria;Campylobacterales;Helicobacteraceae;Wolinella;uncultured_bacterium
denovo2099	HM277577.1.1327	98.85	348	4	0	3	350	465	118	1e-148	530	350	99	Bacteria;Proteobacteria;Epsilonproteobacteria;Campylobacterales;Helicobacteraceae;Wolinella;uncultured_bacterium
denovo2099	HM272351.1.1327	98.56	348	5	0	3	350	465	118	1e-147	527	350	99	Bacteria;Proteobacteria;Epsilonproteobacteria;Campylobacterales;Helicobacteraceae;Wolinella;uncultured_bacterium
denovo2099	HM597699.1.1479	98.28	348	6	0	3	350	485	138	1e-146	523	350	99	Bacteria;Proteobacteria;Epsilonproteobacteria;Campylobacterales;Helicobacteraceae;Wolinella;rumen_bacterium_enrichment_culture_clone_Y11
denovo2099	DQ988272.1.1269	98.28	348	6	0	3	350	389	42	1e-146	523	350	99	Bacteria;Proteobacteria;Epsilonproteobacteria;Campylobacterales;Helicobacteraceae;Wolinella;uncultured_bacterium
denovo2099	AF273252.1.1419	98.28	348	6	0	3	350	463	116	1e-146	523	350	99	Bacteria;Proteobacteria;Epsilonproteobacteria;Campylobacterales;Helicobacteraceae;Wolinella;Wolinella_succinogenes
denovo2099	BX571657.315332.316811	98.28	348	6	0	3	350	485	138	1e-146	523	350	99	Bacteria;Proteobacteria;Epsilonproteobacteria;Campylobacterales;Helicobacteraceae;Wolinella;Wolinella_succinogenes
denovo2099	BX571657.136191.137670	98.28	348	6	0	3	350	485	138	1e-146	523	350	99	Bacteria;Proteobacteria;Epsilonproteobacteria;Campylobacterales;Helicobacteraceae;Wolinella;Wolinella_succinogenes
denovo2099	BX571660.336958.338437	98.28	348	6	0	3	350	485	138	1e-146	523	350	99	Bacteria;Proteobacteria;Epsilonproteobacteria;Campylobacterales;Helicobacteraceae;Wolinella;Wolinella_succinogenes
denovo2099	M88159.1.1481	98.28	348	6	0	3	350	485	138	1e-146	523	350	99	Bacteria;Proteobacteria;Epsilonproteobacteria;Campylobacterales;Helicobacteraceae;Wolinella;Wolinella_succinogenes
denovo2099	FJ462111.1.1457	97.99	348	7	0	3	350	485	138	2e-145	520	350	99	Bacteria;Proteobacteria;Epsilonproteobacteria;Campylobacterales;Helicobacteraceae;Wolinella;uncultured_bacterium
denovo2099	FJ462110.1.1457	97.99	348	7	0	3	350	485	138	2e-145	520	350	99	Bacteria;Proteobacteria;Epsilonproteobacteria;Campylobacterales;Helicobacteraceae;Wolinella;uncultured_bacterium
denovo2099	AF463534.1.1461	97.99	348	7	0	3	350	485	138	2e-145	520	350	99	Bacteria;Proteobacteria;Epsilonproteobacteria;Campylobacterales;Helicobacteraceae;Wolinella;Wolinella_succinogenes
denovo2099	HM124320.1.1457	97.7	348	8	0	3	350	481	134	2e-144	516	350	99	Bacteria;Proteobacteria;Epsilonproteobacteria;Campylobacterales;Helicobacteraceae;Helicobacter;uncultured_bacterium
denovo2099	AF371869.1.1415	97.7	348	8	0	3	350	465	118	2e-144	516	350	99	Bacteria;Proteobacteria;Epsilonproteobacteria;Campylobacterales;Helicobacteraceae;Helicobacter;uncultured_bacterium
denovo2099	AY631957.1.1451	97.41	348	9	0	3	350	465	118	2e-143	513	350	99	Bacteria;Proteobacteria;Epsilonproteobacteria;Campylobacterales;Helicobacteraceae;Helicobacter;Helicobacter_rodentium
denovo2159	HM332658.1.1338	100	350	0	0	1	350	483	134	7e-154	547	350	100	Bacteria;Actinobacteria;Nitriliruptoria;Euzebyales;Euzebyaceae;Euzebya;uncultured_bacterium
denovo2159	KF030206.1.1473	99.71	350	1	0	1	350	502	153	8e-153	544	350	100	Bacteria;Actinobacteria;Nitriliruptoria;Euzebyales;Euzebyaceae;Euzebya;Actinobacteria_bacterium_canine_oral_taxon_406
denovo2159	JF108085.1.1338	97.45	353	3	4	1	350	483	134	2e-143	513	350	100	Bacteria;Actinobacteria;Nitriliruptoria;Euzebyales;Euzebyaceae;Euzebya;uncultured_bacterium
denovo2159	KF030199.1.1472	97.45	353	3	4	1	350	502	153	2e-143	513	350	100	Bacteria;Actinobacteria;Nitriliruptoria;Euzebyales;Euzebyaceae;Euzebya;Actinobacteria_bacterium_canine_oral_taxon_406
denovo2159	117TE101.1.1515	96.87	351	10	1	1	350	503	153	4e-142	508	350	100	Bacteria;Actinobacteria;Nitriliruptoria;Euzebyales;Euzebyaceae;uncultured;Actinobacteria_[G]_bacterium_clone_TE101_feline_oral_taxon_117
denovo2159	HM312659.1.1338	96.88	353	5	4	1	350	483	134	3e-141	506	350	100	Bacteria;Actinobacteria;Nitriliruptoria;Euzebyales;Euzebyaceae;Euzebya;uncultured_bacterium
denovo2159	HM335253.1.1339	94.93	355	9	5	1	350	484	134	3e-134	482	350	100	Bacteria;Actinobacteria;Nitriliruptoria;Euzebyales;Euzebyaceae;Euzebya;uncultured_bacterium
denovo2159	JN713548.1.1479	94.65	355	10	5	1	350	503	153	3e-133	479	350	100	Bacteria;Actinobacteria;Nitriliruptoria;Euzebyales;Euzebyaceae;Euzebya;Actinobacteria_bacterium_canine_oral_taxon_376
denovo2159	JF167860.1.1339	94.65	355	10	5	1	350	484	134	3e-133	479	350	100	Bacteria;Actinobacteria;Nitriliruptoria;Euzebyales;Euzebyaceae;Euzebya;uncultured_bacterium
denovo2159	HM340995.1.1339	94.37	355	11	5	1	350	484	134	4e-132	475	350	100	Bacteria;Actinobacteria;Nitriliruptoria;Euzebyales;Euzebyaceae;Euzebya;uncultured_bacterium
denovo2159	JQ428622.1.1477	88.86	350	38	1	1	350	464	116	4e-112	409	350	100	Bacteria;Actinobacteria;Nitriliruptoria;uncultured;uncultured_bacterium
denovo2159	ARGG01000010.192.1687	88.83	349	38	1	1	349	498	151	1e-111	407	350	99	Bacteria;Actinobacteria;Actinobacteria;Micromonosporales;Micromonosporaceae;Salinispora;Salinispora_pacifica_CNR942
denovo2159	AZWQ01000042.3546.5041	88.83	349	38	1	1	349	498	151	1e-111	407	350	99	Bacteria;Actinobacteria;Actinobacteria;Micromonosporales;Micromonosporaceae;Salinispora;Salinispora_pacifica_CNT569
denovo2159	JX007964.1.1417	88.83	349	38	1	1	349	447	100	1e-111	407	350	99	Bacteria;Actinobacteria;Actinobacteria;Micromonosporales;Micromonosporaceae;Salinispora;Salinispora_pacifica
denovo2159	HV571397.1.1449	88.83	349	38	1	1	349	483	136	1e-111	407	350	99	Bacteria;Actinobacteria;Actinobacteria;Micromonosporales;Micromonosporaceae;Salinispora;actinomycete_DPJ-0019
denovo2159	HC459713.1.1449	88.83	349	38	1	1	349	483	136	1e-111	407	350	99	Bacteria;Actinobacteria;Actinobacteria;Micromonosporales;Micromonosporaceae;Salinispora;actinomycete_DPJ-0019
denovo2159	JF699286.1.1350	88.83	349	38	1	1	349	429	82	1e-111	407	350	99	Bacteria;Actinobacteria;Actinobacteria;Micromonosporales;Micromonosporaceae;Salinispora;Salinispora_sp._MV0154
denovo2159	HQ642853.1.1328	88.83	349	38	1	1	349	405	58	1e-111	407	350	99	Bacteria;Actinobacteria;Actinobacteria;Micromonosporales;Micromonosporaceae;Salinispora;Salinispora_pacifica
denovo2159	HQ426610.1.1350	88.83	349	38	1	1	349	429	82	1e-111	407	350	99	Bacteria;Actinobacteria;Actinobacteria;Micromonosporales;Micromonosporaceae;Salinispora;Salinispora_sp._MV0435
denovo2159	HQ426612.1.1350	88.83	349	38	1	1	349	429	82	1e-111	407	350	99	Bacteria;Actinobacteria;Actinobacteria;Micromonosporales;Micromonosporaceae;Salinispora;Salinispora_sp._MV0428
denovo2180	JN713553.1.1453	99.71	350	0	1	1	350	503	155	3e-152	542	350	100	Bacteria;Candidate_division_SR1;SR1_bacterium_canine_oral_taxon_382
denovo2180	AB231045.1.1333	98.85	349	4	0	1	349	485	137	4e-149	532	350	99	Bacteria;Candidate_division_SR1;uncultured_Microgenomates_bacterium
denovo2180	JF917302.1.1326	98.29	350	6	0	1	350	394	45	2e-147	526	350	100	Bacteria;Candidate_division_SR1;uncultured_candidate_division_SR1_bacterium
denovo2180	JF917301.1.1327	98.28	349	6	0	1	349	394	46	5e-147	525	350	99	Bacteria;Candidate_division_SR1;uncultured_candidate_division_SR1_bacterium
denovo2180	AB089125.1.1293	96.31	352	9	3	1	350	449	100	3e-139	499	350	100	Bacteria;Candidate_division_SR1;uncultured_bacterium
denovo2180	EU381859.1.1458	95.71	350	13	2	1	349	505	157	7e-137	491	350	99	Bacteria;Candidate_division_SR1;uncultured_rumen_bacterium
denovo2180	EU474681.1.1371	95.69	348	14	1	1	348	504	158	2e-136	490	350	99	Bacteria;Candidate_division_SR1;uncultured_bacterium
denovo2180	EU381883.1.1458	95.43	350	14	2	1	349	505	157	8e-136	487	350	99	Bacteria;Candidate_division_SR1;uncultured_rumen_bacterium
denovo2180	EU381782.1.1458	95.43	350	14	2	1	349	505	157	8e-136	487	350	99	Bacteria;Candidate_division_SR1;uncultured_rumen_bacterium
denovo2180	FJ482228.1.1351	95.14	350	16	1	1	350	490	142	2e-135	486	350	100	Bacteria;Candidate_division_SR1;uncultured_candidate_division_SR1_bacterium
denovo2180	JX218810.1.1457	95.14	350	15	2	1	349	504	156	1e-134	484	350	99	Bacteria;Candidate_division_SR1;uncultured_rumen_bacterium
denovo2180	JN713541.1.1457	94.86	350	17	1	1	350	503	155	3e-134	482	350	100	Bacteria;Candidate_division_SR1;SR1_bacterium_canine_oral_taxon_369
denovo2180	HM336326.1.1335	94.86	350	17	1	1	350	484	136	3e-134	482	350	100	Bacteria;Candidate_division_SR1;uncultured_bacterium
denovo2180	JF237717.1.1335	94.86	350	17	1	1	350	484	136	3e-134	482	350	100	Bacteria;Candidate_division_SR1;uncultured_bacterium
denovo2180	JF236662.1.1335	94.86	350	17	1	1	350	484	136	3e-134	482	350	100	Bacteria;Candidate_division_SR1;uncultured_bacterium
denovo2180	JF236624.1.1335	94.86	350	17	1	1	350	484	136	3e-134	482	350	100	Bacteria;Candidate_division_SR1;uncultured_bacterium
denovo2180	HM326811.1.1335	94.86	350	17	1	1	350	484	136	3e-134	482	350	100	Bacteria;Candidate_division_SR1;uncultured_bacterium
denovo2180	HM325044.1.1335	94.86	350	17	1	1	350	484	136	3e-134	482	350	100	Bacteria;Candidate_division_SR1;uncultured_bacterium
denovo2180	HM324874.1.1335	94.86	350	17	1	1	350	484	136	3e-134	482	350	100	Bacteria;Candidate_division_SR1;uncultured_bacterium
denovo2180	HM324964.1.1335	94.86	350	17	1	1	350	484	136	3e-134	482	350	100	Bacteria;Candidate_division_SR1;uncultured_bacterium
denovo2204	AF426105.1.1477	99.71	348	1	0	3	350	512	165	2e-152	542	350	99	Bacteria;Bacteroidetes;Flavobacteriia;Flavobacteriales;Flavobacteriaceae;Capnocytophaga;uncultured_Capnocytophaga_sp.
denovo2204	JN713418.1.1472	98.56	348	5	0	3	350	511	164	1e-147	527	350	99	Bacteria;Bacteroidetes;Flavobacteriia;Flavobacteriales;Flavobacteriaceae;Capnocytophaga;Capnocytophaga_cynodegmi
denovo2204	HM336435.1.1346	98.56	348	5	0	3	350	492	145	1e-147	527	350	99	Bacteria;Bacteroidetes;Flavobacteriia;Flavobacteriales;Flavobacteriaceae;Capnocytophaga;uncultured_bacterium
denovo2204	JF240708.1.1346	98.56	348	5	0	3	350	492	145	1e-147	527	350	99	Bacteria;Bacteroidetes;Flavobacteriia;Flavobacteriales;Flavobacteriaceae;Capnocytophaga;uncultured_bacterium
denovo2204	JF224000.1.1346	98.56	348	5	0	3	350	492	145	1e-147	527	350	99	Bacteria;Bacteroidetes;Flavobacteriia;Flavobacteriales;Flavobacteriaceae;Capnocytophaga;uncultured_bacterium
denovo2204	HM276355.1.1346	98.56	348	5	0	3	350	492	145	1e-147	527	350	99	Bacteria;Bacteroidetes;Flavobacteriia;Flavobacteriales;Flavobacteriaceae;Capnocytophaga;uncultured_bacterium
denovo2204	JF104337.1.1346	98.56	348	5	0	3	350	492	145	1e-147	527	350	99	Bacteria;Bacteroidetes;Flavobacteriia;Flavobacteriales;Flavobacteriaceae;Capnocytophaga;uncultured_bacterium
denovo2204	JF104646.1.1346	98.56	348	5	0	3	350	492	145	1e-147	527	350	99	Bacteria;Bacteroidetes;Flavobacteriia;Flavobacteriales;Flavobacteriaceae;Capnocytophaga;uncultured_bacterium
denovo2204	JF104277.1.1346	98.56	348	5	0	3	350	492	145	1e-147	527	350	99	Bacteria;Bacteroidetes;Flavobacteriia;Flavobacteriales;Flavobacteriaceae;Capnocytophaga;uncultured_bacterium
denovo2204	HM333083.1.1346	98.28	348	6	0	3	350	492	145	1e-146	523	350	99	Bacteria;Bacteroidetes;Flavobacteriia;Flavobacteriales;Flavobacteriaceae;Capnocytophaga;uncultured_bacterium
denovo2204	HM333060.1.1346	98.28	348	6	0	3	350	492	145	1e-146	523	350	99	Bacteria;Bacteroidetes;Flavobacteriia;Flavobacteriales;Flavobacteriaceae;Capnocytophaga;uncultured_bacterium
denovo2204	JF240602.1.1346	98.28	348	6	0	3	350	492	145	1e-146	523	350	99	Bacteria;Bacteroidetes;Flavobacteriia;Flavobacteriales;Flavobacteriaceae;Capnocytophaga;uncultured_bacterium
denovo2204	JF240603.1.1346	98.28	348	6	0	3	350	492	145	1e-146	523	350	99	Bacteria;Bacteroidetes;Flavobacteriia;Flavobacteriales;Flavobacteriaceae;Capnocytophaga;uncultured_bacterium
denovo2204	HM330434.1.1346	98.28	348	6	0	3	350	492	145	1e-146	523	350	99	Bacteria;Bacteroidetes;Flavobacteriia;Flavobacteriales;Flavobacteriaceae;Capnocytophaga;uncultured_bacterium
denovo2204	JF223816.1.1346	98.28	348	6	0	3	350	492	145	1e-146	523	350	99	Bacteria;Bacteroidetes;Flavobacteriia;Flavobacteriales;Flavobacteriaceae;Capnocytophaga;uncultured_bacterium
denovo2204	ARAI01000004.3377.4872	98.28	348	6	0	3	350	512	165	1e-146	523	350	99	Bacteria;Bacteroidetes;Flavobacteriia;Flavobacteriales;Flavobacteriaceae;Capnocytophaga;Capnocytophaga_cynodegmi_DSM_19736
denovo2204	AY643076.1.1438	98.28	348	6	0	3	350	492	145	1e-146	523	350	99	Bacteria;Bacteroidetes;Flavobacteriia;Flavobacteriales;Flavobacteriaceae;Capnocytophaga;Capnocytophaga_cynodegmi
denovo2204	X97245.1.1427	98.28	348	6	0	3	350	484	137	1e-146	523	350	99	Bacteria;Bacteroidetes;Flavobacteriia;Flavobacteriales;Flavobacteriaceae;Capnocytophaga;Capnocytophaga_cynodegmi
denovo2204	HQ454060.1.1414	98.28	348	6	0	3	350	484	137	1e-146	523	350	99	Bacteria;Bacteroidetes;Flavobacteriia;Flavobacteriales;Flavobacteriaceae;Capnocytophaga;Capnocytophaga_cynodegmi
denovo2204	JF241101.1.1345	98.28	349	4	2	3	350	492	145	7e-146	521	350	99	Bacteria;Bacteroidetes;Flavobacteriia;Flavobacteriales;Flavobacteriaceae;Capnocytophaga;uncultured_bacterium
denovo2258	JN713439.1.1499	100	348	0	0	3	350	525	178	6e-153	544	350	99	Bacteria;Proteobacteria;Gammaproteobacteria;Pasteurellales;Pasteurellaceae;Pasteurella;Pasteurella_multocida
denovo2258	AF326325.1.1464	100	348	0	0	3	350	506	159	6e-153	544	350	99	Bacteria;Proteobacteria;Gammaproteobacteria;Pasteurellales;Pasteurellaceae;Pasteurella;Pasteurella_multocida_subsp._septica
denovo2258	AF294411.1.1364	100	348	0	0	3	350	506	159	6e-153	544	350	99	Bacteria;Proteobacteria;Gammaproteobacteria;Pasteurellales;Pasteurellaceae;Pasteurella;Pasteurella_multocida_subsp._septica
denovo2258	AF225205.1.1535	100	348	0	0	3	350	526	179	6e-153	544	350	99	Bacteria;Proteobacteria;Gammaproteobacteria;Pasteurellales;Pasteurellaceae;Pasteurella;Pasteurella_multocida_subsp._septica
denovo2258	AY079000.1.1468	100	348	0	0	3	350	510	163	6e-153	544	350	99	Bacteria;Proteobacteria;Gammaproteobacteria;Pasteurellales;Pasteurellaceae;Pasteurella;Pasteurella_multocida_subsp._septica
denovo2258	JX569200.1.1464	100	348	0	0	3	350	506	159	6e-153	544	350	99	Bacteria;Proteobacteria;Gammaproteobacteria;Pasteurellales;Pasteurellaceae;Pasteurella;Pasteurella_multocida
denovo2258	AY299314.1.1468	100	348	0	0	3	350	510	163	6e-153	544	350	99	Bacteria;Proteobacteria;Gammaproteobacteria;Pasteurellales;Pasteurellaceae;Pasteurella;Pasteurella_multocida_subsp._septica
denovo2258	AY299315.1.1468	100	348	0	0	3	350	510	163	6e-153	544	350	99	Bacteria;Proteobacteria;Gammaproteobacteria;Pasteurellales;Pasteurellaceae;Pasteurella;Pasteurella_multocida_subsp._multocida
denovo2258	EF579833.1.1364	100	348	0	0	3	350	506	159	6e-153	544	350	99	Bacteria;Proteobacteria;Gammaproteobacteria;Pasteurellales;Pasteurellaceae;Pasteurella;Pasteurella_multocida_subsp._septica
denovo2258	EF579836.1.1364	100	348	0	0	3	350	506	159	6e-153	544	350	99	Bacteria;Proteobacteria;Gammaproteobacteria;Pasteurellales;Pasteurellaceae;Pasteurella;Pasteurella_multocida_subsp._septica
denovo2258	EF579835.1.1364	100	348	0	0	3	350	506	159	6e-153	544	350	99	Bacteria;Proteobacteria;Gammaproteobacteria;Pasteurellales;Pasteurellaceae;Pasteurella;Pasteurella_multocida_subsp._septica
denovo2258	HM746988.1.1391	100	348	0	0	3	350	464	117	6e-153	544	350	99	Bacteria;Proteobacteria;Gammaproteobacteria;Pasteurellales;Pasteurellaceae;Pasteurella;Pasteurella_multocida_subsp._septica
denovo2258	HM746992.1.1391	100	348	0	0	3	350	464	117	6e-153	544	350	99	Bacteria;Proteobacteria;Gammaproteobacteria;Pasteurellales;Pasteurellaceae;Pasteurella;Pasteurella_multocida_subsp._septica
denovo2258	HM746985.1.1391	100	348	0	0	3	350	464	117	6e-153	544	350	99	Bacteria;Proteobacteria;Gammaproteobacteria;Pasteurellales;Pasteurellaceae;Pasteurella;Pasteurella_multocida_subsp._septica
denovo2258	HM746984.1.1391	100	348	0	0	3	350	464	117	6e-153	544	350	99	Bacteria;Proteobacteria;Gammaproteobacteria;Pasteurellales;Pasteurellaceae;Pasteurella;Pasteurella_multocida_subsp._septica
denovo2258	HM746968.1.1391	100	348	0	0	3	350	464	117	6e-153	544	350	99	Bacteria;Proteobacteria;Gammaproteobacteria;Pasteurellales;Pasteurellaceae;Pasteurella;Pasteurella_multocida_subsp._septica
denovo2258	HM746987.1.1391	100	348	0	0	3	350	464	117	6e-153	544	350	99	Bacteria;Proteobacteria;Gammaproteobacteria;Pasteurellales;Pasteurellaceae;Pasteurella;Pasteurella_multocida_subsp._septica
denovo2258	HM746982.1.1391	100	348	0	0	3	350	464	117	6e-153	544	350	99	Bacteria;Proteobacteria;Gammaproteobacteria;Pasteurellales;Pasteurellaceae;Pasteurella;Pasteurella_multocida_subsp._septica
denovo2258	HM746980.1.1391	100	348	0	0	3	350	464	117	6e-153	544	350	99	Bacteria;Proteobacteria;Gammaproteobacteria;Pasteurellales;Pasteurellaceae;Pasteurella;Pasteurella_multocida_subsp._septica
denovo2258	HM746974.1.1391	100	348	0	0	3	350	464	117	6e-153	544	350	99	Bacteria;Proteobacteria;Gammaproteobacteria;Pasteurellales;Pasteurellaceae;Pasteurella;Pasteurella_multocida_subsp._septica
denovo2279	054TE043.1.1518	99.43	350	2	0	1	350	515	166	1e-151	540	350	100	Bacteria;Firmicutes;Clostridia;Clostridiales;Family_XII;Fusibacter;Peptostreptococcaceae_XI_[G-3]_bacterium_clone_TE043_feline_oral_taxon_054
denovo2279	054TF132.1.1518	99.43	350	2	0	1	350	515	166	1e-151	540	350	100	Bacteria;Firmicutes;Clostridia;Clostridiales;Family_XII;Fusibacter;Peptostreptococcaceae_XI_[G-3]_bacterium_clone_TF132_feline_oral_taxon_054
denovo2279	054TF122.1.1518	99.43	350	2	0	1	350	515	166	1e-151	540	350	100	Bacteria;Firmicutes;Clostridia;Clostridiales;Family_XII;Fusibacter;Peptostreptococcaceae_XI_[G-3]_bacterium_clone_TF122_feline_oral_taxon_054
denovo2279	054TM152.1.1518	99.14	350	3	0	1	350	515	166	1e-150	537	350	100	Bacteria;Firmicutes;Clostridia;Clostridiales;Family_XII;Fusibacter;Peptostreptococcaceae_XI_[G-3]_bacterium_clone_TM152_feline_oral_taxon_054
denovo2279	059TF015.1.1518	99.14	350	3	0	1	350	515	166	1e-150	537	350	100	Bacteria;Firmicutes;Clostridia;Clostridiales;Family_XII;Fusibacter;Peptostreptococcaceae_XI_[G-3]_bacterium_clone_TF015_feline_oral_taxon_059
denovo2279	056TF063.1.1518	99.14	350	3	0	1	350	515	166	1e-150	537	350	100	Bacteria;Firmicutes;Clostridia;Clostridiales;Family_XII;Fusibacter;Peptostreptococcaceae_XI_[G-3]_bacterium_clone_TF063_feline_oral_taxon_056
denovo2279	JN713453.1.1486	99.14	350	3	0	1	350	515	166	1e-150	537	350	100	Bacteria;Firmicutes;Clostridia;Clostridiales;Family_XII;Fusibacter;Peptostreptococcaceae_bacterium_canine_oral_taxon_287
denovo2279	JN713219.1.1518	98.86	350	4	0	1	350	515	166	1e-149	533	350	100	Bacteria;Firmicutes;Clostridia;Clostridiales;Family_XII;Fusibacter;Peptostreptococcaceae_bacterium_canine_oral_taxon_051
denovo2279	JN713199.1.1518	98.86	350	4	0	1	350	515	166	1e-149	533	350	100	Bacteria;Firmicutes;Clostridia;Clostridiales;Family_XII;Fusibacter;Peptostreptococcaceae_bacterium_canine_oral_taxon_034
denovo2279	058TE142.1.1518	98.57	350	5	0	1	350	515	166	1e-148	530	350	100	Bacteria;Firmicutes;Clostridia;Clostridiales;Family_XII;Fusibacter;Peptostreptococcaceae_XI_[G-3]_bacterium_clone_TE142_feline_oral_taxon_058
denovo2279	JQ215533.1.1348	97.14	350	10	0	1	350	494	145	3e-143	512	350	100	Bacteria;Firmicutes;Clostridia;Clostridiales;Family_XII;Fusibacter;uncultured_bacterium
denovo2279	JQ214009.1.1352	97.14	350	10	0	1	350	494	145	3e-143	512	350	100	Bacteria;Firmicutes;Clostridia;Clostridiales;Family_XII;Fusibacter;uncultured_bacterium
denovo2279	JQ214872.1.1348	96.86	350	11	0	1	350	494	145	3e-142	509	350	100	Bacteria;Firmicutes;Clostridia;Clostridiales;Family_XII;Fusibacter;uncultured_bacterium
denovo2279	JQ211626.1.1348	96.86	350	11	0	1	350	494	145	3e-142	509	350	100	Bacteria;Firmicutes;Clostridia;Clostridiales;Family_XII;Fusibacter;uncultured_bacterium
denovo2279	JQ210748.1.1349	96.86	350	11	0	1	350	495	146	3e-142	509	350	100	Bacteria;Firmicutes;Clostridia;Clostridiales;Family_XII;Fusibacter;uncultured_bacterium
denovo2279	JQ210732.1.1348	96.86	350	11	0	1	350	494	145	3e-142	509	350	100	Bacteria;Firmicutes;Clostridia;Clostridiales;Family_XII;Fusibacter;uncultured_bacterium
denovo2279	JQ210389.1.1348	96.86	350	11	0	1	350	494	145	3e-142	509	350	100	Bacteria;Firmicutes;Clostridia;Clostridiales;Family_XII;Fusibacter;uncultured_bacterium
denovo2279	JQ210725.1.1350	96.86	350	11	0	1	350	494	145	3e-142	509	350	100	Bacteria;Firmicutes;Clostridia;Clostridiales;Family_XII;Fusibacter;uncultured_bacterium
denovo2279	JQ210420.1.1348	96.86	350	11	0	1	350	494	145	3e-142	509	350	100	Bacteria;Firmicutes;Clostridia;Clostridiales;Family_XII;Fusibacter;uncultured_bacterium
denovo2279	JQ210319.1.1348	96.86	350	11	0	1	350	494	145	3e-142	509	350	100	Bacteria;Firmicutes;Clostridia;Clostridiales;Family_XII;Fusibacter;uncultured_bacterium
denovo2284	KC894539.1.1549	100	350	0	0	1	350	549	200	7e-154	547	350	100	Bacteria;Firmicutes;Clostridia;Clostridiales;Peptococcaceae;Peptococcus;uncultured_bacterium
denovo2284	EU681992.1.1454	100	350	0	0	1	350	517	168	7e-154	547	350	100	Bacteria;Firmicutes;Clostridia;Clostridiales;Peptococcaceae;Peptococcus;uncultured_bacterium
denovo2284	012TE089.1.1559	99.71	350	1	0	1	350	548	199	8e-153	544	350	100	Bacteria;Firmicutes;Clostridia;Clostridiales;Peptococcaceae;Peptococcus;Peptococcus_sp._clone_TE089_feline_oral_taxon_012
denovo2284	JN713212.1.1559	99.71	350	1	0	1	350	548	199	8e-153	544	350	100	Bacteria;Firmicutes;Clostridia;Clostridiales;Peptococcaceae;Peptococcus;Peptococcus_sp._canine_oral_taxon_044
denovo2284	KC894573.1.1549	99.43	350	2	0	1	350	549	200	1e-151	540	350	100	Bacteria;Firmicutes;Clostridia;Clostridiales;Peptococcaceae;Peptococcus;uncultured_bacterium
denovo2284	012TE004.1.1559	99.14	350	3	0	1	350	548	199	1e-150	537	350	100	Bacteria;Firmicutes;Clostridia;Clostridiales;Peptococcaceae;Peptococcus;Peptococcus_sp._clone_TE004_feline_oral_taxon_012
denovo2284	EU681996.1.1439	97.07	341	10	0	1	341	501	161	4e-139	498	350	97	Bacteria;Firmicutes;Clostridia;Clostridiales;Peptococcaceae;Peptococcus;uncultured_bacterium
denovo2284	JN713513.1.1525	96.77	341	11	0	1	341	548	208	5e-138	495	350	97	Bacteria;Firmicutes;Clostridia;Clostridiales;Peptococcaceae;Peptococcus;Peptococcus_sp._canine_oral_taxon_344
denovo2284	HM318782.1.1385	94.59	351	17	2	1	350	527	178	4e-133	478	350	100	Bacteria;Firmicutes;Clostridia;Clostridiales;Peptococcaceae;Peptococcus;uncultured_bacterium
denovo2284	AM420144.1.1397	94.59	351	17	2	1	350	546	197	4e-133	478	350	100	Bacteria;Firmicutes;Clostridia;Clostridiales;Peptococcaceae;Peptococcus;uncultured_Peptococcus_sp.
denovo2284	KC260777.1.1387	94.3	351	18	2	1	350	529	180	5e-132	475	350	100	Bacteria;Firmicutes;Clostridia;Clostridiales;Peptococcaceae;Peptococcus;uncultured_bacterium
denovo2284	AF481224.1.1521	94.02	351	19	2	1	350	527	178	5e-131	471	350	100	Bacteria;Firmicutes;Clostridia;Clostridiales;Peptococcaceae;Peptococcus;Peptococcus_sp._oral_clone_MCE10_265
denovo2284	KC259369.1.1388	94.03	352	18	3	1	350	530	180	7e-131	471	350	100	Bacteria;Firmicutes;Clostridia;Clostridiales;Peptococcaceae;Peptococcus;uncultured_bacterium
denovo2284	JQ474217.1.1421	94.03	352	17	4	1	350	546	197	3e-130	469	350	100	Bacteria;Firmicutes;Clostridia;Clostridiales;Peptococcaceae;Peptococcus;uncultured_bacterium
denovo2284	JQ467162.1.1422	94.03	352	17	4	1	350	546	197	3e-130	469	350	100	Bacteria;Firmicutes;Clostridia;Clostridiales;Peptococcaceae;Peptococcus;uncultured_bacterium
denovo2284	HE681292.1.1555	94.03	352	17	4	1	350	547	198	3e-130	469	350	100	Bacteria;Firmicutes;Clostridia;Clostridiales;Peptococcaceae;Peptococcus;uncultured_bacterium
denovo2284	JQ477610.1.1422	93.75	352	18	4	1	350	546	197	3e-129	466	350	100	Bacteria;Firmicutes;Clostridia;Clostridiales;Peptococcaceae;Peptococcus;uncultured_bacterium
denovo2284	JQ476771.1.1426	93.75	352	18	4	1	350	544	195	3e-129	466	350	100	Bacteria;Firmicutes;Clostridia;Clostridiales;Peptococcaceae;Peptococcus;uncultured_bacterium
denovo2284	JQ465363.1.1413	93.75	352	18	4	1	350	536	187	3e-129	466	350	100	Bacteria;Firmicutes;Clostridia;Clostridiales;Peptococcaceae;Peptococcus;uncultured_bacterium
denovo2284	AF287780.1.1494	94.69	339	17	1	1	339	526	189	4e-129	465	350	97	Bacteria;Firmicutes;Clostridia;Clostridiales;Peptococcaceae;Peptococcus;Peptococcus-like_sp._oral_clone_I070
denovo2315	JN167624.1.1488	98.57	350	5	0	1	350	516	167	1e-148	530	350	100	Bacteria;Firmicutes;Clostridia;Clostridiales;Family_XI;Parvimonas;uncultured_Parvimonas_sp.
denovo2315	JN167637.1.1488	98.57	350	5	0	1	350	516	167	1e-148	530	350	100	Bacteria;Firmicutes;Clostridia;Clostridiales;Family_XI;Parvimonas;uncultured_Parvimonas_sp.
denovo2315	JN167609.1.1487	98.57	350	5	0	1	350	516	167	1e-148	530	350	100	Bacteria;Firmicutes;Clostridia;Clostridiales;Family_XI;Parvimonas;uncultured_Parvimonas_sp.
denovo2315	JQ207011.1.1346	98.29	351	4	2	1	350	494	145	8e-147	524	350	100	Bacteria;Firmicutes;Clostridia;Clostridiales;Family_XI;Parvimonas;uncultured_bacterium
denovo2315	JQ207013.1.1346	98.29	351	4	2	1	350	494	145	8e-147	524	350	100	Bacteria;Firmicutes;Clostridia;Clostridiales;Family_XI;Parvimonas;uncultured_bacterium
denovo2315	JQ206981.1.1346	98.29	351	4	2	1	350	494	145	8e-147	524	350	100	Bacteria;Firmicutes;Clostridia;Clostridiales;Family_XI;Parvimonas;uncultured_bacterium
denovo2315	JQ206965.1.1346	98.29	351	4	2	1	350	494	145	8e-147	524	350	100	Bacteria;Firmicutes;Clostridia;Clostridiales;Family_XI;Parvimonas;uncultured_bacterium
denovo2315	JQ206940.1.1347	98.29	351	4	2	1	350	494	145	8e-147	524	350	100	Bacteria;Firmicutes;Clostridia;Clostridiales;Family_XI;Parvimonas;uncultured_bacterium
denovo2315	JQ207182.1.1346	98.29	351	4	2	1	350	494	145	8e-147	524	350	100	Bacteria;Firmicutes;Clostridia;Clostridiales;Family_XI;Parvimonas;uncultured_bacterium
denovo2315	JQ206943.1.1346	98.29	351	4	2	1	350	494	145	8e-147	524	350	100	Bacteria;Firmicutes;Clostridia;Clostridiales;Family_XI;Parvimonas;uncultured_bacterium
denovo2315	JQ207004.1.1346	98.29	351	4	2	1	350	494	145	8e-147	524	350	100	Bacteria;Firmicutes;Clostridia;Clostridiales;Family_XI;Parvimonas;uncultured_bacterium
denovo2315	JQ206988.1.1346	98.29	351	4	2	1	350	494	145	8e-147	524	350	100	Bacteria;Firmicutes;Clostridia;Clostridiales;Family_XI;Parvimonas;uncultured_bacterium
denovo2315	JQ206913.1.1344	98.29	351	4	2	1	350	491	142	8e-147	524	350	100	Bacteria;Firmicutes;Clostridia;Clostridiales;Family_XI;Parvimonas;uncultured_bacterium
denovo2315	JQ206889.1.1346	98.29	351	4	2	1	350	494	145	8e-147	524	350	100	Bacteria;Firmicutes;Clostridia;Clostridiales;Family_XI;Parvimonas;uncultured_bacterium
denovo2315	JQ206911.1.1346	98.29	351	4	2	1	350	494	145	8e-147	524	350	100	Bacteria;Firmicutes;Clostridia;Clostridiales;Family_XI;Parvimonas;uncultured_bacterium
denovo2315	JQ206899.1.1346	98.29	351	4	2	1	350	494	145	8e-147	524	350	100	Bacteria;Firmicutes;Clostridia;Clostridiales;Family_XI;Parvimonas;uncultured_bacterium
denovo2315	JQ206817.1.1345	98.29	351	4	2	1	350	494	145	8e-147	524	350	100	Bacteria;Firmicutes;Clostridia;Clostridiales;Family_XI;Parvimonas;uncultured_bacterium
denovo2315	JQ206823.1.1346	98.29	351	4	2	1	350	494	145	8e-147	524	350	100	Bacteria;Firmicutes;Clostridia;Clostridiales;Family_XI;Parvimonas;uncultured_bacterium
denovo2315	JQ206815.1.1346	98.29	351	4	2	1	350	494	145	8e-147	524	350	100	Bacteria;Firmicutes;Clostridia;Clostridiales;Family_XI;Parvimonas;uncultured_bacterium
denovo2315	JQ206926.1.1347	98.29	351	4	2	1	350	494	145	8e-147	524	350	100	Bacteria;Firmicutes;Clostridia;Clostridiales;Family_XI;Parvimonas;uncultured_bacterium
denovo2349	090TF090.1.1536	99.71	348	1	0	3	350	523	176	7e-152	541	350	99	Bacteria;Proteobacteria;Gammaproteobacteria;Xanthomonadales;Xanthomonadaceae;Stenotrophomonas;Stenotrophomonas_sp._clone_TF090_feline_oral_taxon_090
denovo2349	JF240812.1.1366	99.14	348	3	0	3	350	504	157	9e-150	534	350	99	Bacteria;Proteobacteria;Gammaproteobacteria;Xanthomonadales;Xanthomonadaceae;uncultured;uncultured_bacterium
denovo2349	HM274483.1.1366	99.14	348	3	0	3	350	504	157	9e-150	534	350	99	Bacteria;Proteobacteria;Gammaproteobacteria;Xanthomonadales;Xanthomonadaceae;uncultured;uncultured_bacterium
denovo2349	090TM047.1.1536	98.85	348	4	0	3	350	523	176	1e-148	530	350	99	Bacteria;Proteobacteria;Gammaproteobacteria;Xanthomonadales;Xanthomonadaceae;Stenotrophomonas;Stenotrophomonas_sp._clone_TM047_feline_oral_taxon_090
denovo2349	JF240656.1.1366	98.85	348	4	0	3	350	504	157	1e-148	530	350	99	Bacteria;Proteobacteria;Gammaproteobacteria;Xanthomonadales;Xanthomonadaceae;uncultured;uncultured_bacterium
denovo2349	EU313791.1.1491	98.85	348	4	0	3	350	504	157	1e-148	530	350	99	Bacteria;Proteobacteria;Gammaproteobacteria;Xanthomonadales;Xanthomonadaceae;uncultured;Xanthomonadaceae_bacterium_NML_03-0222
denovo2349	JN713388.1.1536	97.99	348	7	0	3	350	523	176	2e-145	520	350	99	Bacteria;Proteobacteria;Gammaproteobacteria;Xanthomonadales;Xanthomonadaceae;uncultured;Stenotrophomonas_sp._canine_oral_taxon_224
denovo2349	HM336262.1.1366	97.99	348	7	0	3	350	504	157	2e-145	520	350	99	Bacteria;Proteobacteria;Gammaproteobacteria;Xanthomonadales;Xanthomonadaceae;uncultured;uncultured_bacterium
denovo2349	HM272652.1.1366	97.99	348	7	0	3	350	504	157	2e-145	520	350	99	Bacteria;Proteobacteria;Gammaproteobacteria;Xanthomonadales;Xanthomonadaceae;uncultured;uncultured_bacterium
denovo2349	JF125670.1.1366	97.99	348	7	0	3	350	504	157	2e-145	520	350	99	Bacteria;Proteobacteria;Gammaproteobacteria;Xanthomonadales;Xanthomonadaceae;uncultured;uncultured_bacterium
denovo2349	HM316065.1.1366	97.7	348	8	0	3	350	504	157	2e-144	516	350	99	Bacteria;Proteobacteria;Gammaproteobacteria;Xanthomonadales;Xanthomonadaceae;uncultured;uncultured_bacterium
denovo2349	GQ358849.1.1500	96.84	348	11	0	3	350	520	173	3e-141	506	350	99	Bacteria;Proteobacteria;Gammaproteobacteria;Xanthomonadales;Xanthomonadaceae;uncultured;uncultured_bacterium
denovo2349	JX093167.1.1388	96.54	347	12	0	3	349	474	128	9e-140	501	350	99	Bacteria;Proteobacteria;Gammaproteobacteria;Xanthomonadales;Xanthomonadaceae;Pseudoxanthomonas;uncultured_Xanthomonadaceae_bacterium
denovo2349	GQ129910.1.1484	96.54	347	12	0	3	349	497	151	9e-140	501	350	99	Bacteria;Proteobacteria;Gammaproteobacteria;Xanthomonadales;Xanthomonadaceae;uncultured;uncultured_bacterium
denovo2349	HM299576.1.1368	96.25	347	13	0	3	349	506	160	1e-138	497	350	99	Bacteria;Proteobacteria;Gammaproteobacteria;Xanthomonadales;Xanthomonadaceae;uncultured;uncultured_bacterium
denovo2349	HM299568.1.1368	96.25	347	13	0	3	349	506	160	1e-138	497	350	99	Bacteria;Proteobacteria;Gammaproteobacteria;Xanthomonadales;Xanthomonadaceae;uncultured;uncultured_bacterium
denovo2349	KC139462.1.1478	96.25	347	13	0	3	349	526	180	1e-138	497	350	99	Bacteria;Proteobacteria;Gammaproteobacteria;Xanthomonadales;Xanthomonadaceae;uncultured;Xanthomonas_sp._YC6270
denovo2349	FM872891.1.1499	96.25	347	13	0	3	349	506	160	1e-138	497	350	99	Bacteria;Proteobacteria;Gammaproteobacteria;Xanthomonadales;Xanthomonadaceae;Lysobacter;uncultured_bacterium
denovo2349	FM872869.1.1499	96.25	347	13	0	3	349	506	160	1e-138	497	350	99	Bacteria;Proteobacteria;Gammaproteobacteria;Xanthomonadales;Xanthomonadaceae;Lysobacter;uncultured_bacterium
denovo2349	FM872774.1.1499	96.25	347	13	0	3	349	506	160	1e-138	497	350	99	Bacteria;Proteobacteria;Gammaproteobacteria;Xanthomonadales;Xanthomonadaceae;Lysobacter;uncultured_bacterium
denovo2353	HM335192.1.1351	98.85	348	4	0	3	350	495	148	1e-148	530	350	99	Bacteria;Bacteroidetes;Bacteroidia;Bacteroidales;Porphyromonadaceae;Porphyromonas;uncultured_bacterium
denovo2353	HM272330.1.1351	98.85	348	4	0	3	350	495	148	1e-148	530	350	99	Bacteria;Bacteroidetes;Bacteroidia;Bacteroidales;Porphyromonadaceae;Porphyromonas;uncultured_bacterium
denovo2353	JN713537.1.1477	98.56	348	5	0	3	350	514	167	1e-147	527	350	99	Bacteria;Bacteroidetes;Bacteroidia;Bacteroidales;Porphyromonadaceae;Porphyromonas;Porphyromonas_sp._canine_oral_taxon_366
denovo2353	GQ111210.1.1352	96.56	349	11	1	3	350	496	148	4e-140	502	350	99	Bacteria;Bacteroidetes;Bacteroidia;Bacteroidales;Porphyromonadaceae;Porphyromonas;uncultured_bacterium
denovo2353	JN713448.1.1486	96.73	336	11	0	3	338	520	185	1e-135	487	350	96	Bacteria;Bacteroidetes;Bacteroidia;Bacteroidales;Porphyromonadaceae;Porphyromonas;Porphyromonas_sp._canine_oral_taxon_281
denovo2353	JF150041.1.1358	96.43	336	11	1	3	337	502	167	5e-134	482	350	96	Bacteria;Bacteroidetes;Bacteroidia;Bacteroidales;Porphyromonadaceae;Porphyromonas;uncultured_bacterium
denovo2353	GQ010426.1.1358	94.56	349	18	1	3	350	502	154	9e-133	477	350	99	Bacteria;Bacteroidetes;Bacteroidia;Bacteroidales;Porphyromonadaceae;Porphyromonas;uncultured_bacterium
denovo2353	HM317675.1.1358	94.27	349	19	1	3	350	502	154	1e-131	474	350	99	Bacteria;Bacteroidetes;Bacteroidia;Bacteroidales;Porphyromonadaceae;Porphyromonas;uncultured_bacterium
denovo2353	GQ010489.1.1358	94.27	349	19	1	3	350	502	154	1e-131	474	350	99	Bacteria;Bacteroidetes;Bacteroidia;Bacteroidales;Porphyromonadaceae;Porphyromonas;uncultured_bacterium
denovo2353	GQ010404.1.1358	93.98	349	20	1	3	350	502	154	1e-130	470	350	99	Bacteria;Bacteroidetes;Bacteroidia;Bacteroidales;Porphyromonadaceae;Porphyromonas;uncultured_bacterium
denovo2353	JF108329.1.1353	94.32	352	14	6	3	350	497	148	4e-130	469	350	99	Bacteria;Bacteroidetes;Bacteroidia;Bacteroidales;Porphyromonadaceae;Porphyromonas;uncultured_bacterium
denovo2353	JF133313.1.1360	93.7	349	21	1	3	350	504	156	1e-129	467	350	99	Bacteria;Bacteroidetes;Bacteroidia;Bacteroidales;Porphyromonadaceae;Porphyromonas;uncultured_bacterium
denovo2353	GQ111278.1.1352	93.7	349	21	1	3	350	496	148	1e-129	467	350	99	Bacteria;Bacteroidetes;Bacteroidia;Bacteroidales;Porphyromonadaceae;Porphyromonas;uncultured_bacterium
denovo2353	GQ105252.1.1360	93.7	349	21	1	3	350	504	156	1e-129	467	350	99	Bacteria;Bacteroidetes;Bacteroidia;Bacteroidales;Porphyromonadaceae;Porphyromonas;uncultured_bacterium
denovo2353	107TF034.1.1512	96.57	321	11	0	3	323	514	194	1e-128	464	350	92	Bacteria;Bacteroidetes;Bacteroidia;Bacteroidales;Porphyromonadaceae;Porphyromonas;Porphyromonas_sp._clone_TF034_feline_oral_taxon_107
denovo2353	JN713406.1.1512	96.57	321	11	0	3	323	514	194	1e-128	464	350	92	Bacteria;Bacteroidetes;Bacteroidia;Bacteroidales;Porphyromonadaceae;Porphyromonas;Porphyromonas_sp._canine_oral_taxon_239
denovo2353	GQ103481.1.1360	93.41	349	22	1	3	350	504	156	2e-128	463	350	99	Bacteria;Bacteroidetes;Bacteroidia;Bacteroidales;Porphyromonadaceae;Porphyromonas;uncultured_bacterium
denovo2353	AM420021.1.1492	93.41	349	22	1	3	350	524	176	2e-128	463	350	99	Bacteria;Bacteroidetes;Bacteroidia;Bacteroidales;Porphyromonadaceae;Porphyromonas;uncultured_Porphyromonas_sp.
denovo2353	JF108289.1.1351	96.26	321	12	0	3	323	495	175	1e-127	460	350	92	Bacteria;Bacteroidetes;Bacteroidia;Bacteroidales;Porphyromonadaceae;Porphyromonas;uncultured_bacterium
denovo2353	JF104299.1.1351	96.26	321	12	0	3	323	495	175	1e-127	460	350	92	Bacteria;Bacteroidetes;Bacteroidia;Bacteroidales;Porphyromonadaceae;Porphyromonas;uncultured_bacterium
denovo2378	JN713565.1.1497	98.56	348	5	0	3	350	526	179	1e-147	527	350	99	Bacteria;Spirochaetae;Spirochaetes;Spirochaetales;Spirochaetaceae;Treponema;Treponema_sp._canine_oral_taxon_397
denovo2378	201UJ059.1.1496	96.54	347	11	1	3	349	525	180	3e-139	499	350	99	Bacteria;Spirochaetae;Spirochaetes;Spirochaetales;Spirochaetaceae;Treponema;Treponema_sp._clone_UJ059_feline_oral_taxon_201
denovo2378	201UJ002.1.1496	96.54	347	11	1	3	349	525	180	3e-139	499	350	99	Bacteria;Spirochaetae;Spirochaetes;Spirochaetales;Spirochaetaceae;Treponema;Treponema_denticola_clone_UJ002_feline_oral_taxon_201
denovo2378	JN713362.1.1496	96.54	347	11	1	3	349	525	180	3e-139	499	350	99	Bacteria;Spirochaetae;Spirochaetes;Spirochaetales;Spirochaetaceae;Treponema;Treponema_denticola
denovo2378	JQ654208.1.1498	96.54	347	11	1	3	349	526	181	3e-139	499	350	99	Bacteria;Spirochaetae;Spirochaetes;Spirochaetales;Spirochaetaceae;Treponema;uncultured_Treponema_sp.
denovo2378	GM884505.1.1496	96.54	347	11	1	3	349	525	180	3e-139	499	350	99	Bacteria;Spirochaetae;Spirochaetes;Spirochaetales;Spirochaetaceae;Treponema;Treponema_denticola
denovo2378	GM884233.1.1496	96.54	347	11	1	3	349	525	180	3e-139	499	350	99	Bacteria;Spirochaetae;Spirochaetes;Spirochaetales;Spirochaetaceae;Treponema;Treponema_denticola
denovo2378	201UJ075.1.1415	96.55	348	9	3	3	349	525	180	2e-138	496	350	99	Bacteria;Spirochaetae;Spirochaetes;Spirochaetales;Spirochaetaceae;Treponema;Treponema_sp._clone_UJ075_feline_oral_taxon_201
denovo2378	JN713361.1.1496	96.25	347	12	1	3	349	525	180	4e-138	495	350	99	Bacteria;Spirochaetae;Spirochaetes;Spirochaetales;Spirochaetaceae;Treponema;Treponema_denticola
denovo2378	JQ654133.1.1499	96.25	347	12	1	3	349	526	181	4e-138	495	350	99	Bacteria;Spirochaetae;Spirochaetes;Spirochaetales;Spirochaetaceae;Treponema;uncultured_Treponema_sp.
denovo2378	GQ424169.1.1250	96.25	347	12	1	3	349	413	68	4e-138	495	350	99	Bacteria;Spirochaetae;Spirochaetes;Spirochaetales;Spirochaetaceae;Treponema;uncultured_Treponema_sp.
denovo2378	GM884504.1.1496	96.25	347	12	1	3	349	525	180	4e-138	495	350	99	Bacteria;Spirochaetae;Spirochaetes;Spirochaetales;Spirochaetaceae;Treponema;Treponema_denticola
denovo2378	GM884232.1.1496	96.25	347	12	1	3	349	525	180	4e-138	495	350	99	Bacteria;Spirochaetae;Spirochaetes;Spirochaetales;Spirochaetaceae;Treponema;Treponema_denticola
denovo2378	AM942451.1.1420	96.25	347	12	1	3	349	488	143	4e-138	495	350	99	Bacteria;Spirochaetae;Spirochaetes;Spirochaetales;Spirochaetaceae;Treponema;Treponema_sp._PT7
denovo2378	JQ654186.1.1497	96.26	348	10	3	3	349	526	181	2e-137	493	350	99	Bacteria;Spirochaetae;Spirochaetes;Spirochaetales;Spirochaetaceae;Treponema;uncultured_Treponema_sp.
denovo2378	JQ654128.1.1498	95.97	347	13	1	3	349	526	181	4e-137	492	350	99	Bacteria;Spirochaetae;Spirochaetes;Spirochaetales;Spirochaetaceae;Treponema;uncultured_Treponema_sp.
denovo2378	JQ654200.1.1497	95.97	347	13	1	3	349	526	181	4e-137	492	350	99	Bacteria;Spirochaetae;Spirochaetes;Spirochaetales;Spirochaetaceae;Treponema;uncultured_Treponema_sp.
denovo2378	JQ654197.1.1495	95.97	347	13	1	3	349	526	181	4e-137	492	350	99	Bacteria;Spirochaetae;Spirochaetes;Spirochaetales;Spirochaetaceae;Treponema;uncultured_Treponema_sp.
denovo2378	AY345159.1.1468	95.97	347	13	1	3	349	506	161	4e-137	492	350	99	Bacteria;Spirochaetae;Spirochaetes;Spirochaetales;Spirochaetaceae;Treponema;Treponema_genomosp._P2
denovo2378	JN713372.1.1495	95.98	348	11	3	3	349	525	180	2e-136	489	350	99	Bacteria;Spirochaetae;Spirochaetes;Spirochaetales;Spirochaetaceae;Treponema;Treponema_sp._canine_oral_taxon_207
denovo2392	JN713525.1.1496	100	348	0	0	3	350	527	180	6e-153	544	350	99	Bacteria;Spirochaetae;Spirochaetes;Spirochaetales;Spirochaetaceae;Treponema;Treponema_sp._canine_oral_taxon_356
denovo2392	JN713526.1.1496	98.26	344	6	0	3	346	527	184	1e-144	517	350	98	Bacteria;Spirochaetae;Spirochaetes;Spirochaetales;Spirochaetaceae;Treponema;Treponema_sp._canine_oral_taxon_356
denovo2392	212UJ012.1.1496	98.52	337	5	0	3	339	527	191	2e-142	510	350	96	Bacteria;Spirochaetae;Spirochaetes;Spirochaetales;Spirochaetaceae;Treponema;Treponema_sp._clone_UJ012_feline_oral_taxon_212
denovo2392	JN713528.1.1418	97.12	347	10	0	3	349	527	181	7e-142	508	350	99	Bacteria;Spirochaetae;Spirochaetes;Spirochaetales;Spirochaetaceae;Treponema;Treponema_sp._canine_oral_taxon_358
denovo2392	AF023042.1.1457	97.38	344	9	0	3	346	508	165	2e-141	506	350	98	Bacteria;Spirochaetae;Spirochaetes;Spirochaetales;Spirochaetaceae;Treponema;Treponema_sp._IV:18:C9
denovo2392	GU408831.1.1455	97.38	344	9	0	3	346	508	165	2e-141	506	350	98	Bacteria;Spirochaetae;Spirochaetes;Spirochaetales;Spirochaetaceae;Treponema;Treponema_sp._oral_taxon_258
denovo2392	JQ654161.1.1497	97.11	346	10	0	3	348	528	183	2e-141	506	350	99	Bacteria;Spirochaetae;Spirochaetes;Spirochaetales;Spirochaetaceae;Treponema;uncultured_Treponema_sp.
denovo2392	142TL015.1.1536	97.62	336	8	0	3	338	527	192	8e-139	498	350	96	Bacteria;Spirochaetae;Spirochaetes;Spirochaetales;Spirochaetaceae;Treponema;Treponema_sp._clone_TL015_feline_oral_taxon_142
denovo2392	AY369247.1.1519	97.62	336	8	0	3	338	527	192	8e-139	498	350	96	Bacteria;Spirochaetae;Spirochaetes;Spirochaetales;Spirochaetaceae;Treponema;Treponema_sp._OMZ_839
denovo2392	JN713521.1.1496	96.51	344	12	0	3	346	527	184	2e-138	496	350	98	Bacteria;Spirochaetae;Spirochaetes;Spirochaetales;Spirochaetaceae;Treponema;Treponema_sp._canine_oral_taxon_352
denovo2392	JN713374.1.1496	97.6	333	8	0	3	335	527	195	2e-137	493	350	95	Bacteria;Spirochaetae;Spirochaetes;Spirochaetales;Spirochaetaceae;Treponema;Treponema_sp._canine_oral_taxon_209
denovo2392	AY369248.1.1519	97.6	333	8	0	3	335	527	195	2e-137	493	350	95	Bacteria;Spirochaetae;Spirochaetes;Spirochaetales;Spirochaetaceae;Treponema;Treponema_sp._OMZ_840
denovo2392	JN713367.1.1496	97.02	336	10	0	3	338	527	192	1e-136	491	350	96	Bacteria;Spirochaetae;Spirochaetes;Spirochaetales;Spirochaetaceae;Treponema;Treponema_sp._canine_oral_taxon_200
denovo2392	GM884236.1.1496	97.02	336	10	0	3	338	527	192	1e-136	491	350	96	Bacteria;Spirochaetae;Spirochaetes;Spirochaetales;Spirochaetaceae;Treponema;Treponema_sp.
denovo2392	GM884508.1.1496	97.02	336	10	0	3	338	527	192	1e-136	491	350	96	Bacteria;Spirochaetae;Spirochaetes;Spirochaetales;Spirochaetaceae;Treponema;Treponema_sp.
denovo2392	AM420254.1.1509	96.73	336	11	0	3	338	529	194	6e-136	488	350	96	Bacteria;Spirochaetae;Spirochaetes;Spirochaetales;Spirochaetaceae;Treponema;uncultured_Treponema_sp.
denovo2392	AY349417.1.1500	96.75	338	9	2	3	338	530	193	2e-135	486	350	96	Bacteria;Spirochaetae;Spirochaetes;Spirochaetales;Spirochaetaceae;Treponema;Treponema_sp._oral_clone_JU025
denovo2392	JQ654115.1.1499	95.07	345	16	1	3	346	529	185	5e-133	478	350	98	Bacteria;Spirochaetae;Spirochaetes;Spirochaetales;Spirochaetaceae;Treponema;uncultured_Treponema_sp.
denovo2392	JQ474021.1.1402	94.78	345	17	1	3	346	527	183	6e-132	475	350	98	Bacteria;Spirochaetae;Spirochaetes;Spirochaetales;Spirochaetaceae;Treponema;uncultured_bacterium
denovo2392	JQ473080.1.1401	94.78	345	17	1	3	346	526	182	6e-132	475	350	98	Bacteria;Spirochaetae;Spirochaetes;Spirochaetales;Spirochaetaceae;Treponema;uncultured_bacterium
denovo2425	129TL101.1.1545	99.43	348	2	0	3	350	539	192	8e-151	537	350	99	Bacteria;Firmicutes;Clostridia;Clostridiales;Peptostreptococcaceae;Filifactor;Filifactor_sp._clone_TL101_feline_oral_taxon_129
denovo2425	128TL152.1.1544	99.43	348	2	0	3	350	539	192	8e-151	537	350	99	Bacteria;Firmicutes;Clostridia;Clostridiales;Peptostreptococcaceae;Filifactor;Filifactor_sp._clone_TL152_feline_oral_taxon_128
denovo2425	047TE071.1.1519	99.43	348	2	0	3	350	513	166	8e-151	537	350	99	Bacteria;Firmicutes;Clostridia;Clostridiales;Peptostreptococcaceae;Filifactor;Filifactor_sp._clone_TE071_feline_oral_taxon_047
denovo2425	047TE029.1.1519	99.43	348	2	0	3	350	513	166	8e-151	537	350	99	Bacteria;Firmicutes;Clostridia;Clostridiales;Peptostreptococcaceae;Filifactor;Filifactor_sp._clone_TE029_feline_oral_taxon_047
denovo2425	JN713330.1.1545	99.43	348	2	0	3	350	539	192	8e-151	537	350	99	Bacteria;Firmicutes;Clostridia;Clostridiales;Peptostreptococcaceae;Filifactor;Filifactor_sp._canine_oral_taxon_164
denovo2425	JN713229.1.1487	99.43	348	2	0	3	350	513	166	8e-151	537	350	99	Bacteria;Firmicutes;Clostridia;Clostridiales;Peptostreptococcaceae;Filifactor;Filifactor_sp._canine_oral_taxon_064
denovo2425	JN713228.1.1519	99.43	348	2	0	3	350	513	166	8e-151	537	350	99	Bacteria;Firmicutes;Clostridia;Clostridiales;Peptostreptococcaceae;Filifactor;Filifactor_sp._canine_oral_taxon_064
denovo2425	046TE165.1.1520	98.28	348	6	0	3	350	513	166	1e-146	523	350	99	Bacteria;Firmicutes;Clostridia;Clostridiales;Peptostreptococcaceae;Filifactor;Filifactor_sp._clone_TE165_feline_oral_taxon_046
denovo2425	049TE001.1.1546	97.99	348	7	0	3	350	539	192	2e-145	520	350	99	Bacteria;Firmicutes;Clostridia;Clostridiales;Peptostreptococcaceae;Filifactor;Filifactor_sp._clone_TE001_feline_oral_taxon_049
denovo2425	JN713329.1.1520	97.99	348	7	0	3	350	513	166	2e-145	520	350	99	Bacteria;Firmicutes;Clostridia;Clostridiales;Peptostreptococcaceae;Filifactor;Filifactor_sp._canine_oral_taxon_163
denovo2425	HM316004.1.1349	96.55	348	12	0	3	350	494	147	3e-140	502	350	99	Bacteria;Firmicutes;Clostridia;Clostridiales;Peptostreptococcaceae;Filifactor;uncultured_bacterium
denovo2425	044TM005.1.1519	96.26	348	13	0	3	350	513	166	3e-139	499	350	99	Bacteria;Firmicutes;Clostridia;Clostridiales;Peptostreptococcaceae;Filifactor;Filifactor_villosus_clone_TM005_feline_oral_taxon_044
denovo2425	044TF096.1.1519	96.26	348	13	0	3	350	513	166	3e-139	499	350	99	Bacteria;Firmicutes;Clostridia;Clostridiales;Peptostreptococcaceae;Filifactor;Filifactor_villosus_clone_TF096_feline_oral_taxon_044
denovo2425	JN713195.1.1519	96.26	348	13	0	3	350	513	166	3e-139	499	350	99	Bacteria;Firmicutes;Clostridia;Clostridiales;Peptostreptococcaceae;Filifactor;Filifactor_villosus
denovo2425	HM327582.1.1348	96.26	348	13	0	3	350	494	147	3e-139	499	350	99	Bacteria;Firmicutes;Clostridia;Clostridiales;Peptostreptococcaceae;Filifactor;uncultured_bacterium
denovo2425	AF537211.1.1450	96.26	348	13	0	3	350	494	147	3e-139	499	350	99	Bacteria;Firmicutes;Clostridia;Clostridiales;Peptostreptococcaceae;Filifactor;Filifactor_villosus
denovo2425	GM884227.1.1507	96.26	348	13	0	3	350	513	166	3e-139	499	350	99	Bacteria;Firmicutes;Clostridia;Clostridiales;Peptostreptococcaceae;Filifactor;Filifactor_villosus
denovo2425	GM884499.1.1507	96.26	348	13	0	3	350	513	166	3e-139	499	350	99	Bacteria;Firmicutes;Clostridia;Clostridiales;Peptostreptococcaceae;Filifactor;Filifactor_villosus
denovo2425	044TE129.1.1519	95.98	348	14	0	3	350	513	166	4e-138	495	350	99	Bacteria;Firmicutes;Clostridia;Clostridiales;Peptostreptococcaceae;Filifactor;Filifactor_villosus_clone_TE129_feline_oral_taxon_044
denovo2425	JF240198.1.1349	95.98	348	14	0	3	350	494	147	4e-138	495	350	99	Bacteria;Firmicutes;Clostridia;Clostridiales;Peptostreptococcaceae;Filifactor;uncultured_bacterium
denovo2453	076TM092.1.1532	100	350	0	0	1	350	525	176	7e-154	547	350	100	Bacteria;Proteobacteria;Betaproteobacteria;Neisseriales;Neisseriaceae;Neisseria;Neisseria_shayeganii_clone_TM092_feline_oral_taxon_076
denovo2453	076TE097.1.1532	100	350	0	0	1	350	525	176	7e-154	547	350	100	Bacteria;Proteobacteria;Betaproteobacteria;Neisseriales;Neisseriaceae;Neisseria;Neisseria_shayeganii_clone_TE097_feline_oral_taxon_076
denovo2453	JN713254.1.1532	100	350	0	0	1	350	525	176	7e-154	547	350	100	Bacteria;Proteobacteria;Betaproteobacteria;Neisseriales;Neisseriaceae;Neisseria;Neisseria_shayeganii
denovo2453	JF240892.1.1362	100	350	0	0	1	350	506	157	7e-154	547	350	100	Bacteria;Proteobacteria;Betaproteobacteria;Neisseriales;Neisseriaceae;Neisseria;uncultured_bacterium
denovo2453	HM328226.1.1362	100	350	0	0	1	350	506	157	7e-154	547	350	100	Bacteria;Proteobacteria;Betaproteobacteria;Neisseriales;Neisseriaceae;Neisseria;uncultured_bacterium
denovo2453	HM329053.1.1362	100	350	0	0	1	350	506	157	7e-154	547	350	100	Bacteria;Proteobacteria;Betaproteobacteria;Neisseriales;Neisseriaceae;Neisseria;uncultured_bacterium
denovo2453	JF149896.1.1362	100	350	0	0	1	350	506	157	7e-154	547	350	100	Bacteria;Proteobacteria;Betaproteobacteria;Neisseriales;Neisseriaceae;Neisseria;uncultured_bacterium
denovo2453	JF148400.1.1362	100	350	0	0	1	350	506	157	7e-154	547	350	100	Bacteria;Proteobacteria;Betaproteobacteria;Neisseriales;Neisseriaceae;Neisseria;uncultured_bacterium
denovo2453	JF141631.1.1361	100	350	0	0	1	350	506	157	7e-154	547	350	100	Bacteria;Proteobacteria;Betaproteobacteria;Neisseriales;Neisseriaceae;Neisseria;uncultured_bacterium
denovo2453	JF140893.1.1362	100	350	0	0	1	350	506	157	7e-154	547	350	100	Bacteria;Proteobacteria;Betaproteobacteria;Neisseriales;Neisseriaceae;Neisseria;uncultured_bacterium
denovo2453	GQ106881.1.1362	100	350	0	0	1	350	506	157	7e-154	547	350	100	Bacteria;Proteobacteria;Betaproteobacteria;Neisseriales;Neisseriaceae;Neisseria;uncultured_bacterium
denovo2453	GQ008214.1.1362	100	350	0	0	1	350	506	157	7e-154	547	350	100	Bacteria;Proteobacteria;Betaproteobacteria;Neisseriales;Neisseriaceae;Neisseria;uncultured_bacterium
denovo2453	AGAY01000088.3899.5427	100	350	0	0	1	350	526	177	7e-154	547	350	100	Bacteria;Proteobacteria;Betaproteobacteria;Neisseriales;Neisseriaceae;Neisseria;Neisseria_shayeganii_871
denovo2453	JF832408.1.1463	100	350	0	0	1	350	506	157	7e-154	547	350	100	Bacteria;Proteobacteria;Betaproteobacteria;Neisseriales;Neisseriaceae;Neisseria;Neisseria_shayeganii
denovo2453	HC876700.1.1425	100	350	0	0	1	350	474	125	7e-154	547	350	100	Bacteria;Proteobacteria;Betaproteobacteria;Neisseriales;Neisseriaceae;Neisseria;Neisseria_sp.
denovo2453	FJ654665.1.1463	100	350	0	0	1	350	506	157	7e-154	547	350	100	Bacteria;Proteobacteria;Betaproteobacteria;Neisseriales;Neisseriaceae;Neisseria;Neisseria_shayeganii
denovo2453	FJ654664.1.1463	100	350	0	0	1	350	506	157	7e-154	547	350	100	Bacteria;Proteobacteria;Betaproteobacteria;Neisseriales;Neisseriaceae;Neisseria;Neisseria_shayeganii_871
denovo2453	HM205110.1.1476	99.43	352	0	2	1	350	509	158	2e-151	540	350	100	Bacteria;Proteobacteria;Betaproteobacteria;Neisseriales;Neisseriaceae;Neisseria;Neisseria_shayeganii
denovo2453	HM334734.1.1362	99.14	350	3	0	1	350	506	157	1e-150	537	350	100	Bacteria;Proteobacteria;Betaproteobacteria;Neisseriales;Neisseriaceae;Neisseria;uncultured_bacterium
denovo2453	GQ158287.1.1412	99.14	350	3	0	1	350	507	158	1e-150	537	350	100	Bacteria;Proteobacteria;Betaproteobacteria;Neisseriales;Neisseriaceae;Neisseria;uncultured_bacterium
denovo2474	JN713284.1.1548	100	350	0	0	1	350	540	191	7e-154	547	350	100	Bacteria;Firmicutes;Bacilli;Lactobacillales;Streptococcaceae;Streptococcus;Streptococcus_minor
denovo2474	JF133290.1.1377	100	350	0	0	1	350	521	172	7e-154	547	350	100	Bacteria;Firmicutes;Bacilli;Lactobacillales;Streptococcaceae;Streptococcus;uncultured_bacterium
denovo2474	AY232832.1.1497	100	350	0	0	1	350	531	182	7e-154	547	350	100	Bacteria;Firmicutes;Bacilli;Lactobacillales;Streptococcaceae;Streptococcus;Streptococcus_minor
denovo2474	AY232833.1.1497	100	350	0	0	1	350	531	182	7e-154	547	350	100	Bacteria;Firmicutes;Bacilli;Lactobacillales;Streptococcaceae;Streptococcus;Streptococcus_minor
denovo2474	EU075047.1.1327	100	350	0	0	1	350	496	147	7e-154	547	350	100	Bacteria;Firmicutes;Bacilli;Lactobacillales;Streptococcaceae;Streptococcus;Streptococcus_minor
denovo2474	EU075038.1.1375	100	350	0	0	1	350	521	172	7e-154	547	350	100	Bacteria;Firmicutes;Bacilli;Lactobacillales;Streptococcaceae;Streptococcus;Streptococcus_minor
denovo2474	EU075053.1.1329	100	350	0	0	1	350	505	156	7e-154	547	350	100	Bacteria;Firmicutes;Bacilli;Lactobacillales;Streptococcaceae;Streptococcus;Streptococcus_minor
denovo2474	EU075041.1.1335	100	350	0	0	1	350	505	156	7e-154	547	350	100	Bacteria;Firmicutes;Bacilli;Lactobacillales;Streptococcaceae;Streptococcus;Streptococcus_minor
denovo2474	EU075079.1.1453	100	350	0	0	1	350	534	185	7e-154	547	350	100	Bacteria;Firmicutes;Bacilli;Lactobacillales;Streptococcaceae;Streptococcus;Streptococcus_minor
denovo2474	EU075051.1.1352	100	350	0	0	1	350	515	166	7e-154	547	350	100	Bacteria;Firmicutes;Bacilli;Lactobacillales;Streptococcaceae;Streptococcus;Streptococcus_minor
denovo2474	EU075082.1.1475	100	350	0	0	1	350	540	191	7e-154	547	350	100	Bacteria;Firmicutes;Bacilli;Lactobacillales;Streptococcaceae;Streptococcus;Streptococcus_minor
denovo2474	EU075077.1.1453	100	350	0	0	1	350	539	190	7e-154	547	350	100	Bacteria;Firmicutes;Bacilli;Lactobacillales;Streptococcaceae;Streptococcus;Streptococcus_minor
denovo2474	EU075046.1.1324	100	350	0	0	1	350	504	155	7e-154	547	350	100	Bacteria;Firmicutes;Bacilli;Lactobacillales;Streptococcaceae;Streptococcus;Streptococcus_minor
denovo2474	EU075040.1.1343	100	350	0	0	1	350	507	158	7e-154	547	350	100	Bacteria;Firmicutes;Bacilli;Lactobacillales;Streptococcaceae;Streptococcus;Streptococcus_suis
denovo2474	EU075080.1.1454	100	350	0	0	1	350	529	180	7e-154	547	350	100	Bacteria;Firmicutes;Bacilli;Lactobacillales;Streptococcaceae;Streptococcus;Streptococcus_minor
denovo2474	EU075055.1.1339	100	350	0	0	1	350	506	157	7e-154	547	350	100	Bacteria;Firmicutes;Bacilli;Lactobacillales;Streptococcaceae;Streptococcus;Streptococcus_minor
denovo2474	EU075049.1.1326	100	350	0	0	1	350	506	157	7e-154	547	350	100	Bacteria;Firmicutes;Bacilli;Lactobacillales;Streptococcaceae;Streptococcus;Streptococcus_suis
denovo2474	EU075044.1.1323	100	350	0	0	1	350	489	140	7e-154	547	350	100	Bacteria;Firmicutes;Bacilli;Lactobacillales;Streptococcaceae;Streptococcus;Streptococcus_equinus
denovo2474	EU075081.1.1455	100	350	0	0	1	350	540	191	7e-154	547	350	100	Bacteria;Firmicutes;Bacilli;Lactobacillales;Streptococcaceae;Streptococcus;Streptococcus_minor
denovo2474	EU075078.1.1468	100	350	0	0	1	350	533	184	7e-154	547	350	100	Bacteria;Firmicutes;Bacilli;Lactobacillales;Streptococcaceae;Streptococcus;Streptococcus_minor
denovo2476	HM333043.1.1352	99.71	348	1	0	3	350	498	151	7e-152	541	350	99	Bacteria;Proteobacteria;Betaproteobacteria;Burkholderiales;Burkholderiaceae;Lautropia;uncultured_bacterium
denovo2476	HM328420.1.1352	99.71	348	1	0	3	350	498	151	7e-152	541	350	99	Bacteria;Proteobacteria;Betaproteobacteria;Burkholderiales;Burkholderiaceae;Lautropia;uncultured_bacterium
denovo2476	HM277615.1.1352	99.71	348	1	0	3	350	498	151	7e-152	541	350	99	Bacteria;Proteobacteria;Betaproteobacteria;Burkholderiales;Burkholderiaceae;Lautropia;uncultured_bacterium
denovo2476	JN713340.1.1487	99.43	348	2	0	3	350	517	170	8e-151	537	350	99	Bacteria;Proteobacteria;Betaproteobacteria;Burkholderiales;Burkholderiaceae;Lautropia;Lautropia_sp._canine_oral_taxon_175
denovo2476	JN713224.1.1522	95.69	348	15	0	3	350	517	170	4e-137	492	350	99	Bacteria;Proteobacteria;Betaproteobacteria;Burkholderiales;Burkholderiaceae;Lautropia;Lautropia_sp._canine_oral_taxon_060
denovo2476	HM336439.1.1352	95.69	348	15	0	3	350	498	151	4e-137	492	350	99	Bacteria;Proteobacteria;Betaproteobacteria;Burkholderiales;Burkholderiaceae;Lautropia;uncultured_bacterium
denovo2476	JF240345.1.1352	95.69	348	15	0	3	350	498	151	4e-137	492	350	99	Bacteria;Proteobacteria;Betaproteobacteria;Burkholderiales;Burkholderiaceae;Lautropia;uncultured_bacterium
denovo2476	JF240946.1.1351	95.69	348	15	0	3	350	497	150	4e-137	492	350	99	Bacteria;Proteobacteria;Betaproteobacteria;Burkholderiales;Burkholderiaceae;Lautropia;uncultured_bacterium
denovo2476	JF240984.1.1351	95.69	348	15	0	3	350	497	150	4e-137	492	350	99	Bacteria;Proteobacteria;Betaproteobacteria;Burkholderiales;Burkholderiaceae;Lautropia;uncultured_bacterium
denovo2476	JF240167.1.1352	95.69	348	15	0	3	350	498	151	4e-137	492	350	99	Bacteria;Proteobacteria;Betaproteobacteria;Burkholderiales;Burkholderiaceae;Lautropia;uncultured_bacterium
denovo2476	JF224027.1.1352	95.69	348	15	0	3	350	498	151	4e-137	492	350	99	Bacteria;Proteobacteria;Betaproteobacteria;Burkholderiales;Burkholderiaceae;Lautropia;uncultured_bacterium
denovo2476	HM278078.1.1352	95.69	348	15	0	3	350	498	151	4e-137	492	350	99	Bacteria;Proteobacteria;Betaproteobacteria;Burkholderiales;Burkholderiaceae;Lautropia;uncultured_bacterium
denovo2476	HM277979.1.1352	95.69	348	15	0	3	350	498	151	4e-137	492	350	99	Bacteria;Proteobacteria;Betaproteobacteria;Burkholderiales;Burkholderiaceae;Lautropia;uncultured_bacterium
denovo2476	HM336300.1.1352	95.4	348	16	0	3	350	498	151	5e-136	488	350	99	Bacteria;Proteobacteria;Betaproteobacteria;Burkholderiales;Burkholderiaceae;Lautropia;uncultured_bacterium
denovo2476	HM334389.1.1352	95.4	348	16	0	3	350	498	151	5e-136	488	350	99	Bacteria;Proteobacteria;Betaproteobacteria;Burkholderiales;Burkholderiaceae;Lautropia;uncultured_bacterium
denovo2476	JF240838.1.1352	95.4	348	16	0	3	350	498	151	5e-136	488	350	99	Bacteria;Proteobacteria;Betaproteobacteria;Burkholderiales;Burkholderiaceae;Lautropia;uncultured_bacterium
denovo2476	HM328421.1.1352	95.4	348	16	0	3	350	498	151	5e-136	488	350	99	Bacteria;Proteobacteria;Betaproteobacteria;Burkholderiales;Burkholderiaceae;Lautropia;uncultured_bacterium
denovo2476	HM323350.1.1352	95.4	348	16	0	3	350	498	151	5e-136	488	350	99	Bacteria;Proteobacteria;Betaproteobacteria;Burkholderiales;Burkholderiaceae;Lautropia;uncultured_bacterium
denovo2476	HM323378.1.1352	95.4	348	16	0	3	350	498	151	5e-136	488	350	99	Bacteria;Proteobacteria;Betaproteobacteria;Burkholderiales;Burkholderiaceae;Lautropia;uncultured_bacterium
denovo2476	HM323286.1.1352	95.4	348	16	0	3	350	498	151	5e-136	488	350	99	Bacteria;Proteobacteria;Betaproteobacteria;Burkholderiales;Burkholderiaceae;Lautropia;uncultured_bacterium
denovo2488	JN713433.1.1488	100	350	0	0	1	350	519	170	7e-154	547	350	100	Bacteria;Proteobacteria;Betaproteobacteria;Burkholderiales;Comamonadaceae;Comamonas;Comamonas_sp._canine_oral_taxon_270
denovo2488	HM336411.1.1352	100	350	0	0	1	350	500	151	7e-154	547	350	100	Bacteria;Proteobacteria;Betaproteobacteria;Burkholderiales;Comamonadaceae;Comamonas;uncultured_bacterium
denovo2488	HM336403.1.1352	100	350	0	0	1	350	500	151	7e-154	547	350	100	Bacteria;Proteobacteria;Betaproteobacteria;Burkholderiales;Comamonadaceae;Comamonas;uncultured_bacterium
denovo2488	AB721289.1.1488	100	350	0	0	1	350	519	170	7e-154	547	350	100	Bacteria;Proteobacteria;Betaproteobacteria;Burkholderiales;Comamonadaceae;Comamonas;Comamonas_sp._AS46
denovo2488	HQ860732.1.1244	96	350	10	4	1	348	518	171	1e-136	491	350	99	Bacteria;Proteobacteria;Betaproteobacteria;Burkholderiales;Comamonadaceae;Lampropedia;uncultured_bacterium
denovo2488	CU926062.1.1353	95.4	348	16	0	1	348	501	154	5e-136	488	350	99	Bacteria;Proteobacteria;Betaproteobacteria;Burkholderiales;Comamonadaceae;Brachymonas;uncultured_bacterium
denovo2488	EU346912.1.1501	95.4	348	16	0	1	348	518	171	5e-136	488	350	99	Bacteria;Proteobacteria;Betaproteobacteria;Burkholderiales;Comamonadaceae;Brachymonas;Brachymonas_chironomi
denovo2488	EF015884.1.1472	95.42	349	14	2	1	348	504	157	2e-135	486	350	99	Bacteria;Proteobacteria;Betaproteobacteria;Burkholderiales;Comamonadaceae;Comamonas;Comamonas_composti
denovo2488	JQ188096.1.1352	94.83	348	18	0	1	348	500	153	6e-134	481	350	99	Bacteria;Proteobacteria;Betaproteobacteria;Burkholderiales;Comamonadaceae;Brachymonas;uncultured_bacterium
denovo2488	JQ188039.1.1352	94.83	348	18	0	1	348	500	153	6e-134	481	350	99	Bacteria;Proteobacteria;Betaproteobacteria;Burkholderiales;Comamonadaceae;Brachymonas;uncultured_bacterium
denovo2488	KC424772.1.1493	94.83	348	18	0	1	348	519	172	6e-134	481	350	99	Bacteria;Proteobacteria;Betaproteobacteria;Burkholderiales;Comamonadaceae;Comamonas;uncultured_bacterium
denovo2488	HM333024.1.1350	94.83	348	18	0	1	348	498	151	6e-134	481	350	99	Bacteria;Proteobacteria;Betaproteobacteria;Burkholderiales;Comamonadaceae;Comamonas;uncultured_bacterium
denovo2488	KF509984.1.1484	94.83	348	18	0	1	348	510	163	6e-134	481	350	99	Bacteria;Proteobacteria;Betaproteobacteria;Burkholderiales;Comamonadaceae;Comamonas;Comamonas_sp._FF42
denovo2488	CU917922.1.1351	94.84	349	16	2	1	348	499	152	3e-133	479	350	99	Bacteria;Proteobacteria;Betaproteobacteria;Burkholderiales;Comamonadaceae;Ottowia;uncultured_bacterium
denovo2488	AF234687.1.1526	94.84	349	16	2	1	348	519	172	3e-133	479	350	99	Bacteria;Proteobacteria;Betaproteobacteria;Burkholderiales;Comamonadaceae;Ottowia;uncultured_sludge_bacterium_H21
denovo2488	JF417760.1.1490	94.54	348	19	0	1	348	518	171	7e-133	478	350	99	Bacteria;Proteobacteria;Betaproteobacteria;Burkholderiales;Comamonadaceae;Hydrogenophaga;uncultured_bacterium
denovo2488	EU037310.1.1447	94.54	348	19	0	1	348	484	137	7e-133	478	350	99	Bacteria;Proteobacteria;Betaproteobacteria;Burkholderiales;Comamonadaceae;Ottowia;uncultured_bacterium
denovo2488	AY651926.1.1524	94.54	348	19	0	1	348	518	171	7e-133	478	350	99	Bacteria;Proteobacteria;Betaproteobacteria;Burkholderiales;Comamonadaceae;Ottowia;Comamonadaceae_bacterium_MPsc
denovo2488	JX225673.1.1410	94.56	349	17	2	1	348	522	175	4e-132	475	350	99	Bacteria;Proteobacteria;Betaproteobacteria;Burkholderiales;Comamonadaceae;Variovorax;uncultured_bacterium
denovo2488	JF681279.1.1397	94.56	349	17	2	1	348	491	144	4e-132	475	350	99	Bacteria;Proteobacteria;Betaproteobacteria;Burkholderiales;Comamonadaceae;Brachymonas;uncultured_beta_proteobacterium
denovo2489	HC876702.13.1479	100	348	0	0	3	350	524	177	6e-153	544	350	99	Bacteria;Bacteroidetes;Bacteroidia;Bacteroidales;Porphyromonadaceae;Porphyromonas;Porphyromonas
denovo2489	GM884507.3.1514	100	348	0	0	3	350	524	177	6e-153	544	350	99	Bacteria;Bacteroidetes;Bacteroidia;Bacteroidales;Porphyromonadaceae;Porphyromonas;Porphyromonas_macacae
denovo2489	GM884235.3.1514	100	348	0	0	3	350	524	177	6e-153	544	350	99	Bacteria;Bacteroidetes;Bacteroidia;Bacteroidales;Porphyromonadaceae;Porphyromonas;Porphyromonas_macacae
denovo2489	AB547666.1.1493	100	348	0	0	3	350	524	177	6e-153	544	350	99	Bacteria;Bacteroidetes;Bacteroidia;Bacteroidales;Porphyromonadaceae;Porphyromonas;Porphyromonas_macacae
denovo2489	332-7086.1.1444	99.71	348	1	0	3	350	523	176	7e-152	541	350	99	Bacteria;Bacteroidetes;Bacteroidia;Bacteroidales;Porphyromonadaceae;Porphyromonas;Porphyromonas_macacae_strain_7086_feline_oral_taxon_332
denovo2489	JN713359.1.1488	99.71	348	1	0	3	350	523	176	7e-152	541	350	99	Bacteria;Bacteroidetes;Bacteroidia;Bacteroidales;Porphyromonadaceae;Porphyromonas;Porphyromonas_macacae
denovo2489	GM884234.1.1490	99.71	348	1	0	3	350	523	176	7e-152	541	350	99	Bacteria;Bacteroidetes;Bacteroidia;Bacteroidales;Porphyromonadaceae;Porphyromonas;Porphyromonas_macacae
denovo2489	GM884506.1.1490	99.71	348	1	0	3	350	523	176	7e-152	541	350	99	Bacteria;Bacteroidetes;Bacteroidia;Bacteroidales;Porphyromonadaceae;Porphyromonas;Porphyromonas_macacae
denovo2489	ARBY01000031.3757.5268	99.14	348	3	0	3	350	524	177	9e-150	534	350	99	Bacteria;Bacteroidetes;Bacteroidia;Bacteroidales;Porphyromonadaceae;Porphyromonas;Porphyromonas_macacae_DSM_20710
denovo2489	AB547665.1.1493	99.14	348	3	0	3	350	524	177	9e-150	534	350	99	Bacteria;Bacteroidetes;Bacteroidia;Bacteroidales;Porphyromonadaceae;Porphyromonas;Porphyromonas_macacae
denovo2489	L16494.1.1473	97.13	348	8	2	3	350	522	177	2e-142	509	350	99	Bacteria;Bacteroidetes;Bacteroidia;Bacteroidales;Porphyromonadaceae;Porphyromonas;Porphyromonas_macacae
denovo2489	L26103.1.1472	95.11	348	17	0	3	350	524	177	6e-139	498	350	99	Bacteria;Bacteroidetes;Bacteroidia;Bacteroidales;Porphyromonadaceae;Porphyromonas;Porphyromonas_macacae
denovo2489	JQ192922.1.1365	92.56	336	22	3	3	336	505	171	4e-119	432	350	95	Bacteria;Bacteroidetes;Bacteroidia;Bacteroidales;Porphyromonadaceae;Porphyromonas;uncultured_bacterium
denovo2489	JQ192890.1.1365	92.56	336	22	3	3	336	505	171	4e-119	432	350	95	Bacteria;Bacteroidetes;Bacteroidia;Bacteroidales;Porphyromonadaceae;Porphyromonas;uncultured_bacterium
denovo2489	JQ192927.1.1365	92.56	336	22	3	3	336	505	171	4e-119	432	350	95	Bacteria;Bacteroidetes;Bacteroidia;Bacteroidales;Porphyromonadaceae;Porphyromonas;uncultured_bacterium
denovo2489	JQ204852.1.1365	92.26	336	23	3	3	336	505	171	4e-118	429	350	95	Bacteria;Bacteroidetes;Bacteroidia;Bacteroidales;Porphyromonadaceae;Porphyromonas;uncultured_bacterium
denovo2489	JQ204864.1.1365	92.26	336	23	3	3	336	505	171	4e-118	429	350	95	Bacteria;Bacteroidetes;Bacteroidia;Bacteroidales;Porphyromonadaceae;Porphyromonas;uncultured_bacterium
denovo2489	JQ192803.1.1365	92.26	336	23	3	3	336	505	171	4e-118	429	350	95	Bacteria;Bacteroidetes;Bacteroidia;Bacteroidales;Porphyromonadaceae;Porphyromonas;uncultured_bacterium
denovo2489	JQ204833.1.1366	91.67	336	25	3	3	336	505	171	6e-116	422	350	95	Bacteria;Bacteroidetes;Bacteroidia;Bacteroidales;Porphyromonadaceae;Porphyromonas;uncultured_bacterium
denovo2489	111TL040.1.1523	90.14	345	34	0	3	347	523	179	1e-115	420	350	99	Bacteria;Bacteroidetes;Bacteroidia;Bacteroidales;Porphyromonadaceae;Porphyromonas;Porphyromonas_sp._clone_TL040_feline_oral_taxon_111
denovo2511	JN713557.1.1486	100	350	0	0	1	350	523	174	7e-154	547	350	100	Bacteria;Bacteroidetes;Bacteroidia;Bacteroidales;Rikenellaceae;RC9_gut_group;Bacteroidia_bacterium_canine_oral_taxon_387
denovo2511	115TE022.1.1524	93.64	346	17	3	1	341	528	183	5e-127	458	350	97	Bacteria;Bacteroidetes;Bacteroidia;Bacteroidales;Rikenellaceae;RC9_gut_group;Bacteroidetes_bacterium_clone_TE022_feline_oral_taxon_115
denovo2511	JQ478297.1.1394	89.12	340	36	1	1	339	524	185	2e-109	400	350	97	Bacteria;Bacteroidetes;Bacteroidia;Bacteroidales;Rikenellaceae;RC9_gut_group;uncultured_bacterium
denovo2511	JQ478263.1.1394	89.12	340	36	1	1	339	524	185	2e-109	400	350	97	Bacteria;Bacteroidetes;Bacteroidia;Bacteroidales;Rikenellaceae;RC9_gut_group;uncultured_bacterium
denovo2511	JQ478181.1.1394	89.12	340	36	1	1	339	524	185	2e-109	400	350	97	Bacteria;Bacteroidetes;Bacteroidia;Bacteroidales;Rikenellaceae;RC9_gut_group;uncultured_bacterium
denovo2511	JQ478251.1.1394	89.12	340	36	1	1	339	524	185	2e-109	400	350	97	Bacteria;Bacteroidetes;Bacteroidia;Bacteroidales;Rikenellaceae;RC9_gut_group;uncultured_bacterium
denovo2511	JQ478265.1.1391	89.12	340	36	1	1	339	521	182	2e-109	400	350	97	Bacteria;Bacteroidetes;Bacteroidia;Bacteroidales;Rikenellaceae;RC9_gut_group;uncultured_bacterium
denovo2511	JQ478227.1.1387	89.12	340	36	1	1	339	517	178	2e-109	400	350	97	Bacteria;Bacteroidetes;Bacteroidia;Bacteroidales;Rikenellaceae;RC9_gut_group;uncultured_bacterium
denovo2511	JQ478292.1.1394	89.12	340	36	1	1	339	524	185	2e-109	400	350	97	Bacteria;Bacteroidetes;Bacteroidia;Bacteroidales;Rikenellaceae;RC9_gut_group;uncultured_bacterium
denovo2511	JQ478231.1.1398	89.12	340	36	1	1	339	524	185	2e-109	400	350	97	Bacteria;Bacteroidetes;Bacteroidia;Bacteroidales;Rikenellaceae;RC9_gut_group;uncultured_bacterium
denovo2511	JQ477777.1.1394	89.12	340	36	1	1	339	524	185	2e-109	400	350	97	Bacteria;Bacteroidetes;Bacteroidia;Bacteroidales;Rikenellaceae;RC9_gut_group;uncultured_bacterium
denovo2511	JQ473120.1.1392	89.12	340	36	1	1	339	522	183	2e-109	400	350	97	Bacteria;Bacteroidetes;Bacteroidia;Bacteroidales;Rikenellaceae;RC9_gut_group;uncultured_bacterium
denovo2511	JQ474359.1.1394	89.12	340	36	1	1	339	524	185	2e-109	400	350	97	Bacteria;Bacteroidetes;Bacteroidia;Bacteroidales;Rikenellaceae;RC9_gut_group;uncultured_bacterium
denovo2511	JQ472945.1.1395	89.12	340	36	1	1	339	525	186	2e-109	400	350	97	Bacteria;Bacteroidetes;Bacteroidia;Bacteroidales;Rikenellaceae;RC9_gut_group;uncultured_bacterium
denovo2511	JQ472855.1.1394	89.12	340	36	1	1	339	524	185	2e-109	400	350	97	Bacteria;Bacteroidetes;Bacteroidia;Bacteroidales;Rikenellaceae;RC9_gut_group;uncultured_bacterium
denovo2511	JQ473012.1.1395	89.12	340	36	1	1	339	525	186	2e-109	400	350	97	Bacteria;Bacteroidetes;Bacteroidia;Bacteroidales;Rikenellaceae;RC9_gut_group;uncultured_bacterium
denovo2511	JQ472834.1.1394	89.12	340	36	1	1	339	524	185	2e-109	400	350	97	Bacteria;Bacteroidetes;Bacteroidia;Bacteroidales;Rikenellaceae;RC9_gut_group;uncultured_bacterium
denovo2511	JQ470665.1.1394	89.12	340	36	1	1	339	524	185	2e-109	400	350	97	Bacteria;Bacteroidetes;Bacteroidia;Bacteroidales;Rikenellaceae;RC9_gut_group;uncultured_bacterium
denovo2511	JQ470455.1.1394	89.12	340	36	1	1	339	524	185	2e-109	400	350	97	Bacteria;Bacteroidetes;Bacteroidia;Bacteroidales;Rikenellaceae;RC9_gut_group;uncultured_bacterium
denovo2511	JQ469799.1.1394	89.12	340	36	1	1	339	524	185	2e-109	400	350	97	Bacteria;Bacteroidetes;Bacteroidia;Bacteroidales;Rikenellaceae;RC9_gut_group;uncultured_bacterium
denovo2518	JF240688.1.1351	99.71	350	1	0	1	350	496	147	8e-153	544	350	100	Bacteria;Bacteroidetes;Sphingobacteriia;Sphingobacteriales;WCHB1-69;uncultured_bacterium
denovo2518	JF224040.1.1350	99.43	350	2	0	1	350	495	146	1e-151	540	350	100	Bacteria;Bacteroidetes;Sphingobacteriia;Sphingobacteriales;WCHB1-69;uncultured_bacterium
denovo2518	312UI046.1.1480	97.65	340	8	0	1	340	515	176	1e-140	504	350	97	Bacteria;Bacteroidetes;Sphingobacteriia;Sphingobacteriales;Bacteroidetes_bacterium_clone_UI046_feline_oral_taxon_312
denovo2518	JQ468350.1.1388	90.86	350	30	2	1	350	516	169	6e-119	431	350	100	Bacteria;Bacteroidetes;Sphingobacteriia;Sphingobacteriales;WCHB1-69;uncultured_bacterium
denovo2518	JQ214815.1.1354	91.45	339	29	0	1	339	498	160	4e-118	429	350	97	Bacteria;Bacteroidetes;Sphingobacteriia;Sphingobacteriales;WCHB1-69;uncultured_bacterium
denovo2518	JQ216554.1.1355	90.37	353	30	3	1	350	500	149	1e-117	427	350	100	Bacteria;Bacteroidetes;Sphingobacteriia;Sphingobacteriales;WCHB1-69;uncultured_bacterium
denovo2518	JQ210211.1.1354	91.15	339	30	0	1	339	498	160	5e-117	425	350	97	Bacteria;Bacteroidetes;Sphingobacteriia;Sphingobacteriales;WCHB1-69;uncultured_bacterium
denovo2518	JF194500.1.1350	90.03	351	31	4	1	350	497	150	5e-115	418	350	100	Bacteria;Bacteroidetes;Sphingobacteriia;Sphingobacteriales;WCHB1-69;uncultured_bacterium
denovo2518	EU358692.1.1492	87.83	345	40	2	1	345	520	178	5e-106	388	350	99	Bacteria;Bacteroidetes;Bacteroidia;Bacteroidales;Rikenellaceae;Blvii28_wastewater-sludge_group;uncultured_bacterium
denovo2518	JQ210151.1.1357	87.98	341	40	1	1	340	501	161	9e-106	388	350	97	Bacteria;Bacteroidetes;Sphingobacteriia;Sphingobacteriales;WCHB1-69;uncultured_bacterium
denovo2518	HQ183936.1.1486	88.15	346	36	5	1	345	520	179	9e-106	388	350	99	Bacteria;Bacteroidetes;Bacteroidia;Bacteroidales;Rikenellaceae;Blvii28_wastewater-sludge_group;uncultured_Bacteroidetes/Chlorobi_group_bacterium
denovo2518	HM748809.1.1486	87.79	344	40	2	1	344	520	179	2e-105	387	350	98	Bacteria;Bacteroidetes;Bacteroidia;Bacteroidales;Rikenellaceae;Blvii28_wastewater-sludge_group;uncultured_bacterium
denovo2518	GQ424167.1.1250	87.98	341	37	2	1	339	415	77	3e-105	386	350	97	Bacteria;Bacteroidetes;Sphingobacteriia;Sphingobacteriales;WCHB1-69;uncultured_Bacteroidetes_bacterium
denovo2518	HQ154863.1.1346	87.54	345	41	2	1	345	437	95	6e-105	385	350	99	Bacteria;Bacteroidetes;Bacteroidia;Bacteroidales;Rikenellaceae;Blvii28_wastewater-sludge_group;uncultured_prokaryote
denovo2518	JQ213462.1.1355	86.89	351	44	2	1	349	500	150	1e-104	384	350	99	Bacteria;Bacteroidetes;Sphingobacteriia;Sphingobacteriales;WCHB1-69;uncultured_bacterium
denovo2518	JQ213569.1.1356	86.61	351	45	1	1	349	501	151	4e-104	382	350	99	Bacteria;Bacteroidetes;Sphingobacteriia;Sphingobacteriales;WCHB1-69;uncultured_bacterium
denovo2518	JQ215249.1.1361	87.54	345	35	4	1	340	502	161	9e-104	381	350	97	Bacteria;Bacteroidetes;Sphingobacteriia;Sphingobacteriales;WCHB1-69;uncultured_bacterium
denovo2518	AB546031.1.1358	87.65	340	40	2	1	340	490	153	1e-103	381	350	97	Bacteria;Bacteroidetes;Bacteroidia;Bacteroidales;Rikenellaceae;Blvii28_wastewater-sludge_group;uncultured_bacterium
denovo2518	AF323759.1.1457	90.45	314	24	3	1	311	501	191	1e-103	380	350	89	Bacteria;Bacteroidetes;Sphingobacteriia;Sphingobacteriales;WCHB1-69;uncultured_bacterium
denovo2518	JQ194093.1.1358	86.65	352	44	3	1	349	501	150	2e-103	380	350	99	Bacteria;Bacteroidetes;Sphingobacteriia;Sphingobacteriales;WCHB1-69;uncultured_bacterium
denovo2580	HM274139.1.1365	99.14	350	3	0	1	350	503	154	1e-150	537	350	100	Bacteria;Actinobacteria;Actinobacteria;Actinomycetales;Actinomycetaceae;Actinomyces;uncultured_bacterium
denovo2580	X82448.1.1426	99.14	350	3	0	1	350	499	150	1e-150	537	350	100	Bacteria;Actinobacteria;Actinobacteria;Actinomycetales;Actinomycetaceae;Actinomyces;Actinomyces_hordeovulneris
denovo2580	KF030211.1.1501	99.14	350	3	0	1	350	522	173	1e-150	537	350	100	Bacteria;Actinobacteria;Actinobacteria;Actinomycetales;Actinomycetaceae;Actinomyces;Actinomyces_hordeovulneris
denovo2580	321-481.1.1498	96.57	350	12	0	1	350	521	172	3e-141	505	350	100	Bacteria;Actinobacteria;Actinobacteria;Actinomycetales;Actinomycetaceae;Actinomyces;Actinomyces_sp._strain_481_feline_oral_taxon_321
denovo2580	JN713416.1.1498	96.57	350	12	0	1	350	521	172	3e-141	505	350	100	Bacteria;Actinobacteria;Actinobacteria;Actinomycetales;Actinomycetaceae;Actinomyces;Actinomyces_sp._canine_oral_taxon_252
denovo2580	HM333104.1.1363	96.57	350	12	0	1	350	502	153	3e-141	505	350	100	Bacteria;Actinobacteria;Actinobacteria;Actinomycetales;Actinomycetaceae;Actinomyces;uncultured_bacterium
denovo2580	HM333062.1.1363	96.57	350	12	0	1	350	502	153	3e-141	505	350	100	Bacteria;Actinobacteria;Actinobacteria;Actinomycetales;Actinomycetaceae;Actinomyces;uncultured_bacterium
denovo2580	JF154679.1.1363	96.57	350	12	0	1	350	502	153	3e-141	505	350	100	Bacteria;Actinobacteria;Actinobacteria;Actinomycetales;Actinomycetaceae;Actinomyces;uncultured_bacterium
denovo2580	JF108263.1.1363	96.57	350	12	0	1	350	502	153	3e-141	505	350	100	Bacteria;Actinobacteria;Actinobacteria;Actinomycetales;Actinomycetaceae;Actinomyces;uncultured_bacterium
denovo2580	JF108364.1.1363	96.57	350	12	0	1	350	502	153	3e-141	505	350	100	Bacteria;Actinobacteria;Actinobacteria;Actinomycetales;Actinomycetaceae;Actinomyces;uncultured_bacterium
denovo2580	HM336308.1.1363	96.29	350	13	0	1	350	502	153	4e-140	502	350	100	Bacteria;Actinobacteria;Actinobacteria;Actinomycetales;Actinomycetaceae;Actinomyces;uncultured_bacterium
denovo2580	JF240453.1.1363	96.29	350	13	0	1	350	502	153	4e-140	502	350	100	Bacteria;Actinobacteria;Actinobacteria;Actinomycetales;Actinomycetaceae;Actinomyces;uncultured_bacterium
denovo2580	AJ276405.1.1416	95.25	337	14	1	1	337	496	162	3e-130	469	350	96	Bacteria;Actinobacteria;Actinobacteria;Actinomycetales;Actinomycetaceae;Actinomyces;Actinomyces_marimammalium
denovo2580	AJ249327.1.1416	95.25	337	14	1	1	337	496	162	3e-130	469	350	96	Bacteria;Actinobacteria;Actinobacteria;Actinomycetales;Actinomycetaceae;Actinomyces;Actinomyces_marimammalium
denovo2580	AJ234060.1.1378	94.96	337	15	1	1	337	474	140	6e-130	468	350	96	Bacteria;Actinobacteria;Actinobacteria;Actinomycetales;Actinomycetaceae;Actinomyces;Actinomyces_sp.
denovo2580	AF433168.1.1425	93.57	342	18	3	1	340	521	182	4e-125	452	350	97	Bacteria;Actinobacteria;Actinobacteria;Actinomycetales;Actinomycetaceae;Actinomyces;Actinomyces_hongkongensis
denovo2580	HM320530.1.1356	93.04	345	21	3	1	344	497	155	2e-124	450	350	98	Bacteria;Actinobacteria;Actinobacteria;Micrococcales;Bogoriellaceae;Georgenia;uncultured_bacterium
denovo2580	EF688243.1.1418	93.04	345	21	3	1	344	457	115	2e-124	450	350	98	Bacteria;Actinobacteria;Actinobacteria;Micrococcales;Bogoriellaceae;Georgenia;uncultured_bacterium
denovo2580	FJ671183.1.1397	93.24	340	22	1	1	339	521	182	3e-124	449	350	97	Bacteria;Actinobacteria;Actinobacteria;Micrococcales;Jonesiaceae;Jonesia;uncultured_bacterium
denovo2580	JF162225.1.1355	92.8	347	22	3	1	346	496	152	3e-124	449	350	99	Bacteria;Actinobacteria;Actinobacteria;Micrococcales;Bogoriellaceae;Georgenia;uncultured_bacterium
denovo2581	KC333949.1.1485	95.14	350	12	3	3	350	509	163	4e-134	482	350	99	Bacteria;Firmicutes;Clostridia;Clostridiales;Ruminococcaceae;Fastidiosipila;uncultured_bacterium
denovo2581	JQ337156.1.1423	94.86	350	13	3	3	350	477	131	4e-133	478	350	99	Bacteria;Firmicutes;Clostridia;Clostridiales;Ruminococcaceae;Fastidiosipila;uncultured_bacterium
denovo2581	EU381665.1.1453	93.68	348	19	3	3	348	486	140	6e-128	461	350	99	Bacteria;Firmicutes;Clostridia;Clostridiales;Ruminococcaceae;Saccharofermentans;uncultured_rumen_bacterium
denovo2581	EU381658.1.1455	93.68	348	19	3	3	348	487	141	6e-128	461	350	99	Bacteria;Firmicutes;Clostridia;Clostridiales;Ruminococcaceae;Saccharofermentans;uncultured_rumen_bacterium
denovo2581	EU776257.1.1392	93.35	346	22	1	3	348	507	163	4e-127	459	350	99	Bacteria;Firmicutes;Clostridia;Clostridiales;Ruminococcaceae;Saccharofermentans;uncultured_bacterium
denovo2581	EU776246.1.1392	93.35	346	22	1	3	348	507	163	4e-127	459	350	99	Bacteria;Firmicutes;Clostridia;Clostridiales;Ruminococcaceae;Saccharofermentans;uncultured_bacterium
denovo2581	EU776253.1.1393	93.35	346	22	1	3	348	507	163	4e-127	459	350	99	Bacteria;Firmicutes;Clostridia;Clostridiales;Ruminococcaceae;Saccharofermentans;uncultured_bacterium
denovo2581	EU773095.1.1393	93.35	346	22	1	3	348	507	163	4e-127	459	350	99	Bacteria;Firmicutes;Clostridia;Clostridiales;Ruminococcaceae;Saccharofermentans;uncultured_bacterium
denovo2581	EU773015.1.1392	93.35	346	22	1	3	348	507	163	4e-127	459	350	99	Bacteria;Firmicutes;Clostridia;Clostridiales;Ruminococcaceae;Saccharofermentans;uncultured_bacterium
denovo2581	EU474655.1.1391	93.35	346	22	1	3	348	507	163	4e-127	459	350	99	Bacteria;Firmicutes;Clostridia;Clostridiales;Ruminococcaceae;Saccharofermentans;uncultured_bacterium
denovo2581	EU473712.1.1394	93.35	346	22	1	3	348	507	163	4e-127	459	350	99	Bacteria;Firmicutes;Clostridia;Clostridiales;Ruminococcaceae;Saccharofermentans;uncultured_bacterium
denovo2581	EU775869.1.1379	93.39	348	20	3	3	348	509	163	7e-127	458	350	99	Bacteria;Firmicutes;Clostridia;Clostridiales;Ruminococcaceae;Saccharofermentans;uncultured_bacterium
denovo2581	DQ673578.1.1487	93.39	348	20	3	3	348	509	163	7e-127	458	350	99	Bacteria;Firmicutes;Clostridia;Clostridiales;Ruminococcaceae;Saccharofermentans;uncultured_rumen_bacterium
denovo2581	DQ673527.1.1487	93.39	348	20	3	3	348	509	163	7e-127	458	350	99	Bacteria;Firmicutes;Clostridia;Clostridiales;Ruminococcaceae;Saccharofermentans;uncultured_rumen_bacterium
denovo2581	EU463633.1.1379	93.39	348	20	3	3	348	509	163	7e-127	458	350	99	Bacteria;Firmicutes;Clostridia;Clostridiales;Ruminococcaceae;Incertae_Sedis;uncultured_bacterium
denovo2581	GU324373.1.1484	93.39	348	20	3	3	348	508	162	7e-127	458	350	99	Bacteria;Firmicutes;Clostridia;Clostridiales;Ruminococcaceae;Saccharofermentans;rumen_bacterium_NK4A65
denovo2581	EU776249.1.1394	93.06	346	23	1	3	348	507	163	5e-126	455	350	99	Bacteria;Firmicutes;Clostridia;Clostridiales;Ruminococcaceae;Saccharofermentans;uncultured_bacterium
denovo2581	EU773120.1.1391	93.06	346	23	1	3	348	507	163	5e-126	455	350	99	Bacteria;Firmicutes;Clostridia;Clostridiales;Ruminococcaceae;Saccharofermentans;uncultured_bacterium
denovo2581	EU773022.1.1394	93.06	346	23	1	3	348	507	163	5e-126	455	350	99	Bacteria;Firmicutes;Clostridia;Clostridiales;Ruminococcaceae;Saccharofermentans;uncultured_bacterium
denovo2581	JQ213575.1.1354	92.82	348	24	1	3	350	497	151	6e-126	455	350	99	Bacteria;Firmicutes;Clostridia;Clostridiales;Ruminococcaceae;Fastidiosipila;uncultured_bacterium
denovo2615	JF241047.1.1361	100	350	0	0	1	350	504	155	7e-154	547	350	100	Bacteria;Actinobacteria;Actinobacteria;Actinomycetales;Actinomycetaceae;Actinomyces;uncultured_bacterium
denovo2615	JF223833.1.1361	100	350	0	0	1	350	504	155	7e-154	547	350	100	Bacteria;Actinobacteria;Actinobacteria;Actinomycetales;Actinomycetaceae;Actinomyces;uncultured_bacterium
denovo2615	KF030197.1.1493	100	350	0	0	1	350	518	169	7e-154	547	350	100	Bacteria;Actinobacteria;Actinobacteria;Actinomycetales;Actinomycetaceae;Actinomyces;Actinomyces_bacterium_canine_oral_taxon_404
denovo2615	AJ234061.1.1480	99.71	350	1	0	1	350	494	145	5e-153	545	350	100	Bacteria;Actinobacteria;Actinobacteria;Actinomycetales;Actinomycetaceae;Actinomyces;Actinomyces_sp.
denovo2615	HM334901.1.1360	99.71	350	1	0	1	350	503	154	8e-153	544	350	100	Bacteria;Actinobacteria;Actinobacteria;Actinomycetales;Actinomycetaceae;Actinomyces;uncultured_bacterium
denovo2615	HM272149.1.1359	99.71	350	1	0	1	350	503	154	8e-153	544	350	100	Bacteria;Actinobacteria;Actinobacteria;Actinomycetales;Actinomycetaceae;Actinomyces;uncultured_bacterium
denovo2615	JF240432.1.1360	99.43	350	2	0	1	350	503	154	1e-151	540	350	100	Bacteria;Actinobacteria;Actinobacteria;Actinomycetales;Actinomycetaceae;Actinomyces;uncultured_bacterium
denovo2615	HM276395.1.1360	99.43	350	2	0	1	350	503	154	1e-151	540	350	100	Bacteria;Actinobacteria;Actinobacteria;Actinomycetales;Actinomycetaceae;Actinomyces;uncultured_bacterium
denovo2615	AJ243891.1.1428	99.14	350	3	0	1	350	507	158	2e-151	539	350	100	Bacteria;Actinobacteria;Actinobacteria;Actinomycetales;Actinomycetaceae;Actinomyces;Actinomyces_canis
denovo2615	HM330450.1.1360	99.14	350	3	0	1	350	503	154	1e-150	537	350	100	Bacteria;Actinobacteria;Actinobacteria;Actinomycetales;Actinomycetaceae;Actinomyces;uncultured_bacterium
denovo2615	AJ243892.1.1412	99.14	350	3	0	1	350	512	163	1e-150	537	350	100	Bacteria;Actinobacteria;Actinobacteria;Actinomycetales;Actinomycetaceae;Actinomyces;Actinomyces_canis
denovo2615	KF030207.1.1497	99.14	350	3	0	1	350	522	173	1e-150	537	350	100	Bacteria;Actinobacteria;Actinobacteria;Actinomycetales;Actinomycetaceae;Actinomyces;Actinomyces_canis
denovo2615	KF030202.1.1494	99.14	350	3	0	1	350	522	173	1e-150	537	350	100	Bacteria;Actinobacteria;Actinobacteria;Actinomycetales;Actinomycetaceae;Actinomyces;Actinomyces_canis
denovo2615	JF224042.1.1361	98.86	350	4	0	1	350	504	155	1e-149	533	350	100	Bacteria;Actinobacteria;Actinobacteria;Actinomycetales;Actinomycetaceae;Actinomyces;uncultured_bacterium
denovo2615	JN713546.1.1500	98.01	351	5	2	1	350	523	174	9e-146	521	350	100	Bacteria;Actinobacteria;Actinobacteria;Actinomycetales;Actinomycetaceae;Actinomyces;Actinomyces_sp._canine_oral_taxon_374
denovo2615	HM336429.1.1362	98.01	351	5	2	1	350	504	155	9e-146	521	350	100	Bacteria;Actinobacteria;Actinobacteria;Actinomycetales;Actinomycetaceae;Actinomyces;uncultured_bacterium
denovo2615	HM336307.1.1360	98.01	351	5	2	1	350	504	155	9e-146	521	350	100	Bacteria;Actinobacteria;Actinobacteria;Actinomycetales;Actinomycetaceae;Actinomyces;uncultured_bacterium
denovo2615	JF240705.1.1361	98.01	351	5	2	1	350	504	155	9e-146	521	350	100	Bacteria;Actinobacteria;Actinobacteria;Actinomycetales;Actinomycetaceae;Actinomyces;uncultured_bacterium
denovo2615	JF133390.1.1361	98.01	351	5	2	1	350	504	155	9e-146	521	350	100	Bacteria;Actinobacteria;Actinobacteria;Actinomycetales;Actinomycetaceae;Actinomyces;uncultured_bacterium
denovo2615	HM336291.1.1361	97.72	351	6	2	1	350	504	155	1e-144	517	350	100	Bacteria;Actinobacteria;Actinobacteria;Actinomycetales;Actinomycetaceae;Actinomyces;uncultured_bacterium
denovo2636	JN713480.1.1446	97.99	348	6	1	3	350	483	137	6e-145	518	350	99	Bacteria;Chlorobi;Chlorobia;Chlorobiales;OPB56;Chlorobi_bacterium_canine_oral_taxon_312
denovo2636	HM340972.1.1324	97.99	348	6	1	3	350	464	118	6e-145	518	350	99	Bacteria;Chlorobi;Chlorobia;Chlorobiales;OPB56;uncultured_bacterium
denovo2636	JN713214.1.1445	97.41	347	8	1	3	349	483	138	2e-142	509	350	99	Bacteria;Chlorobi;Chlorobia;Chlorobiales;OPB56;Chlorobi_bacterium_canine_oral_taxon_046
denovo2636	HM336348.1.1323	97.41	347	8	1	3	349	464	119	2e-142	509	350	99	Bacteria;Chlorobi;Chlorobia;Chlorobiales;OPB56;uncultured_bacterium
denovo2636	JN713215.1.1480	97.13	348	9	1	3	350	483	137	9e-142	507	350	99	Bacteria;Chlorobi;Chlorobia;Chlorobiales;OPB56;Chlorobi_bacterium_canine_oral_taxon_046
denovo2636	101TE058.1.1480	97.12	347	9	1	3	349	483	138	3e-141	506	350	99	Bacteria;Chlorobi;Chlorobia;Chlorobiales;OPB56;Chlorobi_[G]_bacterium_clone_TE058_feline_oral_taxon_101
denovo2636	HM330153.1.1324	96.84	348	10	1	3	350	464	118	1e-140	504	350	99	Bacteria;Chlorobi;Chlorobia;Chlorobiales;OPB56;uncultured_bacterium
denovo2636	HM278300.1.1324	96.84	348	10	1	3	350	464	118	1e-140	504	350	99	Bacteria;Chlorobi;Chlorobia;Chlorobiales;OPB56;uncultured_bacterium
denovo2636	HM313082.1.1323	96.26	348	12	1	3	350	464	118	1e-138	497	350	99	Bacteria;Chlorobi;Chlorobia;Chlorobiales;OPB56;uncultured_bacterium
denovo2636	CU920204.1.1328	89.97	349	33	2	3	350	468	121	3e-115	419	350	99	Bacteria;Chlorobi;Chlorobia;Chlorobiales;OPB56;uncultured_bacterium
denovo2636	GQ133332.1.1367	89.68	349	34	2	3	350	487	140	3e-114	416	350	99	Bacteria;Chlorobi;Chlorobia;Chlorobiales;OPB56;uncultured_bacterium
denovo2636	KC836033.1.1448	87.36	348	40	4	3	349	483	139	4e-104	382	350	99	Bacteria;Chlorobi;Chlorobia;Chlorobiales;OPB56;uncultured_bacterium
denovo2636	FR675970.1.1407	86.74	347	44	1	3	349	463	119	3e-103	380	350	99	Bacteria;Chlorobi;Chlorobia;Chlorobiales;OPB56;uncultured_bacterium
denovo2636	FR675971.1.1407	86.46	347	45	1	3	349	463	119	3e-102	376	350	99	Bacteria;Chlorobi;Chlorobia;Chlorobiales;OPB56;uncultured_bacterium
denovo2636	FN824918.1.1249	85.63	348	43	4	3	349	431	90	8e-98	361	350	99	Bacteria;Chlorobi;Chlorobia;Chlorobiales;OPB56;uncultured_bacterium
denovo2636	HQ827988.1.1423	86	350	39	8	3	349	483	141	2e-97	360	350	99	Bacteria;Chlorobi;Chlorobia;Chlorobiales;OPB56;uncultured_bacterium
denovo2636	JN459377.1.1379	85.43	350	43	6	3	349	431	87	2e-96	357	350	99	Bacteria;Chlorobi;Chlorobia;Chlorobiales;OPB56;uncultured_organism
denovo2636	JN456009.1.1386	85.43	350	43	6	3	349	476	132	2e-96	357	350	99	Bacteria;Chlorobi;Chlorobia;Chlorobiales;OPB56;uncultured_organism
denovo2636	JN455987.1.1356	85.43	350	43	6	3	349	431	87	2e-96	357	350	99	Bacteria;Chlorobi;Chlorobia;Chlorobiales;OPB56;uncultured_organism
denovo2636	JN454483.1.1302	85.43	350	43	6	3	349	382	38	2e-96	357	350	99	Bacteria;Chlorobi;Chlorobia;Chlorobiales;OPB56;uncultured_organism
denovo2679	127TM022.1.1522	100	348	0	0	3	350	513	166	6e-153	544	350	99	Bacteria;Firmicutes;Clostridia;Clostridiales;Peptostreptococcaceae;Proteocatella;Proteocatella_sp._clone_TM022_feline_oral_taxon_127
denovo2679	127TL154.1.1522	100	348	0	0	3	350	513	166	6e-153	544	350	99	Bacteria;Firmicutes;Clostridia;Clostridiales;Peptostreptococcaceae;Proteocatella;Proteocatella_sp._clone_TL154_feline_oral_taxon_127
denovo2679	JN713164.1.1521	100	348	0	0	3	350	512	165	6e-153	544	350	99	Bacteria;Firmicutes;Clostridia;Clostridiales;Peptostreptococcaceae;Proteocatella;Frigovirgula_sp._canine_oral_taxon_007
denovo2679	JN713161.1.1490	100	348	0	0	3	350	513	166	6e-153	544	350	99	Bacteria;Firmicutes;Clostridia;Clostridiales;Peptostreptococcaceae;Proteocatella;Frigovirgula_sp._canine_oral_taxon_007
denovo2679	HC876701.3.1403	100	348	0	0	3	350	471	124	6e-153	544	350	99	Bacteria;Firmicutes;Clostridia;Clostridiales;Peptostreptococcaceae;Proteocatella;Proteocatella
denovo2679	GM884482.1.1509	100	348	0	0	3	350	512	165	6e-153	544	350	99	Bacteria;Firmicutes;Clostridia;Clostridiales;Peptostreptococcaceae;Proteocatella;Proteocatella
denovo2679	JN713162.1.1489	99.43	348	2	0	3	350	513	166	8e-151	537	350	99	Bacteria;Firmicutes;Clostridia;Clostridiales;Peptostreptococcaceae;Proteocatella;Frigovirgula_sp._canine_oral_taxon_007
denovo2679	JN713160.1.1491	99.14	348	3	0	3	350	513	166	9e-150	534	350	99	Bacteria;Firmicutes;Clostridia;Clostridiales;Peptostreptococcaceae;Proteocatella;Frigovirgula_sp._canine_oral_taxon_007
denovo2679	JN713197.1.1489	97.13	349	8	2	3	350	513	166	1e-141	507	350	99	Bacteria;Firmicutes;Clostridia;Clostridiales;Peptostreptococcaceae;Proteocatella;Frigovirgula_sp._canine_oral_taxon_032
denovo2679	051TL002.1.1522	96.85	349	9	2	3	350	513	166	1e-140	503	350	99	Bacteria;Firmicutes;Clostridia;Clostridiales;Peptostreptococcaceae;Proteocatella;Proteocatella_sp._clone_TL002_feline_oral_taxon_051
denovo2679	051TE123.1.1522	96.85	349	9	2	3	350	513	166	1e-140	503	350	99	Bacteria;Firmicutes;Clostridia;Clostridiales;Peptostreptococcaceae;Proteocatella;Proteocatella_sp._clone_TE123_feline_oral_taxon_051
denovo2679	HM328130.1.1353	96.56	349	10	2	3	350	494	147	1e-139	500	350	99	Bacteria;Firmicutes;Clostridia;Clostridiales;Peptostreptococcaceae;Proteocatella;uncultured_bacterium
denovo2679	HM270491.1.1352	96.56	349	10	2	3	350	494	147	1e-139	500	350	99	Bacteria;Firmicutes;Clostridia;Clostridiales;Peptostreptococcaceae;Proteocatella;uncultured_bacterium
denovo2679	JN713163.1.1521	96.58	351	6	4	3	350	512	165	3e-139	499	350	99	Bacteria;Firmicutes;Clostridia;Clostridiales;Peptostreptococcaceae;Proteocatella;Frigovirgula_sp._canine_oral_taxon_007
denovo2679	HM316030.1.1351	96.58	351	6	4	3	350	493	146	3e-139	499	350	99	Bacteria;Firmicutes;Clostridia;Clostridiales;Peptostreptococcaceae;Proteocatella;uncultured_bacterium
denovo2679	JF104304.1.1351	96.58	351	6	4	3	350	493	146	3e-139	499	350	99	Bacteria;Firmicutes;Clostridia;Clostridiales;Peptostreptococcaceae;Proteocatella;uncultured_bacterium
denovo2679	GM884481.1.1509	96.58	351	6	4	3	350	512	165	3e-139	499	350	99	Bacteria;Firmicutes;Clostridia;Clostridiales;Peptostreptococcaceae;Proteocatella;Proteocatella
denovo2679	050TM029.1.1522	96.28	349	11	2	3	350	513	166	2e-138	496	350	99	Bacteria;Firmicutes;Clostridia;Clostridiales;Peptostreptococcaceae;Proteocatella;Proteocatella_sp._clone_TM029_feline_oral_taxon_050
denovo2679	050TF013.1.1522	96.28	349	11	2	3	350	513	166	2e-138	496	350	99	Bacteria;Firmicutes;Clostridia;Clostridiales;Peptostreptococcaceae;Proteocatella;Proteocatella_sp._clone_TF013_feline_oral_taxon_050
denovo2679	050TF097.1.1522	96.28	349	11	2	3	350	513	166	2e-138	496	350	99	Bacteria;Firmicutes;Clostridia;Clostridiales;Peptostreptococcaceae;Proteocatella;Proteocatella_sp._clone_TF097_feline_oral_taxon_050
denovo2699	JN713259.1.1543	100	350	0	0	1	350	535	186	7e-154	547	350	100	Bacteria;Firmicutes;Bacilli;Lactobacillales;Carnobacteriaceae;Granulicatella;Granulicatella_sp._canine_oral_taxon_095
denovo2699	JF108358.1.1372	100	350	0	0	1	350	515	166	7e-154	547	350	100	Bacteria;Firmicutes;Bacilli;Lactobacillales;Carnobacteriaceae;Granulicatella;uncultured_bacterium
denovo2699	GM884480.1.1531	100	350	0	0	1	350	535	186	7e-154	547	350	100	Bacteria;Firmicutes;Bacilli;Lactobacillales;Carnobacteriaceae;Granulicatella;Granulicatella
denovo2699	JF104420.1.1374	99.71	350	1	0	1	350	516	167	8e-153	544	350	100	Bacteria;Firmicutes;Bacilli;Lactobacillales;Carnobacteriaceae;Granulicatella;uncultured_bacterium
denovo2699	JF163369.1.1372	96.01	351	10	4	1	349	514	166	3e-137	492	350	99	Bacteria;Firmicutes;Bacilli;Lactobacillales;Carnobacteriaceae;Granulicatella;uncultured_bacterium
denovo2699	JF189783.1.1371	95.71	350	13	2	1	349	514	166	7e-137	491	350	99	Bacteria;Firmicutes;Bacilli;Lactobacillales;Carnobacteriaceae;Granulicatella;uncultured_bacterium
denovo2699	KC358587.1.1276	95.73	351	11	4	1	349	433	85	4e-136	489	350	99	Bacteria;Firmicutes;Bacilli;Lactobacillales;Carnobacteriaceae;Granulicatella;uncultured_bacterium
denovo2699	KC358602.1.1277	95.73	351	11	4	1	349	434	86	4e-136	489	350	99	Bacteria;Firmicutes;Bacilli;Lactobacillales;Carnobacteriaceae;Granulicatella;uncultured_bacterium
denovo2699	HM331932.1.1371	95.73	351	11	4	1	349	514	166	4e-136	489	350	99	Bacteria;Firmicutes;Bacilli;Lactobacillales;Carnobacteriaceae;Granulicatella;uncultured_bacterium
denovo2699	HM326927.1.1371	95.73	351	11	4	1	349	514	166	4e-136	489	350	99	Bacteria;Firmicutes;Bacilli;Lactobacillales;Carnobacteriaceae;Granulicatella;uncultured_bacterium
denovo2699	HM323973.1.1371	95.73	351	11	4	1	349	514	166	4e-136	489	350	99	Bacteria;Firmicutes;Bacilli;Lactobacillales;Carnobacteriaceae;Granulicatella;uncultured_bacterium
denovo2699	HM323750.1.1371	95.73	351	11	4	1	349	514	166	4e-136	489	350	99	Bacteria;Firmicutes;Bacilli;Lactobacillales;Carnobacteriaceae;Granulicatella;uncultured_bacterium
denovo2699	JF230393.1.1371	95.73	351	11	4	1	349	514	166	4e-136	489	350	99	Bacteria;Firmicutes;Bacilli;Lactobacillales;Carnobacteriaceae;Granulicatella;uncultured_bacterium
denovo2699	JF230585.1.1371	95.73	351	11	4	1	349	514	166	4e-136	489	350	99	Bacteria;Firmicutes;Bacilli;Lactobacillales;Carnobacteriaceae;Granulicatella;uncultured_bacterium
denovo2699	JF230527.1.1371	95.73	351	11	4	1	349	514	166	4e-136	489	350	99	Bacteria;Firmicutes;Bacilli;Lactobacillales;Carnobacteriaceae;Granulicatella;uncultured_bacterium
denovo2699	HM316322.1.1371	95.73	351	11	4	1	349	514	166	4e-136	489	350	99	Bacteria;Firmicutes;Bacilli;Lactobacillales;Carnobacteriaceae;Granulicatella;uncultured_bacterium
denovo2699	JF207462.1.1371	95.73	351	11	4	1	349	514	166	4e-136	489	350	99	Bacteria;Firmicutes;Bacilli;Lactobacillales;Carnobacteriaceae;Granulicatella;uncultured_bacterium
denovo2699	JF207456.1.1371	95.73	351	11	4	1	349	514	166	4e-136	489	350	99	Bacteria;Firmicutes;Bacilli;Lactobacillales;Carnobacteriaceae;Granulicatella;uncultured_bacterium
denovo2699	HM278527.1.1371	95.73	351	11	4	1	349	514	166	4e-136	489	350	99	Bacteria;Firmicutes;Bacilli;Lactobacillales;Carnobacteriaceae;Granulicatella;uncultured_bacterium
denovo2699	HM278355.1.1371	95.73	351	11	4	1	349	514	166	4e-136	489	350	99	Bacteria;Firmicutes;Bacilli;Lactobacillales;Carnobacteriaceae;Granulicatella;uncultured_bacterium
denovo2819	HM330130.1.1355	93.18	352	19	4	1	349	511	162	4e-127	459	350	99	Bacteria;Firmicutes;Erysipelotrichia;Erysipelotrichales;Erysipelotrichaceae;uncultured;uncultured_bacterium
denovo2819	HM336279.1.1354	92	350	26	2	1	349	510	162	4e-123	445	350	99	Bacteria;Firmicutes;Erysipelotrichia;Erysipelotrichales;Erysipelotrichaceae;uncultured;uncultured_bacterium
denovo2819	HM333100.1.1354	92	350	26	2	1	349	510	162	4e-123	445	350	99	Bacteria;Firmicutes;Erysipelotrichia;Erysipelotrichales;Erysipelotrichaceae;uncultured;uncultured_bacterium
denovo2819	HM326625.1.1354	91.43	350	28	2	1	349	510	162	5e-121	438	350	99	Bacteria;Firmicutes;Erysipelotrichia;Erysipelotrichales;Erysipelotrichaceae;uncultured;uncultured_bacterium
denovo2819	GQ111250.1.1354	91.43	350	28	2	1	349	510	162	5e-121	438	350	99	Bacteria;Firmicutes;Erysipelotrichia;Erysipelotrichales;Erysipelotrichaceae;uncultured;uncultured_bacterium
denovo2819	GQ111272.1.1354	91.43	350	28	2	1	349	510	162	5e-121	438	350	99	Bacteria;Firmicutes;Erysipelotrichia;Erysipelotrichales;Erysipelotrichaceae;uncultured;uncultured_bacterium
denovo2819	GQ111655.1.1354	91.14	350	29	2	1	349	510	162	6e-120	435	350	99	Bacteria;Firmicutes;Erysipelotrichia;Erysipelotrichales;Erysipelotrichaceae;uncultured;uncultured_bacterium
denovo2819	GQ111199.1.1354	91.14	350	29	2	1	349	510	162	6e-120	435	350	99	Bacteria;Firmicutes;Erysipelotrichia;Erysipelotrichales;Erysipelotrichaceae;uncultured;uncultured_bacterium
denovo2819	GQ111200.1.1354	91.14	350	29	2	1	349	510	162	6e-120	435	350	99	Bacteria;Firmicutes;Erysipelotrichia;Erysipelotrichales;Erysipelotrichaceae;uncultured;uncultured_bacterium
denovo2819	JQ209430.1.1362	91.22	353	23	8	1	349	518	170	7e-118	428	350	99	Bacteria;Firmicutes;Erysipelotrichia;Erysipelotrichales;Erysipelotrichaceae;uncultured;uncultured_bacterium
denovo2819	JQ209287.1.1358	91.22	353	23	8	1	349	514	166	7e-118	428	350	99	Bacteria;Firmicutes;Erysipelotrichia;Erysipelotrichales;Erysipelotrichaceae;uncultured;uncultured_bacterium
denovo2819	FJ509292.1.1372	88.03	351	37	5	1	349	519	172	5e-107	392	350	99	Bacteria;Firmicutes;Erysipelotrichia;Erysipelotrichales;Erysipelotrichaceae;uncultured;uncultured_bacterium
denovo2819	FJ509554.1.1372	88.03	351	37	5	1	349	519	172	5e-107	392	350	99	Bacteria;Firmicutes;Erysipelotrichia;Erysipelotrichales;Erysipelotrichaceae;uncultured;uncultured_bacterium
denovo2819	FJ509293.1.1372	88.03	351	37	5	1	349	519	172	5e-107	392	350	99	Bacteria;Firmicutes;Erysipelotrichia;Erysipelotrichales;Erysipelotrichaceae;uncultured;uncultured_bacterium
denovo2819	FJ364883.1.1359	88.03	351	37	5	1	349	509	162	5e-107	392	350	99	Bacteria;Firmicutes;Erysipelotrichia;Erysipelotrichales;Erysipelotrichaceae;uncultured;uncultured_bacterium
denovo2819	EU768353.1.1353	88.03	351	37	5	1	349	509	162	5e-107	392	350	99	Bacteria;Firmicutes;Erysipelotrichia;Erysipelotrichales;Erysipelotrichaceae;uncultured;uncultured_bacterium
denovo2819	DQ798748.1.1256	88.03	351	37	5	1	349	394	47	5e-107	392	350	99	Bacteria;Firmicutes;Erysipelotrichia;Erysipelotrichales;Erysipelotrichaceae;uncultured;uncultured_bacterium
denovo2819	HQ786931.1.1443	88.03	351	37	5	1	349	491	144	5e-107	392	350	99	Bacteria;Firmicutes;Erysipelotrichia;Erysipelotrichales;Erysipelotrichaceae;uncultured;uncultured_organism
denovo2819	FJ509556.1.1371	87.78	352	36	5	1	349	519	172	2e-106	390	350	99	Bacteria;Firmicutes;Erysipelotrichia;Erysipelotrichales;Erysipelotrichaceae;uncultured;uncultured_bacterium
denovo2819	GQ448063.1.1393	88.14	354	31	9	1	349	533	186	4e-106	389	350	99	Bacteria;Firmicutes;Erysipelotrichia;Erysipelotrichales;Erysipelotrichaceae;uncultured;uncultured_bacterium
denovo2914	JN713260.1.1521	99.71	350	1	0	1	350	515	166	8e-153	544	350	100	Bacteria;Firmicutes;Clostridia;Clostridiales;Family_XII;Fusibacter;Peptostreptococcaceae_bacterium_canine_oral_taxon_096
denovo2914	JQ205055.1.1351	98.29	350	6	0	1	350	496	147	5e-148	528	350	100	Bacteria;Firmicutes;Clostridia;Clostridiales;Family_XII;Fusibacter;uncultured_bacterium
denovo2914	068TE145.1.1523	98	350	7	0	1	350	515	166	2e-146	523	350	100	Bacteria;Firmicutes;Clostridia;Clostridiales;Family_XII;Fusibacter;Peptostreptococcaceae_XI_[G-5]_bacterium_clone_TE145_feline_oral_taxon_068
denovo2914	067TF149.1.1575	98	350	7	0	1	350	515	166	2e-146	523	350	100	Bacteria;Firmicutes;Clostridia;Clostridiales;Family_XII;Fusibacter;Peptostreptococcaceae_XI_[G-5]_bacterium_clone_TF149_feline_oral_taxon_067
denovo2914	068TF167.1.1522	98	350	7	0	1	350	515	166	2e-146	523	350	100	Bacteria;Firmicutes;Clostridia;Clostridiales;Family_XII;Fusibacter;Peptostreptococcaceae_XI_[G-5]_bacterium_clone_TF167_feline_oral_taxon_068
denovo2914	JF240145.1.1352	98	350	7	0	1	350	496	147	2e-146	523	350	100	Bacteria;Firmicutes;Clostridia;Clostridiales;Family_XII;Fusibacter;uncultured_bacterium
denovo2914	067TL057.1.1576	97.71	350	8	0	1	350	515	166	2e-145	519	350	100	Bacteria;Firmicutes;Clostridia;Clostridiales;Family_XII;Fusibacter;Peptostreptococcaceae_XI_[G-5]_bacterium_clone_TL057_feline_oral_taxon_067
denovo2914	JN713333.1.1521	97.71	350	8	0	1	350	515	166	2e-145	519	350	100	Bacteria;Firmicutes;Clostridia;Clostridiales;Family_XII;Fusibacter;Peptostreptococcaceae_bacterium_canine_oral_taxon_168
denovo2914	JQ194061.1.1352	92.86	350	25	0	1	350	496	147	2e-127	460	350	100	Bacteria;Firmicutes;Clostridia;Clostridiales;Family_XII;Fusibacter;uncultured_bacterium
denovo2914	JQ192242.1.1351	90.86	350	32	0	1	350	496	147	4e-120	435	350	100	Bacteria;Firmicutes;Clostridia;Clostridiales;Family_XII;Fusibacter;uncultured_bacterium
denovo2914	GQ448593.1.1388	89.17	351	36	2	1	350	515	166	5e-113	412	350	100	Bacteria;Firmicutes;Clostridia;Clostridiales;Lachnospiraceae;uncultured;uncultured_bacterium
denovo2914	GQ448642.1.1388	89.17	351	36	2	1	350	515	166	5e-113	412	350	100	Bacteria;Firmicutes;Clostridia;Clostridiales;Lachnospiraceae;uncultured;uncultured_bacterium
denovo2914	AM420058.1.1248	98.52	271	4	0	1	271	271	1	1e-112	410	350	77	Bacteria;Firmicutes;Clostridia;Clostridiales;Family_XII;Fusibacter;uncultured_Clostridiales_bacterium
denovo2914	EU845293.1.1479	88.89	351	37	2	1	350	517	168	5e-112	408	350	100	Bacteria;Firmicutes;Clostridia;Clostridiales;Lachnospiraceae;uncultured;uncultured_bacterium
denovo2914	EU779348.1.1393	88.89	351	37	2	1	350	517	168	5e-112	408	350	100	Bacteria;Firmicutes;Clostridia;Clostridiales;Lachnospiraceae;Blautia;uncultured_bacterium
denovo2914	GQ448582.1.1235	88.89	351	37	2	1	350	515	166	5e-112	408	350	100	Bacteria;Firmicutes;Clostridia;Clostridiales;Lachnospiraceae;uncultured;uncultured_bacterium
denovo2914	DQ353925.1.1494	88.6	351	39	1	1	350	516	166	2e-111	407	350	100	Bacteria;Firmicutes;Clostridia;Clostridiales;Lachnospiraceae;uncultured;uncultured_bacterium
denovo2914	KC260217.1.1351	88.7	354	35	4	1	350	497	145	4e-111	406	350	100	Bacteria;Firmicutes;Clostridia;Clostridiales;Family_XII;Fusibacter;uncultured_bacterium
denovo2914	EU844715.1.1487	89.47	342	34	2	1	341	506	166	6e-111	405	350	97	Bacteria;Firmicutes;Clostridia;Clostridiales;Lachnospiraceae;uncultured;uncultured_bacterium
denovo2914	EU843628.1.1398	89.47	342	34	2	1	341	493	153	6e-111	405	350	97	Bacteria;Firmicutes;Clostridia;Clostridiales;Lachnospiraceae;uncultured;uncultured_bacterium
denovo2931	JN713185.1.1516	100	350	0	0	1	350	520	171	7e-154	547	350	100	Bacteria;Bacteroidetes;Bacteroidia;Bacteroidales;Porphyromonadaceae;Tannerella;Tannerella_forsythia
denovo2931	HM278581.1.1355	100	350	0	0	1	350	501	152	7e-154	547	350	100	Bacteria;Bacteroidetes;Bacteroidia;Bacteroidales;Porphyromonadaceae;Tannerella;uncultured_bacterium
denovo2931	GQ158323.1.1404	100	350	0	0	1	350	502	153	7e-154	547	350	100	Bacteria;Bacteroidetes;Bacteroidia;Bacteroidales;Porphyromonadaceae;Tannerella;uncultured_bacterium
denovo2931	DQ344914.1.1477	100	350	0	0	1	350	501	152	7e-154	547	350	100	Bacteria;Bacteroidetes;Bacteroidia;Bacteroidales;Porphyromonadaceae;Tannerella;Tannerella_forsythia
denovo2931	DQ344915.1.1477	100	350	0	0	1	350	501	152	7e-154	547	350	100	Bacteria;Bacteroidetes;Bacteroidia;Bacteroidales;Porphyromonadaceae;Tannerella;Tannerella_forsythia
denovo2931	DQ344916.1.1477	99.71	350	1	0	1	350	501	152	3e-153	545	350	100	Bacteria;Bacteroidetes;Bacteroidia;Bacteroidales;Porphyromonadaceae;Tannerella;Tannerella_forsythia
denovo2931	307UI050.1.1484	99.71	350	1	0	1	350	520	171	8e-153	544	350	100	Bacteria;Bacteroidetes;Bacteroidia;Bacteroidales;Porphyromonadaceae;Tannerella;Tannerella_forsythia_clone_UI050_feline_oral_taxon_307
denovo2931	HM333106.1.1355	99.71	350	1	0	1	350	501	152	8e-153	544	350	100	Bacteria;Bacteroidetes;Bacteroidia;Bacteroidales;Porphyromonadaceae;Tannerella;uncultured_bacterium
denovo2931	DQ344918.1.1477	99.14	350	3	0	1	350	501	152	1e-150	537	350	100	Bacteria;Bacteroidetes;Bacteroidia;Bacteroidales;Porphyromonadaceae;Tannerella;Tannerella_forsythia
denovo2931	DQ344917.1.1477	99.14	350	3	0	1	350	501	152	1e-150	537	350	100	Bacteria;Bacteroidetes;Bacteroidia;Bacteroidales;Porphyromonadaceae;Tannerella;Tannerella_forsythia
denovo2931	DQ341410.1.1477	99.14	350	3	0	1	350	501	152	1e-150	537	350	100	Bacteria;Bacteroidetes;Bacteroidia;Bacteroidales;Porphyromonadaceae;Tannerella;Tannerella_forsythia
denovo2931	AB053943.1.1486	99.14	350	3	0	1	350	521	172	1e-150	537	350	100	Bacteria;Bacteroidetes;Bacteroidia;Bacteroidales;Porphyromonadaceae;Tannerella;Tannerella_forsythia
denovo2931	FJ983012.1.1519	98.86	350	4	0	1	350	521	172	1e-149	533	350	100	Bacteria;Bacteroidetes;Bacteroidia;Bacteroidales;Porphyromonadaceae;Tannerella;uncultured_bacterium
denovo2931	CP003191.3361853.3363303	98	350	7	0	1	350	491	142	2e-146	523	350	100	Bacteria;Bacteroidetes;Bacteroidia;Bacteroidales;Porphyromonadaceae;Tannerella;Tannerella_forsythia_ATCC_43037
denovo2931	CP003191.689695.691145	98	350	7	0	1	350	491	142	2e-146	523	350	100	Bacteria;Bacteroidetes;Bacteroidia;Bacteroidales;Porphyromonadaceae;Tannerella;Tannerella_forsythia_ATCC_43037
denovo2931	JQ477723.1.1391	98	350	7	0	1	350	520	171	2e-146	523	350	100	Bacteria;Bacteroidetes;Bacteroidia;Bacteroidales;Porphyromonadaceae;Tannerella;uncultured_bacterium
denovo2931	JQ476918.1.1392	98	350	7	0	1	350	521	172	2e-146	523	350	100	Bacteria;Bacteroidetes;Bacteroidia;Bacteroidales;Porphyromonadaceae;Tannerella;uncultured_bacterium
denovo2931	JQ476864.1.1391	98	350	7	0	1	350	520	171	2e-146	523	350	100	Bacteria;Bacteroidetes;Bacteroidia;Bacteroidales;Porphyromonadaceae;Tannerella;uncultured_bacterium
denovo2931	JQ476854.1.1391	98	350	7	0	1	350	520	171	2e-146	523	350	100	Bacteria;Bacteroidetes;Bacteroidia;Bacteroidales;Porphyromonadaceae;Tannerella;uncultured_bacterium
denovo2931	JQ475282.1.1392	98	350	7	0	1	350	521	172	2e-146	523	350	100	Bacteria;Bacteroidetes;Bacteroidia;Bacteroidales;Porphyromonadaceae;Tannerella;uncultured_bacterium
denovo2944	KC884005.1.1389	98.85	348	4	0	1	348	451	104	1e-148	530	350	99	Bacteria;Actinobacteria;Actinobacteria;Propionibacteriales;Propionibacteriaceae;Tessaracoccus;Tessaracoccus_sp._NSG39
denovo2944	JQ214500.1.1339	98.28	348	6	0	1	348	480	133	1e-146	523	350	99	Bacteria;Actinobacteria;Actinobacteria;Propionibacteriales;Propionibacteriaceae;Tessaracoccus;uncultured_bacterium
denovo2944	JQ211172.1.1339	98.28	348	6	0	1	348	480	133	1e-146	523	350	99	Bacteria;Actinobacteria;Actinobacteria;Propionibacteriales;Propionibacteriaceae;Tessaracoccus;uncultured_bacterium
denovo2944	JQ211101.1.1342	98.28	348	6	0	1	348	480	133	1e-146	523	350	99	Bacteria;Actinobacteria;Actinobacteria;Propionibacteriales;Propionibacteriaceae;Tessaracoccus;uncultured_bacterium
denovo2944	JQ209563.1.1339	97.99	348	7	0	1	348	480	133	2e-145	520	350	99	Bacteria;Actinobacteria;Actinobacteria;Propionibacteriales;Propionibacteriaceae;Tessaracoccus;uncultured_bacterium
denovo2944	DQ195847.1.1323	97.71	350	8	0	1	350	417	68	2e-145	519	350	100	Bacteria;Actinobacteria;Actinobacteria;Propionibacteriales;Propionibacteriaceae;Tessaracoccus;actinobacterium_SM36
denovo2944	FJ674820.1.1383	96.57	350	12	0	1	350	499	150	3e-141	505	350	100	Bacteria;Actinobacteria;Actinobacteria;Propionibacteriales;Propionibacteriaceae;Tessaracoccus;uncultured_bacterium
denovo2944	FJ674415.1.1372	96.57	350	12	0	1	350	496	147	3e-141	505	350	100	Bacteria;Actinobacteria;Actinobacteria;Propionibacteriales;Propionibacteriaceae;Tessaracoccus;uncultured_bacterium
denovo2944	FJ674360.1.1375	96.57	350	12	0	1	350	499	150	3e-141	505	350	100	Bacteria;Actinobacteria;Actinobacteria;Propionibacteriales;Propionibacteriaceae;Tessaracoccus;uncultured_bacterium
denovo2944	FJ672741.1.1377	96.57	350	12	0	1	350	500	151	3e-141	505	350	100	Bacteria;Actinobacteria;Actinobacteria;Propionibacteriales;Propionibacteriaceae;Tessaracoccus;uncultured_bacterium
denovo2944	FJ672101.1.1376	96.57	350	12	0	1	350	499	150	3e-141	505	350	100	Bacteria;Actinobacteria;Actinobacteria;Propionibacteriales;Propionibacteriaceae;Tessaracoccus;uncultured_bacterium
denovo2944	FJ671594.1.1375	96.57	350	12	0	1	350	498	149	3e-141	505	350	100	Bacteria;Actinobacteria;Actinobacteria;Propionibacteriales;Propionibacteriaceae;Tessaracoccus;uncultured_bacterium
denovo2944	FJ672869.1.1374	96.57	350	12	0	1	350	499	150	3e-141	505	350	100	Bacteria;Actinobacteria;Actinobacteria;Propionibacteriales;Propionibacteriaceae;Tessaracoccus;uncultured_bacterium
denovo2944	FJ672810.1.1376	96.57	350	12	0	1	350	499	150	3e-141	505	350	100	Bacteria;Actinobacteria;Actinobacteria;Propionibacteriales;Propionibacteriaceae;Tessaracoccus;uncultured_bacterium
denovo2944	FJ672670.1.1338	96.57	350	12	0	1	350	462	113	3e-141	505	350	100	Bacteria;Actinobacteria;Actinobacteria;Propionibacteriales;Propionibacteriaceae;Tessaracoccus;uncultured_bacterium
denovo2944	FJ671356.1.1374	96.57	350	12	0	1	350	498	149	3e-141	505	350	100	Bacteria;Actinobacteria;Actinobacteria;Propionibacteriales;Propionibacteriaceae;Tessaracoccus;uncultured_bacterium
denovo2944	FJ670649.1.1376	96.57	350	12	0	1	350	499	150	3e-141	505	350	100	Bacteria;Actinobacteria;Actinobacteria;Propionibacteriales;Propionibacteriaceae;Tessaracoccus;uncultured_bacterium
denovo2944	FJ670883.1.1376	96.57	350	12	0	1	350	499	150	3e-141	505	350	100	Bacteria;Actinobacteria;Actinobacteria;Propionibacteriales;Propionibacteriaceae;Tessaracoccus;uncultured_bacterium
denovo2944	FJ670879.1.1376	96.57	350	12	0	1	350	499	150	3e-141	505	350	100	Bacteria;Actinobacteria;Actinobacteria;Propionibacteriales;Propionibacteriaceae;Tessaracoccus;uncultured_bacterium
denovo2944	FJ670690.1.1376	96.57	350	12	0	1	350	499	150	3e-141	505	350	100	Bacteria;Actinobacteria;Actinobacteria;Propionibacteriales;Propionibacteriaceae;Tessaracoccus;uncultured_bacterium
denovo2966	312UI046.1.1480	100	348	0	0	3	350	513	166	6e-153	544	350	99	Bacteria;Bacteroidetes;Sphingobacteriia;Sphingobacteriales;Bacteroidetes_bacterium_clone_UI046_feline_oral_taxon_312
denovo2966	JF224040.1.1350	97.63	338	8	0	3	340	493	156	9e-140	501	350	97	Bacteria;Bacteroidetes;Sphingobacteriia;Sphingobacteriales;WCHB1-69;uncultured_bacterium
denovo2966	JF240688.1.1351	97.34	338	9	0	3	340	494	157	1e-138	497	350	97	Bacteria;Bacteroidetes;Sphingobacteriia;Sphingobacteriales;WCHB1-69;uncultured_bacterium
denovo2966	JQ214815.1.1354	92.9	324	23	0	3	326	496	173	2e-117	426	350	93	Bacteria;Bacteroidetes;Sphingobacteriia;Sphingobacteriales;WCHB1-69;uncultured_bacterium
denovo2966	JQ468350.1.1388	91.45	339	27	2	3	341	514	178	6e-117	425	350	97	Bacteria;Bacteroidetes;Sphingobacteriia;Sphingobacteriales;WCHB1-69;uncultured_bacterium
denovo2966	JQ210211.1.1354	92.59	324	24	0	3	326	496	173	2e-116	423	350	93	Bacteria;Bacteroidetes;Sphingobacteriia;Sphingobacteriales;WCHB1-69;uncultured_bacterium
denovo2966	JF194500.1.1350	90.59	340	28	4	3	341	495	159	5e-113	412	350	97	Bacteria;Bacteroidetes;Sphingobacteriia;Sphingobacteriales;WCHB1-69;uncultured_bacterium
denovo2966	JQ216554.1.1355	90.35	342	25	6	3	339	498	160	9e-112	408	350	96	Bacteria;Bacteroidetes;Sphingobacteriia;Sphingobacteriales;WCHB1-69;uncultured_bacterium
denovo2966	HM748809.1.1486	88.46	338	37	2	3	340	518	183	7e-106	388	350	97	Bacteria;Bacteroidetes;Bacteroidia;Bacteroidales;Rikenellaceae;Blvii28_wastewater-sludge_group;uncultured_bacterium
denovo2966	EU358692.1.1492	88.43	337	37	2	3	339	518	184	2e-105	387	350	96	Bacteria;Bacteroidetes;Bacteroidia;Bacteroidales;Rikenellaceae;Blvii28_wastewater-sludge_group;uncultured_bacterium
denovo2966	HQ183936.1.1486	88.17	338	38	2	3	340	518	183	8e-105	385	350	97	Bacteria;Bacteroidetes;Bacteroidia;Bacteroidales;Rikenellaceae;Blvii28_wastewater-sludge_group;uncultured_Bacteroidetes/Chlorobi_group_bacterium
denovo2966	HQ154863.1.1346	88.75	329	36	1	3	331	435	108	2e-104	383	350	94	Bacteria;Bacteroidetes;Bacteroidia;Bacteroidales;Rikenellaceae;Blvii28_wastewater-sludge_group;uncultured_prokaryote
denovo2966	GQ132610.1.1363	87.94	340	38	3	3	340	488	150	4e-104	382	350	97	Bacteria;Bacteroidetes;Bacteroidia;Bacteroidales;Rikenellaceae;Blvii28_wastewater-sludge_group;uncultured_bacterium
denovo2966	JQ245514.1.1382	87.57	338	41	1	3	340	468	132	3e-103	380	350	97	Bacteria;Bacteroidetes;Bacteroidia;Bacteroidales;Rikenellaceae;Blvii28_wastewater-sludge_group;uncultured_bacterium
denovo2966	JQ210151.1.1357	87.65	340	39	3	3	340	499	161	4e-103	379	350	97	Bacteria;Bacteroidetes;Sphingobacteriia;Sphingobacteriales;WCHB1-69;uncultured_bacterium
denovo2966	GQ136800.1.1399	87.65	340	39	3	3	340	521	183	4e-103	379	350	97	Bacteria;Bacteroidetes;Bacteroidia;Bacteroidales;Rikenellaceae;Blvii28_wastewater-sludge_group;uncultured_bacterium
denovo2966	JF747965.1.1487	90.29	309	30	0	3	311	520	212	6e-103	378	350	88	Bacteria;Bacteroidetes;Bacteroidia;Bacteroidales;Rikenellaceae;Blvii28_wastewater-sludge_group;uncultured_bacterium
denovo2966	EU358743.1.1493	87.57	338	40	2	3	340	518	183	1e-102	378	350	97	Bacteria;Bacteroidetes;Bacteroidia;Bacteroidales;Rikenellaceae;Blvii28_wastewater-sludge_group;uncultured_bacterium
denovo2966	AF254396.1.1417	87.57	338	40	2	3	340	480	145	1e-102	378	350	97	Bacteria;Bacteroidetes;Bacteroidia;Bacteroidales;Rikenellaceae;Blvii28_wastewater-sludge_group;uncultured_bacterium_UASB_TL54
denovo2966	AB195890.1.1443	87.57	338	40	2	3	340	474	139	1e-102	378	350	97	Bacteria;Bacteroidetes;Bacteroidia;Bacteroidales;Rikenellaceae;Blvii28_wastewater-sludge_group;uncultured_bacterium
denovo3020	KC884005.1.1389	97.41	348	9	0	1	348	451	104	2e-143	513	350	99	Bacteria;Actinobacteria;Actinobacteria;Propionibacteriales;Propionibacteriaceae;Tessaracoccus;Tessaracoccus_sp._NSG39
denovo3020	JQ214500.1.1339	97.13	349	8	2	1	348	480	133	1e-141	507	350	99	Bacteria;Actinobacteria;Actinobacteria;Propionibacteriales;Propionibacteriaceae;Tessaracoccus;uncultured_bacterium
denovo3020	JQ211172.1.1339	97.13	349	8	2	1	348	480	133	1e-141	507	350	99	Bacteria;Actinobacteria;Actinobacteria;Propionibacteriales;Propionibacteriaceae;Tessaracoccus;uncultured_bacterium
denovo3020	JQ211101.1.1342	97.13	349	8	2	1	348	480	133	1e-141	507	350	99	Bacteria;Actinobacteria;Actinobacteria;Propionibacteriales;Propionibacteriaceae;Tessaracoccus;uncultured_bacterium
denovo3020	JQ209563.1.1339	96.85	349	9	2	1	348	480	133	1e-140	503	350	99	Bacteria;Actinobacteria;Actinobacteria;Propionibacteriales;Propionibacteriaceae;Tessaracoccus;uncultured_bacterium
denovo3020	GU111566.1.1460	96.85	349	9	2	1	348	480	133	1e-140	503	350	99	Bacteria;Actinobacteria;Actinobacteria;Propionibacteriales;Propionibacteriaceae;Tessaracoccus;Tessaracoccus_oleiagri
denovo3020	GU111567.1.1460	96.85	349	9	2	1	348	480	133	1e-140	503	350	99	Bacteria;Actinobacteria;Actinobacteria;Propionibacteriales;Propionibacteriaceae;Tessaracoccus;Tessaracoccus_sp._SL014B-76A1
denovo3020	GU111568.1.1460	96.85	349	9	2	1	348	480	133	1e-140	503	350	99	Bacteria;Actinobacteria;Actinobacteria;Propionibacteriales;Propionibacteriaceae;Tessaracoccus;Tessaracoccus_sp._SL014B-79A
denovo3020	DQ195847.1.1323	96.29	350	13	0	1	350	417	68	4e-140	502	350	100	Bacteria;Actinobacteria;Actinobacteria;Propionibacteriales;Propionibacteriaceae;Tessaracoccus;actinobacterium_SM36
denovo3020	FN552750.1.1508	96.56	349	10	2	1	348	497	150	1e-139	500	350	99	Bacteria;Actinobacteria;Actinobacteria;Propionibacteriales;Propionibacteriaceae;Tessaracoccus;Tessaracoccus_sp._AMV11
denovo3020	FJ228690.1.1404	96.56	349	10	2	1	348	462	115	1e-139	500	350	99	Bacteria;Actinobacteria;Actinobacteria;Propionibacteriales;Propionibacteriaceae;Tessaracoccus;Tessaracoccus_profundi
denovo3020	GQ097568.1.1339	96	350	14	0	1	350	480	131	4e-139	498	350	100	Bacteria;Actinobacteria;Actinobacteria;Propionibacteriales;Propionibacteriaceae;Tessaracoccus;uncultured_bacterium
denovo3020	EU541469.1.1483	96.28	349	11	2	1	348	500	153	2e-138	496	350	99	Bacteria;Actinobacteria;Actinobacteria;Propionibacteriales;Propionibacteriaceae;Tessaracoccus;Propionibacteriaceae_bacterium_DA02
denovo3020	FJ674820.1.1383	96.01	351	12	2	1	350	499	150	2e-138	496	350	100	Bacteria;Actinobacteria;Actinobacteria;Propionibacteriales;Propionibacteriaceae;Tessaracoccus;uncultured_bacterium
denovo3020	FJ674415.1.1372	96.01	351	12	2	1	350	496	147	2e-138	496	350	100	Bacteria;Actinobacteria;Actinobacteria;Propionibacteriales;Propionibacteriaceae;Tessaracoccus;uncultured_bacterium
denovo3020	FJ674360.1.1375	96.01	351	12	2	1	350	499	150	2e-138	496	350	100	Bacteria;Actinobacteria;Actinobacteria;Propionibacteriales;Propionibacteriaceae;Tessaracoccus;uncultured_bacterium
denovo3020	FJ672741.1.1377	96.01	351	12	2	1	350	500	151	2e-138	496	350	100	Bacteria;Actinobacteria;Actinobacteria;Propionibacteriales;Propionibacteriaceae;Tessaracoccus;uncultured_bacterium
denovo3020	FJ672101.1.1376	96.01	351	12	2	1	350	499	150	2e-138	496	350	100	Bacteria;Actinobacteria;Actinobacteria;Propionibacteriales;Propionibacteriaceae;Tessaracoccus;uncultured_bacterium
denovo3020	FJ671594.1.1375	96.01	351	12	2	1	350	498	149	2e-138	496	350	100	Bacteria;Actinobacteria;Actinobacteria;Propionibacteriales;Propionibacteriaceae;Tessaracoccus;uncultured_bacterium
denovo3020	FJ672869.1.1374	96.01	351	12	2	1	350	499	150	2e-138	496	350	100	Bacteria;Actinobacteria;Actinobacteria;Propionibacteriales;Propionibacteriaceae;Tessaracoccus;uncultured_bacterium
denovo3022	JN713303.1.1480	99.71	348	1	0	3	350	497	150	7e-152	541	350	99	Bacteria;Synergistetes;Synergistia;Synergistales;Synergistaceae;Candidatus_Tammella;Synergistales_bacterium_canine_oral_taxon_138
denovo3022	JN713304.1.1480	99.43	348	2	0	3	350	497	150	8e-151	537	350	99	Bacteria;Synergistetes;Synergistia;Synergistales;Synergistaceae;Candidatus_Tammella;Synergistales_bacterium_canine_oral_taxon_138
denovo3022	GM884494.1.1475	99.43	348	2	0	3	350	497	150	8e-151	537	350	99	Bacteria;Synergistetes;Synergistia;Synergistales;Synergistaceae;Candidatus_Tammella;Synergistes
denovo3022	GM884222.1.1475	99.43	348	2	0	3	350	497	150	8e-151	537	350	99	Bacteria;Synergistetes;Synergistia;Synergistales;Synergistaceae;Candidatus_Tammella;Synergistes
denovo3022	HE681405.1.1514	98.85	349	3	1	3	350	499	151	1e-148	530	350	99	Bacteria;Synergistetes;Synergistia;Synergistales;Synergistaceae;Candidatus_Tammella;uncultured_bacterium
denovo3022	JN619598.1.1389	93.1	348	21	2	3	350	462	118	2e-126	456	350	99	Bacteria;Synergistetes;Synergistia;Synergistales;Synergistaceae;Candidatus_Tammella;uncultured_bacterium
denovo3022	AB234552.1.1339	92.82	348	22	2	3	350	473	129	2e-125	453	350	99	Bacteria;Synergistetes;Synergistia;Synergistales;Synergistaceae;Candidatus_Tammella;uncultured_bacterium
denovo3022	JQ710415.1.1281	92.53	348	23	1	3	350	400	56	7e-125	451	350	99	Bacteria;Synergistetes;Synergistia;Synergistales;Synergistaceae;Candidatus_Tammella;uncultured_bacterium
denovo3022	JQ710385.1.1281	92.53	348	23	1	3	350	400	56	7e-125	451	350	99	Bacteria;Synergistetes;Synergistia;Synergistales;Synergistaceae;Candidatus_Tammella;uncultured_bacterium
denovo3022	AB089064.1.1453	92.02	351	21	5	3	350	485	139	8e-122	441	350	99	Bacteria;Synergistetes;Synergistia;Synergistales;Synergistaceae;Candidatus_Tammella;uncultured_bacterium
denovo3022	AB299559.1.1370	90.25	359	24	4	3	350	507	149	8e-119	431	350	99	Bacteria;Synergistetes;Synergistia;Synergistales;Synergistaceae;Candidatus_Tammella;uncultured_bacterium
denovo3022	AB522155.1.1462	90.62	352	26	3	3	350	493	145	3e-118	429	350	99	Bacteria;Synergistetes;Synergistia;Synergistales;Synergistaceae;Candidatus_Tammella;uncultured_Synergistetes_bacterium
denovo3022	JF681273.1.1360	91.09	348	26	4	3	349	433	90	7e-118	428	350	99	Bacteria;Synergistetes;Synergistia;Synergistales;Synergistaceae;Thermanaerovibrio;uncultured_Thermanaerovibrio_sp.
denovo3022	CP001818.1104895.1106404	91.09	348	26	4	3	349	493	150	7e-118	428	350	99	Bacteria;Synergistetes;Synergistia;Synergistales;Synergistaceae;Thermanaerovibrio;Thermanaerovibrio_acidaminovorans_DSM_6589
denovo3022	CP001818.1624098.1625609	91.09	348	26	4	3	349	493	150	7e-118	428	350	99	Bacteria;Synergistetes;Synergistia;Synergistales;Synergistaceae;Thermanaerovibrio;Thermanaerovibrio_acidaminovorans_DSM_6589
denovo3022	CP001818.1728326.1729835	91.09	348	26	4	3	349	493	150	7e-118	428	350	99	Bacteria;Synergistetes;Synergistia;Synergistales;Synergistaceae;Thermanaerovibrio;Thermanaerovibrio_acidaminovorans_DSM_6589
denovo3022	FN556061.1.1388	91.09	348	26	4	3	349	447	104	7e-118	428	350	99	Bacteria;Synergistetes;Synergistia;Synergistales;Synergistaceae;Thermanaerovibrio;Thermanaerovibrio_sp._R101
denovo3022	AB234553.1.1361	90.65	353	26	5	3	350	499	149	2e-117	427	350	99	Bacteria;Synergistetes;Synergistia;Synergistales;Synergistaceae;Candidatus_Tammella;uncultured_bacterium
denovo3022	JQ710423.1.1281	90.52	348	30	2	3	350	400	56	6e-117	425	350	99	Bacteria;Synergistetes;Synergistia;Synergistales;Synergistaceae;Candidatus_Tammella;uncultured_bacterium
denovo3022	JQ710404.1.1281	90.52	348	30	2	3	350	400	56	6e-117	425	350	99	Bacteria;Synergistetes;Synergistia;Synergistales;Synergistaceae;Candidatus_Tammella;uncultured_bacterium
denovo3057	JN713449.1.1487	100	350	0	0	1	350	524	175	7e-154	547	350	100	Bacteria;Bacteroidetes;Bacteroidia;Bacteroidales;Prevotellaceae;Alloprevotella;Prevotella_sp._canine_oral_taxon_282
denovo3057	EF097207.1.1375	91.56	320	27	0	1	320	525	206	3e-111	406	350	91	Bacteria;Firmicutes;Clostridia;Clostridiales;Lachnospiraceae;Incertae_Sedis;uncultured_bacterium
denovo3057	JQ191069.1.1358	88.32	351	40	1	1	350	506	156	2e-110	403	350	100	Bacteria;Bacteroidetes;Bacteroidia;Bacteroidales;Prevotellaceae;Alloprevotella;uncultured_bacterium
denovo3057	JQ187405.1.1358	88.32	351	40	1	1	350	506	156	2e-110	403	350	100	Bacteria;Bacteroidetes;Bacteroidia;Bacteroidales;Prevotellaceae;Alloprevotella;uncultured_bacterium
denovo3057	JQ187129.1.1358	88.32	351	40	1	1	350	506	156	2e-110	403	350	100	Bacteria;Bacteroidetes;Bacteroidia;Bacteroidales;Prevotellaceae;Alloprevotella;uncultured_bacterium
denovo3057	JQ186270.1.1359	88.32	351	40	1	1	350	507	157	2e-110	403	350	100	Bacteria;Bacteroidetes;Bacteroidia;Bacteroidales;Prevotellaceae;Alloprevotella;uncultured_bacterium
denovo3057	JF238804.1.1357	88.67	353	35	5	1	350	506	156	4e-110	402	350	100	Bacteria;Bacteroidetes;Bacteroidia;Bacteroidales;Prevotellaceae;Alloprevotella;uncultured_bacterium
denovo3057	HM008758.1.1371	88.86	350	32	5	1	344	474	126	9e-110	401	350	98	Bacteria;Bacteroidetes;Bacteroidia;Bacteroidales;Prevotellaceae;Alloprevotella;uncultured_bacterium
denovo3057	JQ187493.1.1358	88.03	351	41	1	1	350	506	156	2e-109	400	350	100	Bacteria;Bacteroidetes;Bacteroidia;Bacteroidales;Prevotellaceae;Alloprevotella;uncultured_bacterium
denovo3057	JQ187298.1.1358	88.03	351	41	1	1	350	506	156	2e-109	400	350	100	Bacteria;Bacteroidetes;Bacteroidia;Bacteroidales;Prevotellaceae;Alloprevotella;uncultured_bacterium
denovo3057	JQ186612.1.1358	88.03	351	41	1	1	350	506	156	2e-109	400	350	100	Bacteria;Bacteroidetes;Bacteroidia;Bacteroidales;Prevotellaceae;Alloprevotella;uncultured_bacterium
denovo3057	EU794154.1.1455	88.7	354	33	7	1	350	506	156	2e-109	400	350	100	Bacteria;Bacteroidetes;Bacteroidia;Bacteroidales;Prevotellaceae;Alloprevotella;uncultured_Bacteroidales_bacterium
denovo3057	JQ187213.1.1363	88.07	352	40	2	1	350	511	160	3e-109	399	350	100	Bacteria;Bacteroidetes;Bacteroidia;Bacteroidales;Prevotellaceae;Alloprevotella;uncultured_bacterium
denovo3057	HM341659.1.1356	88.39	353	36	5	1	350	506	156	5e-109	399	350	100	Bacteria;Bacteroidetes;Bacteroidia;Bacteroidales;Prevotellaceae;Alloprevotella;uncultured_bacterium
denovo3057	HM341789.1.1357	88.39	353	36	5	1	350	506	156	5e-109	399	350	100	Bacteria;Bacteroidetes;Bacteroidia;Bacteroidales;Prevotellaceae;Alloprevotella;uncultured_bacterium
denovo3057	JF241803.1.1357	88.39	353	36	5	1	350	506	156	5e-109	399	350	100	Bacteria;Bacteroidetes;Bacteroidia;Bacteroidales;Prevotellaceae;Alloprevotella;uncultured_bacterium
denovo3057	JF241786.1.1357	88.39	353	36	5	1	350	506	156	5e-109	399	350	100	Bacteria;Bacteroidetes;Bacteroidia;Bacteroidales;Prevotellaceae;Alloprevotella;uncultured_bacterium
denovo3057	JF241696.1.1357	88.39	353	36	5	1	350	506	156	5e-109	399	350	100	Bacteria;Bacteroidetes;Bacteroidia;Bacteroidales;Prevotellaceae;Alloprevotella;uncultured_bacterium
denovo3057	JF241925.1.1357	88.39	353	36	5	1	350	506	156	5e-109	399	350	100	Bacteria;Bacteroidetes;Bacteroidia;Bacteroidales;Prevotellaceae;Alloprevotella;uncultured_bacterium
denovo3057	HM331580.1.1357	88.39	353	36	5	1	350	506	156	5e-109	399	350	100	Bacteria;Bacteroidetes;Bacteroidia;Bacteroidales;Prevotellaceae;Alloprevotella;uncultured_bacterium
denovo3078	HM330450.1.1360	95.99	349	12	2	3	350	501	154	2e-137	493	350	99	Bacteria;Actinobacteria;Actinobacteria;Actinomycetales;Actinomycetaceae;Actinomyces;uncultured_bacterium
denovo3078	AJ243892.1.1412	95.99	349	12	2	3	350	510	163	2e-137	493	350	99	Bacteria;Actinobacteria;Actinobacteria;Actinomycetales;Actinomycetaceae;Actinomyces;Actinomyces_canis
denovo3078	KF030207.1.1497	95.99	349	12	2	3	350	520	173	2e-137	493	350	99	Bacteria;Actinobacteria;Actinobacteria;Actinomycetales;Actinomycetaceae;Actinomyces;Actinomyces_canis
denovo3078	KF030202.1.1494	95.99	349	12	2	3	350	520	173	2e-137	493	350	99	Bacteria;Actinobacteria;Actinobacteria;Actinomycetales;Actinomycetaceae;Actinomyces;Actinomyces_canis
denovo3078	JN713546.1.1500	96	350	10	4	3	350	521	174	1e-136	491	350	99	Bacteria;Actinobacteria;Actinobacteria;Actinomycetales;Actinomycetaceae;Actinomyces;Actinomyces_sp._canine_oral_taxon_374
denovo3078	HM336429.1.1362	96	350	10	4	3	350	502	155	1e-136	491	350	99	Bacteria;Actinobacteria;Actinobacteria;Actinomycetales;Actinomycetaceae;Actinomyces;uncultured_bacterium
denovo3078	HM336307.1.1360	96	350	10	4	3	350	502	155	1e-136	491	350	99	Bacteria;Actinobacteria;Actinobacteria;Actinomycetales;Actinomycetaceae;Actinomyces;uncultured_bacterium
denovo3078	JF240705.1.1361	96	350	10	4	3	350	502	155	1e-136	491	350	99	Bacteria;Actinobacteria;Actinobacteria;Actinomycetales;Actinomycetaceae;Actinomyces;uncultured_bacterium
denovo3078	JF133390.1.1361	96	350	10	4	3	350	502	155	1e-136	491	350	99	Bacteria;Actinobacteria;Actinobacteria;Actinomycetales;Actinomycetaceae;Actinomyces;uncultured_bacterium
denovo3078	JF241047.1.1361	97.31	335	7	2	3	336	502	169	4e-136	489	350	95	Bacteria;Actinobacteria;Actinobacteria;Actinomycetales;Actinomycetaceae;Actinomyces;uncultured_bacterium
denovo3078	JF223833.1.1361	97.31	335	7	2	3	336	502	169	4e-136	489	350	95	Bacteria;Actinobacteria;Actinobacteria;Actinomycetales;Actinomycetaceae;Actinomyces;uncultured_bacterium
denovo3078	AJ243891.1.1428	97.31	335	7	2	3	336	505	172	4e-136	489	350	95	Bacteria;Actinobacteria;Actinobacteria;Actinomycetales;Actinomycetaceae;Actinomyces;Actinomyces_canis
denovo3078	AJ234061.1.1480	97.31	335	7	2	3	336	492	159	4e-136	489	350	95	Bacteria;Actinobacteria;Actinobacteria;Actinomycetales;Actinomycetaceae;Actinomyces;Actinomyces_sp.
denovo3078	KF030197.1.1493	97.31	335	7	2	3	336	516	183	4e-136	489	350	95	Bacteria;Actinobacteria;Actinobacteria;Actinomycetales;Actinomycetaceae;Actinomyces;Actinomyces_bacterium_canine_oral_taxon_404
denovo3078	HM336291.1.1361	95.71	350	11	4	3	350	502	155	1e-135	487	350	99	Bacteria;Actinobacteria;Actinobacteria;Actinomycetales;Actinomycetaceae;Actinomyces;uncultured_bacterium
denovo3078	HM336342.1.1360	95.71	350	11	4	3	350	502	155	1e-135	487	350	99	Bacteria;Actinobacteria;Actinobacteria;Actinomycetales;Actinomycetaceae;Actinomyces;uncultured_bacterium
denovo3078	JF224042.1.1361	95.71	350	11	4	3	350	502	155	1e-135	487	350	99	Bacteria;Actinobacteria;Actinobacteria;Actinomycetales;Actinomycetaceae;Actinomyces;uncultured_bacterium
denovo3078	JF223924.1.1361	95.71	350	11	4	3	350	502	155	1e-135	487	350	99	Bacteria;Actinobacteria;Actinobacteria;Actinomycetales;Actinomycetaceae;Actinomyces;uncultured_bacterium
denovo3078	HM278074.1.1361	95.71	350	11	4	3	350	502	155	1e-135	487	350	99	Bacteria;Actinobacteria;Actinobacteria;Actinomycetales;Actinomycetaceae;Actinomyces;uncultured_bacterium
denovo3078	HM334901.1.1360	97.01	335	8	2	3	336	501	168	4e-135	485	350	95	Bacteria;Actinobacteria;Actinobacteria;Actinomycetales;Actinomycetaceae;Actinomyces;uncultured_bacterium
denovo3226	339-6940.1.1490	100	350	0	0	1	350	519	170	7e-154	547	350	100	Bacteria;Firmicutes;Clostridia;Clostridiales;Ruminococcaceae;Fastidiosipila;Clostridiales_III_[G-1]_sp._strain_6940_feline_oral_taxon_339
denovo3226	JN713558.1.1490	100	350	0	0	1	350	519	170	7e-154	547	350	100	Bacteria;Firmicutes;Clostridia;Clostridiales;Ruminococcaceae;Fastidiosipila;Clostridiales_bacterium_canine_oral_taxon_388
denovo3226	HE681294.1.1522	96.57	350	12	0	1	350	520	171	3e-141	505	350	100	Bacteria;Firmicutes;Clostridia;Clostridiales;Ruminococcaceae;Fastidiosipila;uncultured_bacterium
denovo3226	JQ245551.1.1386	94.3	351	16	4	1	349	458	110	7e-131	471	350	99	Bacteria;Firmicutes;Clostridia;Clostridiales;Ruminococcaceae;Fastidiosipila;uncultured_bacterium
denovo3226	JQ245566.1.1384	94.3	351	16	4	1	349	458	110	7e-131	471	350	99	Bacteria;Firmicutes;Clostridia;Clostridiales;Ruminococcaceae;Fastidiosipila;uncultured_bacterium
denovo3226	GQ020216.1.1354	92.82	348	25	0	1	348	500	153	2e-126	457	350	99	Bacteria;Firmicutes;Clostridia;Clostridiales;Ruminococcaceae;Fastidiosipila;uncultured_bacterium
denovo3226	HM322702.1.1354	92.53	348	26	0	1	348	500	153	2e-125	453	350	99	Bacteria;Firmicutes;Clostridia;Clostridiales;Ruminococcaceae;Fastidiosipila;uncultured_bacterium
denovo3226	DQ805601.1.1393	92.53	348	26	0	1	348	520	173	2e-125	453	350	99	Bacteria;Firmicutes;Clostridia;Clostridiales;Ruminococcaceae;Fastidiosipila;uncultured_bacterium
denovo3226	GQ042943.1.1354	92.53	348	26	0	1	348	500	153	2e-125	453	350	99	Bacteria;Firmicutes;Clostridia;Clostridiales;Ruminococcaceae;Fastidiosipila;uncultured_bacterium
denovo3226	AF481208.1.1487	92.53	348	26	0	1	348	500	153	2e-125	453	350	99	Bacteria;Firmicutes;Clostridia;Clostridiales;Ruminococcaceae;Fastidiosipila;Clostridiales_bacterium_oral_clone_MCE3_9
denovo3226	EU468784.1.1328	92.59	351	21	3	1	350	471	125	4e-125	452	350	100	Bacteria;Firmicutes;Clostridia;Clostridiales;Ruminococcaceae;uncultured;uncultured_bacterium
denovo3226	JQ087009.1.1449	92.26	349	27	0	1	349	511	163	7e-125	451	350	99	Bacteria;Firmicutes;Clostridia;Clostridiales;Ruminococcaceae;Fastidiosipila;uncultured_Acetivibrio_sp.
denovo3226	CU924561.1.1353	92.26	349	27	0	1	349	494	146	7e-125	451	350	99	Bacteria;Firmicutes;Clostridia;Clostridiales;Ruminococcaceae;Fastidiosipila;uncultured_bacterium
denovo3226	CU920738.1.1353	92.26	349	27	0	1	349	494	146	7e-125	451	350	99	Bacteria;Firmicutes;Clostridia;Clostridiales;Ruminococcaceae;Fastidiosipila;uncultured_bacterium
denovo3226	CU919318.1.1353	92.26	349	27	0	1	349	494	146	7e-125	451	350	99	Bacteria;Firmicutes;Clostridia;Clostridiales;Ruminococcaceae;Fastidiosipila;uncultured_bacterium
denovo3226	FQ659470.1.1348	92.26	349	27	0	1	349	491	143	7e-125	451	350	99	Bacteria;Firmicutes;Clostridia;Clostridiales;Ruminococcaceae;Fastidiosipila;uncultured_soil_bacterium
denovo3226	HM346770.1.1224	92.59	351	22	4	1	349	481	133	2e-124	450	350	99	Bacteria;Firmicutes;Clostridia;Clostridiales;Ruminococcaceae;Fastidiosipila;uncultured_bacterium
denovo3226	KC001240.1.1257	92.24	348	27	0	1	348	519	172	2e-124	450	350	99	Bacteria;Firmicutes;Clostridia;Clostridiales;Ruminococcaceae;Fastidiosipila;unidentified_marine_bacterioplankton
denovo3226	KC001201.1.1254	92.24	348	27	0	1	348	519	172	2e-124	450	350	99	Bacteria;Firmicutes;Clostridia;Clostridiales;Ruminococcaceae;Fastidiosipila;unidentified_marine_bacterioplankton
denovo3226	FJ674513.1.1389	92.31	351	22	3	1	350	518	172	4e-124	448	350	100	Bacteria;Firmicutes;Clostridia;Clostridiales;Ruminococcaceae;Fastidiosipila;uncultured_bacterium
denovo3244	JN713222.1.1520	100	348	0	0	3	350	513	166	6e-153	544	350	99	Bacteria;Firmicutes;Clostridia;Clostridiales;Peptostreptococcaceae;uncultured;Peptostreptococcaceae_bacterium_canine_oral_taxon_057
denovo3244	040TM151.1.1522	97.13	348	10	0	3	350	513	166	2e-142	509	350	99	Bacteria;Firmicutes;Clostridia;Clostridiales;Peptostreptococcaceae;uncultured;Peptostreptococcaceae_XI_[G-1]_bacterium_clone_TM151_feline_oral_taxon_040
denovo3244	042TF165.1.1636	97.13	348	10	0	3	350	627	280	2e-142	509	350	99	Bacteria;Firmicutes;Clostridia;Clostridiales;Peptostreptococcaceae;uncultured;Peptostreptococcaceae_XI_[G-1]_bacterium_clone_TF165_feline_oral_taxon_042
denovo3244	JN713331.1.1520	97.13	348	10	0	3	350	513	166	2e-142	509	350	99	Bacteria;Firmicutes;Clostridia;Clostridiales;Peptostreptococcaceae;uncultured;Peptostreptococcaceae_bacterium_canine_oral_taxon_166
denovo3244	040TM013.1.1522	96.84	348	11	0	3	350	513	166	3e-141	506	350	99	Bacteria;Firmicutes;Clostridia;Clostridiales;Peptostreptococcaceae;uncultured;Peptostreptococcaceae_XI_[G-1]_bacterium_clone_TM013_feline_oral_taxon_040
denovo3244	040TM026.1.1522	96.84	348	11	0	3	350	513	166	3e-141	506	350	99	Bacteria;Firmicutes;Clostridia;Clostridiales;Peptostreptococcaceae;uncultured;Peptostreptococcaceae_XI_[G-1]_bacterium_clone_TM026_feline_oral_taxon_040
denovo3244	040TM076.1.1522	96.84	348	11	0	3	350	513	166	3e-141	506	350	99	Bacteria;Firmicutes;Clostridia;Clostridiales;Peptostreptococcaceae;uncultured;Peptostreptococcaceae_XI_[G-1]_bacterium_clone_TM076_feline_oral_taxon_040
denovo3244	JN713299.1.1636	96.84	348	11	0	3	350	627	280	3e-141	506	350	99	Bacteria;Firmicutes;Clostridia;Clostridiales;Peptostreptococcaceae;uncultured;Peptostreptococcaceae_bacterium_canine_oral_taxon_135
denovo3244	JN713236.1.1522	96.84	348	11	0	3	350	513	166	3e-141	506	350	99	Bacteria;Firmicutes;Clostridia;Clostridiales;Peptostreptococcaceae;uncultured;Peptostreptococcaceae_bacterium_canine_oral_taxon_071
denovo3244	JF240930.1.1294	96.84	348	11	0	3	350	434	87	3e-141	506	350	99	Bacteria;Firmicutes;Clostridia;Clostridiales;Peptostreptococcaceae;uncultured;uncultured_bacterium
denovo3244	040TF022.1.1477	96.55	348	12	0	3	350	513	166	3e-140	502	350	99	Bacteria;Firmicutes;Clostridia;Clostridiales;Peptostreptococcaceae;uncultured;Peptostreptococcaceae_XI_[G-1]_bacterium_clone_TF022_feline_oral_taxon_040
denovo3244	HM336433.1.1295	96.55	348	12	0	3	350	434	87	3e-140	502	350	99	Bacteria;Firmicutes;Clostridia;Clostridiales;Peptostreptococcaceae;uncultured;uncultured_bacterium
denovo3244	JF092153.1.1354	96.55	348	12	0	3	350	494	147	3e-140	502	350	99	Bacteria;Firmicutes;Clostridia;Clostridiales;Peptostreptococcaceae;uncultured;uncultured_bacterium
denovo3244	JN713296.1.1637	96.26	348	13	0	3	350	630	283	3e-139	499	350	99	Bacteria;Firmicutes;Clostridia;Clostridiales;Peptostreptococcaceae;uncultured;Peptostreptococcaceae_bacterium_canine_oral_taxon_129
denovo3244	JN713300.1.1606	96.26	348	13	0	3	350	630	283	3e-139	499	350	99	Bacteria;Firmicutes;Clostridia;Clostridiales;Peptostreptococcaceae;uncultured;Peptostreptococcaceae_bacterium_canine_oral_taxon_135
denovo3244	JN713298.1.1636	96.26	348	13	0	3	350	627	280	3e-139	499	350	99	Bacteria;Firmicutes;Clostridia;Clostridiales;Peptostreptococcaceae;uncultured;Peptostreptococcaceae_bacterium_canine_oral_taxon_135
denovo3244	JN713159.1.1520	96.26	348	13	0	3	350	513	166	3e-139	499	350	99	Bacteria;Firmicutes;Clostridia;Clostridiales;Peptostreptococcaceae;uncultured;Peptostreptococcaceae_bacterium_canine_oral_taxon_006
denovo3244	JF240949.1.1354	96.26	348	13	0	3	350	494	147	3e-139	499	350	99	Bacteria;Firmicutes;Clostridia;Clostridiales;Peptostreptococcaceae;uncultured;uncultured_bacterium
denovo3244	040TF038.1.1522	95.98	348	14	0	3	350	513	166	4e-138	495	350	99	Bacteria;Firmicutes;Clostridia;Clostridiales;Peptostreptococcaceae;uncultured;Peptostreptococcaceae_XI_[G-1]_bacterium_clone_TF038_feline_oral_taxon_040
denovo3244	042TE144.1.1639	95.4	348	16	0	3	350	630	283	5e-136	488	350	99	Bacteria;Firmicutes;Clostridia;Clostridiales;Peptostreptococcaceae;uncultured;Peptostreptococcaceae_XI_[G-1]_bacterium_clone_TE144_feline_oral_taxon_042
denovo3289	GQ010546.1.1356	98	350	7	0	1	350	504	155	2e-146	523	350	100	Bacteria;Proteobacteria;Betaproteobacteria;Burkholderiales;Comamonadaceae;Brachymonas;uncultured_bacterium
denovo3289	JN713174.1.1526	97.14	350	10	0	1	350	523	174	3e-143	512	350	100	Bacteria;Proteobacteria;Betaproteobacteria;Burkholderiales;Comamonadaceae;Brachymonas;Brachymonas_sp._canine_oral_taxon_015
denovo3289	HM331009.1.1356	97.14	350	10	0	1	350	504	155	3e-143	512	350	100	Bacteria;Proteobacteria;Betaproteobacteria;Burkholderiales;Comamonadaceae;Brachymonas;uncultured_bacterium
denovo3289	073TF133.1.1526	96.86	350	11	0	1	350	523	174	3e-142	509	350	100	Bacteria;Proteobacteria;Betaproteobacteria;Burkholderiales;Comamonadaceae;Brachymonas;Brachymonas_sp._clone_TF133_feline_oral_taxon_073
denovo3289	073TF067.1.1526	96.86	350	11	0	1	350	523	174	3e-142	509	350	100	Bacteria;Proteobacteria;Betaproteobacteria;Burkholderiales;Comamonadaceae;Brachymonas;Brachymonas_sp._clone_TF067_feline_oral_taxon_073
denovo3289	JN713175.1.1526	96.86	350	11	0	1	350	523	174	3e-142	509	350	100	Bacteria;Proteobacteria;Betaproteobacteria;Burkholderiales;Comamonadaceae;Brachymonas;Brachymonas_sp._canine_oral_taxon_015
denovo3289	073TF025.1.1526	96.57	350	12	0	1	350	523	174	3e-141	505	350	100	Bacteria;Proteobacteria;Betaproteobacteria;Burkholderiales;Comamonadaceae;Brachymonas;Brachymonas_sp._clone_TF025_feline_oral_taxon_073
denovo3289	JN713176.1.1492	96.57	350	12	0	1	350	523	174	3e-141	505	350	100	Bacteria;Proteobacteria;Betaproteobacteria;Burkholderiales;Comamonadaceae;Brachymonas;Brachymonas_sp._canine_oral_taxon_015
denovo3289	JN585331.1.1450	96.57	350	12	0	1	350	480	131	3e-141	505	350	100	Bacteria;Proteobacteria;Betaproteobacteria;Burkholderiales;Comamonadaceae;Lampropedia;Comamonadaceae_bacterium_NML790751
denovo3289	360-7126.1.1451	96.29	350	13	0	1	350	521	172	4e-140	502	350	100	Bacteria;Proteobacteria;Betaproteobacteria;Burkholderiales;Comamonadaceae;Xenophilus;Xenophilus_sp._strain_7126_feline_oral_taxon_360
denovo3289	DQ054782.1.1499	96.29	350	13	0	1	350	522	173	4e-140	502	350	100	Bacteria;Proteobacteria;Betaproteobacteria;Burkholderiales;Comamonadaceae;Lampropedia;CDC_Group_NO-1
denovo3289	HM277678.1.1359	96.29	350	13	0	1	350	502	153	4e-140	502	350	100	Bacteria;Proteobacteria;Betaproteobacteria;Burkholderiales;Comamonadaceae;Lampropedia;uncultured_bacterium
denovo3289	HM278042.1.1360	96.29	350	13	0	1	350	502	153	4e-140	502	350	100	Bacteria;Proteobacteria;Betaproteobacteria;Burkholderiales;Comamonadaceae;Lampropedia;uncultured_bacterium
denovo3289	JN585332.1.1485	96.29	350	13	0	1	350	498	149	4e-140	502	350	100	Bacteria;Proteobacteria;Betaproteobacteria;Burkholderiales;Comamonadaceae;Lampropedia;Comamonadaceae_bacterium_NML910035
denovo3289	JN585336.1.1455	96.29	350	13	0	1	350	486	137	4e-140	502	350	100	Bacteria;Proteobacteria;Betaproteobacteria;Burkholderiales;Comamonadaceae;Lampropedia;Comamonadaceae_bacterium_NML030146
denovo3289	JN585334.1.1480	96.29	350	13	0	1	350	499	150	4e-140	502	350	100	Bacteria;Proteobacteria;Betaproteobacteria;Burkholderiales;Comamonadaceae;Lampropedia;Comamonadaceae_bacterium_NML970112
denovo3289	KC352323.1.1500	96.26	348	13	0	1	348	506	159	3e-139	499	350	99	Bacteria;Proteobacteria;Betaproteobacteria;Burkholderiales;Comamonadaceae;Brachymonas;uncultured_bacterium
denovo3289	FJ623357.1.1493	96.26	348	13	0	1	348	518	171	3e-139	499	350	99	Bacteria;Proteobacteria;Betaproteobacteria;Burkholderiales;Comamonadaceae;Variovorax;uncultured_bacterium
denovo3289	HM467982.1.1451	96.26	348	13	0	1	348	498	151	3e-139	499	350	99	Bacteria;Proteobacteria;Betaproteobacteria;Burkholderiales;Comamonadaceae;Brachymonas;uncultured_bacterium
denovo3289	HM446000.1.1489	96.26	348	13	0	1	348	518	171	3e-139	499	350	99	Bacteria;Proteobacteria;Betaproteobacteria;Burkholderiales;Comamonadaceae;Variovorax;uncultured_bacterium
denovo3308	137TL039.1.1507	100	350	0	0	1	350	516	167	7e-154	547	350	100	Bacteria;Firmicutes;Clostridia;Clostridiales;Family_XIII;uncultured;Peptostreptococcaceae_XI_[G-13]_bacterium_clone_TL039_feline_oral_taxon_137
denovo3308	JN713232.1.1507	99.71	350	1	0	1	350	516	167	8e-153	544	350	100	Bacteria;Firmicutes;Clostridia;Clostridiales;Family_XIII;uncultured;Peptostreptococcaceae_bacterium_canine_oral_taxon_067
denovo3308	HE681251.1.1504	98.57	349	5	0	1	349	517	169	4e-148	528	350	99	Bacteria;Firmicutes;Clostridia;Clostridiales;Family_XIII;uncultured;uncultured_bacterium
denovo3308	FJ825547.1.1383	93.66	347	22	0	1	347	469	123	3e-129	466	350	99	Bacteria;Firmicutes;Clostridia;Clostridiales;Family_XIII;uncultured;uncultured_bacterium
denovo3308	HM128021.1.1440	93.66	347	22	0	1	347	496	150	3e-129	466	350	99	Bacteria;Firmicutes;Clostridia;Clostridiales;Family_XIII;Anaerovorax;uncultured_bacterium
denovo3308	GU389782.1.1238	93.66	347	22	0	1	347	517	171	3e-129	466	350	99	Bacteria;Firmicutes;Clostridia;Clostridiales;Family_XIII;Anaerovorax;uncultured_bacterium
denovo3308	EU772407.1.1389	93.64	346	22	0	1	346	517	172	9e-129	464	350	99	Bacteria;Firmicutes;Clostridia;Clostridiales;Family_XIII;uncultured;uncultured_bacterium
denovo3308	JQ210783.1.1352	93.39	348	23	0	1	348	497	150	1e-128	464	350	99	Bacteria;Firmicutes;Clostridia;Clostridiales;Family_XIII;uncultured;uncultured_bacterium
denovo3308	KC555217.1.1484	93.68	348	20	2	1	347	517	171	2e-128	463	350	99	Bacteria;Firmicutes;Clostridia;Clostridiales;Family_XIII;Anaerovorax;uncultured_Anaerovorax_sp.
denovo3308	EU844360.1.1492	93.35	346	23	0	1	346	518	173	1e-127	461	350	99	Bacteria;Firmicutes;Clostridia;Clostridiales;Family_XIII;Incertae_Sedis;uncultured_bacterium
denovo3308	AB746634.1.1509	93.35	346	23	0	1	346	517	172	1e-127	461	350	99	Bacteria;Firmicutes;Clostridia;Clostridiales;Family_XIII;Incertae_Sedis;uncultured_bacterium
denovo3308	AB746669.1.1510	93.35	346	23	0	1	346	518	173	1e-127	461	350	99	Bacteria;Firmicutes;Clostridia;Clostridiales;Family_XIII;Incertae_Sedis;uncultured_bacterium
denovo3308	AB088987.1.1439	93.39	348	21	2	1	347	497	151	2e-127	460	350	99	Bacteria;Firmicutes;Clostridia;Clostridiales;Family_XIII;Incertae_Sedis;uncultured_Eubacteriaceae_bacterium
denovo3308	JN713291.1.1508	93.08	347	24	0	1	347	516	170	4e-127	459	350	99	Bacteria;Firmicutes;Clostridia;Clostridiales;Family_XIII;uncultured;Peptostreptococcaceae_bacterium_canine_oral_taxon_124
denovo3308	HQ916613.1.1320	93.08	347	24	0	1	347	464	118	4e-127	459	350	99	Bacteria;Firmicutes;Clostridia;Clostridiales;Family_XIII;uncultured;uncultured_bacterium
denovo3308	GQ167332.1.1347	93.08	347	24	0	1	347	497	151	4e-127	459	350	99	Bacteria;Firmicutes;Clostridia;Clostridiales;Family_XIII;Anaerovorax;uncultured_bacterium
denovo3308	GQ133367.1.1389	93.08	347	24	0	1	347	517	171	4e-127	459	350	99	Bacteria;Firmicutes;Clostridia;Clostridiales;Family_XIII;Anaerovorax;uncultured_bacterium
denovo3308	AB298771.1.1460	93.08	347	24	0	1	347	505	159	4e-127	459	350	99	Bacteria;Firmicutes;Clostridia;Clostridiales;Family_XIII;uncultured;Clostridiaceae_bacterium_FH042
denovo3308	JN680664.1.1439	95.96	322	13	0	1	322	497	176	5e-127	458	350	92	Bacteria;Firmicutes;Clostridia;Clostridiales;Family_XIII;Incertae_Sedis;uncultured_Eubacteriaceae_bacterium
denovo3308	JX843551.1.1480	92.82	348	25	0	1	348	517	170	2e-126	457	350	99	Bacteria;Firmicutes;Clostridia;Clostridiales;Family_XIII;uncultured;uncultured_bacterium
denovo3368	HM328194.1.1348	95.98	348	14	0	3	350	494	147	4e-138	495	350	99	Bacteria;Bacteroidetes;Flavobacteriia;Flavobacteriales;Flavobacteriaceae;Flavobacterium;uncultured_bacterium
denovo3368	JF240848.1.1348	95.69	348	15	0	3	350	494	147	4e-137	492	350	99	Bacteria;Bacteroidetes;Flavobacteriia;Flavobacteriales;Flavobacteriaceae;Flavobacterium;uncultured_bacterium
denovo3368	JF240767.1.1348	95.69	348	15	0	3	350	494	147	4e-137	492	350	99	Bacteria;Bacteroidetes;Flavobacteriia;Flavobacteriales;Flavobacteriaceae;Flavobacterium;uncultured_bacterium
denovo3368	JF240654.1.1348	95.69	348	15	0	3	350	494	147	4e-137	492	350	99	Bacteria;Bacteroidetes;Flavobacteriia;Flavobacteriales;Flavobacteriaceae;Flavobacterium;uncultured_bacterium
denovo3368	HM328205.1.1348	95.69	348	15	0	3	350	494	147	4e-137	492	350	99	Bacteria;Bacteroidetes;Flavobacteriia;Flavobacteriales;Flavobacteriaceae;Flavobacterium;uncultured_bacterium
denovo3368	HM312520.1.1348	95.69	348	15	0	3	350	494	147	4e-137	492	350	99	Bacteria;Bacteroidetes;Flavobacteriia;Flavobacteriales;Flavobacteriaceae;Flavobacterium;uncultured_bacterium
denovo3368	HM250802.1.1348	95.69	348	15	0	3	350	494	147	4e-137	492	350	99	Bacteria;Bacteroidetes;Flavobacteriia;Flavobacteriales;Flavobacteriaceae;Flavobacterium;uncultured_bacterium
denovo3368	JF124451.1.1348	95.69	348	15	0	3	350	494	147	4e-137	492	350	99	Bacteria;Bacteroidetes;Flavobacteriia;Flavobacteriales;Flavobacteriaceae;Flavobacterium;uncultured_bacterium
denovo3368	JF224090.1.1348	95.4	348	16	0	3	350	494	147	5e-136	488	350	99	Bacteria;Bacteroidetes;Flavobacteriia;Flavobacteriales;Flavobacteriaceae;Flavobacterium;uncultured_bacterium
denovo3368	GU726988.1.1331	94.25	348	20	0	3	350	366	19	8e-132	474	350	99	Bacteria;Bacteroidetes;Flavobacteriia;Flavobacteriales;Flavobacteriaceae;Flavobacterium;Flavobacterium_sp._enrichment_culture_clone_SA_NR2_1
denovo3368	DQ988320.1.1298	93.98	349	19	2	3	350	426	79	5e-130	468	350	99	Bacteria;Bacteroidetes;Flavobacteriia;Flavobacteriales;Flavobacteriaceae;Flavobacterium;uncultured_bacterium
denovo3368	GQ133809.1.1391	93.41	349	21	2	3	350	514	167	6e-128	461	350	99	Bacteria;Bacteroidetes;Flavobacteriia;Flavobacteriales;Flavobacteriaceae;Flavobacterium;uncultured_bacterium
denovo3368	AY842900.1.1457	93.41	349	21	2	3	350	514	167	6e-128	461	350	99	Bacteria;Bacteroidetes;Flavobacteriia;Flavobacteriales;Flavobacteriaceae;Flavobacterium;Flavobacterium_columnare
denovo3368	HQ246006.1.1474	93.41	349	21	2	3	350	512	165	6e-128	461	350	99	Bacteria;Bacteroidetes;Flavobacteriia;Flavobacteriales;Flavobacteriaceae;Flavobacterium;uncultured_Flavobacterium_sp.
denovo3368	KC912658.1.1254	93.41	349	21	2	3	350	514	167	6e-128	461	350	99	Bacteria;Bacteroidetes;Flavobacteriia;Flavobacteriales;Flavobacteriaceae;Flavobacterium;Flavobacterium_columnare
denovo3368	AB015480.1.1479	93.41	349	21	2	3	350	514	167	6e-128	461	350	99	Bacteria;Bacteroidetes;Flavobacteriia;Flavobacteriales;Flavobacteriaceae;Flavobacterium;Flavobacterium_columnare
denovo3368	AY842901.1.1465	93.12	349	22	2	3	350	516	169	7e-127	458	350	99	Bacteria;Bacteroidetes;Flavobacteriia;Flavobacteriales;Flavobacteriaceae;Flavobacterium;Flavobacterium_columnare
denovo3368	KC912660.1.1254	93.12	349	22	2	3	350	514	167	7e-127	458	350	99	Bacteria;Bacteroidetes;Flavobacteriia;Flavobacteriales;Flavobacteriaceae;Flavobacterium;Flavobacterium_columnare
denovo3368	KC912659.1.1254	93.12	349	22	2	3	350	514	167	7e-127	458	350	99	Bacteria;Bacteroidetes;Flavobacteriia;Flavobacteriales;Flavobacteriaceae;Flavobacterium;Flavobacterium_columnare
denovo3368	AB016515.1.1489	93.14	350	21	3	3	350	515	167	9e-127	457	350	99	Bacteria;Bacteroidetes;Flavobacteriia;Flavobacteriales;Flavobacteriaceae;Flavobacterium;Flavobacterium_columnare
denovo3417	JN713544.1.1486	100	350	0	0	1	350	525	176	7e-154	547	350	100	Bacteria;Bacteroidetes;Bacteroidia;Bacteroidales;Prevotellaceae;Alloprevotella;Prevotella_sp._canine_oral_taxon_372
denovo3417	JF224018.1.1361	91.77	328	27	0	1	328	508	181	5e-115	418	350	94	Bacteria;Bacteroidetes;Bacteroidia;Bacteroidales;Prevotellaceae;Prevotella;uncultured_bacterium
denovo3417	JQ449340.1.1397	91.77	328	27	0	1	328	527	200	5e-115	418	350	94	Bacteria;Bacteroidetes;Bacteroidia;Bacteroidales;Prevotellaceae;Prevotella;uncultured_bacterium
denovo3417	JQ448157.1.1402	91.77	328	27	0	1	328	528	201	5e-115	418	350	94	Bacteria;Bacteroidetes;Bacteroidia;Bacteroidales;Prevotellaceae;Prevotella;uncultured_bacterium
denovo3417	GQ103976.1.1361	91.77	328	27	0	1	328	508	181	5e-115	418	350	94	Bacteria;Bacteroidetes;Bacteroidia;Bacteroidales;Prevotellaceae;Prevotella;uncultured_bacterium
denovo3417	GQ073286.1.1361	91.77	328	27	0	1	328	508	181	5e-115	418	350	94	Bacteria;Bacteroidetes;Bacteroidia;Bacteroidales;Prevotellaceae;Prevotella;uncultured_bacterium
denovo3417	GQ006622.1.1361	91.77	328	27	0	1	328	508	181	5e-115	418	350	94	Bacteria;Bacteroidetes;Bacteroidia;Bacteroidales;Prevotellaceae;Prevotella;uncultured_bacterium
denovo3417	GQ006817.1.1350	91.77	328	27	0	1	328	496	169	5e-115	418	350	94	Bacteria;Bacteroidetes;Bacteroidia;Bacteroidales;Prevotellaceae;Prevotella;uncultured_bacterium
denovo3417	GQ006801.1.1362	91.77	328	27	0	1	328	508	181	5e-115	418	350	94	Bacteria;Bacteroidetes;Bacteroidia;Bacteroidales;Prevotellaceae;Prevotella;uncultured_bacterium
denovo3417	GQ006563.1.1361	91.77	328	27	0	1	328	508	181	5e-115	418	350	94	Bacteria;Bacteroidetes;Bacteroidia;Bacteroidales;Prevotellaceae;Prevotella;uncultured_bacterium
denovo3417	GQ006719.1.1361	91.77	328	27	0	1	328	508	181	5e-115	418	350	94	Bacteria;Bacteroidetes;Bacteroidia;Bacteroidales;Prevotellaceae;Prevotella;uncultured_bacterium
denovo3417	GQ000667.1.1361	91.77	328	27	0	1	328	508	181	5e-115	418	350	94	Bacteria;Bacteroidetes;Bacteroidia;Bacteroidales;Prevotellaceae;Prevotella;uncultured_bacterium
denovo3417	AWUZ01000094.18.1536	91.77	328	27	0	1	328	528	201	5e-115	418	350	94	Bacteria;Bacteroidetes;Bacteroidia;Bacteroidales;Prevotellaceae;Prevotella;Prevotella_sp._F0091
denovo3417	JQ189739.1.1362	91.79	329	25	2	1	328	510	183	2e-114	416	350	94	Bacteria;Bacteroidetes;Bacteroidia;Bacteroidales;Prevotellaceae;Alloprevotella;uncultured_bacterium
denovo3417	FJ557910.1.1402	91.46	328	28	0	1	328	528	201	5e-114	415	350	94	Bacteria;Bacteroidetes;Bacteroidia;Bacteroidales;Prevotellaceae;Prevotella;uncultured_bacterium
denovo3417	FJ557832.1.1403	91.46	328	28	0	1	328	528	201	5e-114	415	350	94	Bacteria;Bacteroidetes;Bacteroidia;Bacteroidales;Prevotellaceae;Prevotella;uncultured_bacterium
denovo3417	FJ557991.1.1402	91.46	328	28	0	1	328	528	201	5e-114	415	350	94	Bacteria;Bacteroidetes;Bacteroidia;Bacteroidales;Prevotellaceae;Prevotella;uncultured_bacterium
denovo3417	FJ557796.1.1404	91.46	328	28	0	1	328	528	201	5e-114	415	350	94	Bacteria;Bacteroidetes;Bacteroidia;Bacteroidales;Prevotellaceae;Prevotella;uncultured_bacterium
denovo3417	FJ557990.1.1405	91.46	328	28	0	1	328	528	201	5e-114	415	350	94	Bacteria;Bacteroidetes;Bacteroidia;Bacteroidales;Prevotellaceae;Prevotella;uncultured_bacterium
denovo3417	FJ557968.1.1404	91.46	328	28	0	1	328	528	201	5e-114	415	350	94	Bacteria;Bacteroidetes;Bacteroidia;Bacteroidales;Prevotellaceae;Prevotella;uncultured_bacterium
denovo3469	JN713468.1.1482	100	348	0	0	3	350	518	171	6e-153	544	350	99	Bacteria;Firmicutes;Erysipelotrichia;Erysipelotrichales;Erysipelotrichaceae;uncultured;Erysipelotrichaceae_bacterium_canine_oral_taxon_302
denovo3469	JN713487.1.1483	95.32	342	16	0	3	344	520	179	3e-133	479	350	98	Bacteria;Firmicutes;Erysipelotrichia;Erysipelotrichales;Erysipelotrichaceae;uncultured;Erysipelotrichaceae_bacterium_canine_oral_taxon_317
denovo3469	HE610321.1.1522	91.5	341	29	0	3	343	520	180	5e-119	432	350	97	Bacteria;Firmicutes;Erysipelotrichia;Erysipelotrichales;Erysipelotrichaceae;uncultured;uncultured_Anaerorhabdus_sp.
denovo3469	FJ534949.1.1487	91.69	337	28	0	3	339	521	185	3e-118	429	350	96	Bacteria;Firmicutes;Erysipelotrichia;Erysipelotrichales;Erysipelotrichaceae;uncultured;uncultured_bacterium
denovo3469	JN032784.1.1446	91.1	337	30	0	3	339	498	162	4e-116	422	350	96	Bacteria;Firmicutes;Erysipelotrichia;Erysipelotrichales;Erysipelotrichaceae;uncultured;uncultured_bacterium
denovo3469	HM038002.1.1488	92.24	322	25	0	3	324	518	197	2e-114	416	350	92	Bacteria;Firmicutes;Erysipelotrichia;Erysipelotrichales;Erysipelotrichaceae;uncultured;Anaerorhabdus_furcosa
denovo3469	GU585668.1.1471	92.24	322	25	0	3	324	508	187	2e-114	416	350	92	Bacteria;Firmicutes;Erysipelotrichia;Erysipelotrichales;Erysipelotrichaceae;uncultured;Anaerorhabdus_furcosa
denovo3469	EU474466.1.1374	90.56	339	30	2	3	340	509	172	9e-114	414	350	97	Bacteria;Firmicutes;Erysipelotrichia;Erysipelotrichales;Erysipelotrichaceae;uncultured;uncultured_bacterium
denovo3469	EU381443.1.1500	89.97	339	34	0	3	341	520	182	8e-113	411	350	97	Bacteria;Firmicutes;Erysipelotrichia;Erysipelotrichales;Erysipelotrichaceae;uncultured;uncultured_rumen_bacterium
denovo3469	EU381547.1.1500	89.97	339	34	0	3	341	520	182	8e-113	411	350	97	Bacteria;Firmicutes;Erysipelotrichia;Erysipelotrichales;Erysipelotrichaceae;uncultured;uncultured_rumen_bacterium
denovo3469	EU474482.1.1306	90.29	340	27	4	3	339	440	104	5e-112	408	350	96	Bacteria;Firmicutes;Erysipelotrichia;Erysipelotrichales;Erysipelotrichaceae;uncultured;uncultured_bacterium
denovo3469	EU475133.1.1377	89.94	338	32	2	3	339	512	176	4e-111	406	350	96	Bacteria;Firmicutes;Erysipelotrichia;Erysipelotrichales;Erysipelotrichaceae;uncultured_bacterium
denovo3469	EU475034.1.1377	89.94	338	32	2	3	339	512	176	4e-111	406	350	96	Bacteria;Firmicutes;Erysipelotrichia;Erysipelotrichales;Erysipelotrichaceae;uncultured_bacterium
denovo3469	FJ832483.1.1329	91.33	323	26	2	3	324	434	113	2e-110	403	350	92	Bacteria;Firmicutes;Erysipelotrichia;Erysipelotrichales;Erysipelotrichaceae;Solobacterium;uncultured_bacterium
denovo3469	EU748095.1.1442	91.33	323	26	2	3	324	500	179	2e-110	403	350	92	Bacteria;Firmicutes;Erysipelotrichia;Erysipelotrichales;Erysipelotrichaceae;Solobacterium;uncultured_bacterium
denovo3469	JF797387.1.1316	88.86	350	35	4	3	350	424	77	2e-110	403	350	99	Bacteria;Firmicutes;Erysipelotrichia;Erysipelotrichales;Erysipelotrichaceae;Solobacterium;uncultured_rumen_bacterium
denovo3469	GQ358274.1.1332	91.25	320	28	0	3	322	485	166	3e-110	402	350	91	Bacteria;Firmicutes;Erysipelotrichia;Erysipelotrichales;Erysipelotrichaceae;Catenibacterium;uncultured_Lachnospiraceae_bacterium
denovo3469	FJ681450.1.1383	89.64	338	33	2	3	339	507	171	4e-110	402	350	96	Bacteria;Firmicutes;Erysipelotrichia;Erysipelotrichales;Erysipelotrichaceae;uncultured;uncultured_bacterium
denovo3469	FJ681432.1.1331	89.64	338	33	2	3	339	507	171	4e-110	402	350	96	Bacteria;Firmicutes;Erysipelotrichia;Erysipelotrichales;Erysipelotrichaceae;uncultured;uncultured_bacterium
denovo3469	FJ681605.1.1422	89.64	338	33	2	3	339	507	171	4e-110	402	350	96	Bacteria;Firmicutes;Erysipelotrichia;Erysipelotrichales;Erysipelotrichaceae;uncultured;uncultured_bacterium
denovo3475	122-7138.1.1522	100	348	0	0	3	350	529	182	6e-153	544	350	99	Bacteria;Firmicutes;Bacilli;Lactobacillales;Aerococcaceae;Globicatella;Globicatella_sp._strain_7138_feline_oral_taxon_122
denovo3475	HQ115584.1.1499	100	348	0	0	3	350	510	163	6e-153	544	350	99	Bacteria;Firmicutes;Bacilli;Lactobacillales;Aerococcaceae;uncultured;Lactobacillales_bacterium_1247
denovo3475	122TE083.1.1538	99.43	348	2	0	3	350	529	182	8e-151	537	350	99	Bacteria;Firmicutes;Bacilli;Lactobacillales;Aerococcaceae;Globicatella;Globicatella_sp._clone_TE083_feline_oral_taxon_122
denovo3475	JN713272.1.1538	97.41	348	9	0	3	350	529	182	2e-143	513	350	99	Bacteria;Firmicutes;Bacilli;Lactobacillales;Aerococcaceae;uncultured;Globicatella_sp._canine_oral_taxon_107
denovo3475	JF080482.1.1367	97.11	346	10	0	3	348	510	165	2e-141	506	350	99	Bacteria;Firmicutes;Bacilli;Lactobacillales;Aerococcaceae;uncultured;uncultured_bacterium
denovo3475	JF133347.1.1368	97.1	345	10	0	4	348	509	165	6e-141	505	350	99	Bacteria;Firmicutes;Bacilli;Lactobacillales;Aerococcaceae;uncultured;uncultured_bacterium
denovo3475	HM277601.1.1368	96.55	348	12	0	3	350	510	163	3e-140	502	350	99	Bacteria;Firmicutes;Bacilli;Lactobacillales;Aerococcaceae;uncultured;uncultured_bacterium
denovo3475	JF241001.1.1368	96.26	348	13	0	3	350	510	163	3e-139	499	350	99	Bacteria;Firmicutes;Bacilli;Lactobacillales;Aerococcaceae;uncultured;uncultured_bacterium
denovo3475	JF031249.1.1368	96.26	348	13	0	3	350	510	163	3e-139	499	350	99	Bacteria;Firmicutes;Bacilli;Lactobacillales;Aerococcaceae;uncultured;uncultured_bacterium
denovo3475	HM324314.1.1370	94.56	331	18	0	3	333	512	182	6e-126	455	350	95	Bacteria;Firmicutes;Bacilli;Lactobacillales;Aerococcaceae;Globicatella;uncultured_bacterium
denovo3475	HM322727.1.1370	94.56	331	18	0	3	333	512	182	6e-126	455	350	95	Bacteria;Firmicutes;Bacilli;Lactobacillales;Aerococcaceae;Globicatella;uncultured_bacterium
denovo3475	HM320961.1.1370	94.56	331	18	0	3	333	512	182	6e-126	455	350	95	Bacteria;Firmicutes;Bacilli;Lactobacillales;Aerococcaceae;Globicatella;uncultured_bacterium
denovo3475	HM321845.1.1370	94.56	331	18	0	3	333	512	182	6e-126	455	350	95	Bacteria;Firmicutes;Bacilli;Lactobacillales;Aerococcaceae;Globicatella;uncultured_bacterium
denovo3475	HM320698.1.1370	94.56	331	18	0	3	333	512	182	6e-126	455	350	95	Bacteria;Firmicutes;Bacilli;Lactobacillales;Aerococcaceae;Globicatella;uncultured_bacterium
denovo3475	HM320222.1.1370	94.56	331	18	0	3	333	512	182	6e-126	455	350	95	Bacteria;Firmicutes;Bacilli;Lactobacillales;Aerococcaceae;Globicatella;uncultured_bacterium
denovo3475	HM320238.1.1370	94.56	331	18	0	3	333	512	182	6e-126	455	350	95	Bacteria;Firmicutes;Bacilli;Lactobacillales;Aerococcaceae;Globicatella;uncultured_bacterium
denovo3475	HM314673.1.1370	94.56	331	18	0	3	333	512	182	6e-126	455	350	95	Bacteria;Firmicutes;Bacilli;Lactobacillales;Aerococcaceae;Globicatella;uncultured_bacterium
denovo3475	HM314501.1.1370	94.56	331	18	0	3	333	512	182	6e-126	455	350	95	Bacteria;Firmicutes;Bacilli;Lactobacillales;Aerococcaceae;Globicatella;uncultured_bacterium
denovo3475	HM314508.1.1370	94.56	331	18	0	3	333	512	182	6e-126	455	350	95	Bacteria;Firmicutes;Bacilli;Lactobacillales;Aerococcaceae;Globicatella;uncultured_bacterium
[truncated: 3,341 more rows]
